# Supplementary material for: Mycobacterium tuberculosis sensor kinase DosS modulates the autophagosome in a DosR-independent manner
Source: Commun Biol. 2019 Sep 20;2:349. doi: 10.1038/s42003-019-0594-0 (PMC6754383; doi:10.1038/s42003-019-0594-0)
Supplement: Supplementary file 3 — Supplementary Data 1 [file 42003_2019_594_MOESM3_ESM.xls]

## Sheet: FDR_MetaData
Supplementary Data 1. Host immune responses to M. tuberculosis infection
GeneName	Description	Mtb	Mtb	ΔdosR	ΔdosR	ΔdosS	ΔdosS	ΔdosT	ΔdosT	FDR p value
NM_001005340	Homo sapiens glycoprotein (transmembrane) nmb (GPNMB), transcript variant 1, mRNA. [NM_001005340]	-0.816251	-0.791402	-1.07789	-1.05041	-2.29188	-2.27054	0.778692	0.794973	0.000379982
NM_002422	Homo sapiens matrix metalloproteinase 3 (stromelysin 1, progelatinase) (MMP3), mRNA [NM_002422]	-0.183929	-0.11896	0.351023	0.394364	3.0544	3.02945	-0.469282	-0.437232	0.000879967
NM_152703	Homo sapiens sterile alpha motif domain containing 9-like (SAMD9L), mRNA. [NM_152703]	0.518431	0.494626	0.631642	0.618195	2.85192	2.81068	0.56299	0.614422	0.000879967
NM_005384	Homo sapiens nuclear factor, interleukin 3 regulated (NFIL3), mRNA. [NM_005384]	-0.388401	-0.416681	-0.467071	-0.48697	0.961492	0.980846	0.193652	0.20951	0.000879967
NM_181803	Homo sapiens ubiquitin-conjugating enzyme E2C (UBE2C), transcript variant 6, mRNA [NM_181803]	0.483336	0.428344	1.14499	1.04022	3.43161	3.44668	-0.620885	-0.630891	0.000879967
CN647263	ILLUMIGEN_MCQ_28111 Katze_MMBR Macaca mulatta cDNA clone IBIUW:7783 5' similar to Bases 1 to 384 highly similar to human MT3 (Hs.73133), mRNA sequence [CN647263]	0.302057	0.260246	0.227343	0.322528	3.11944	3.13367	0.223121	0.203732	0.000879967
NM_004840	Homo sapiens Rac/Cdc42 guanine nucleotide exchange factor (GEF) 6 (ARHGEF6), mRNA [NM_004840]	-0.000466007	-0.00144049	-0.281363	-0.214	-1.76945	-1.75376	0.224808	0.220798	0.000879967
NM_016584	Homo sapiens interleukin 23, alpha subunit p19 (IL23A), mRNA [NM_016584]	-2.50334	-2.47945	-3.23039	-3.35987	3.18143	3.21879	1.07913	0.887469	0.000879967
NM_014791	Homo sapiens maternal embryonic leucine zipper kinase (MELK), mRNA. [NM_014791]	0.0164526	-0.0533609	0.731886	0.759038	3.28454	3.32507	-0.527885	-0.427471	0.000879967
NM_003981	Homo sapiens protein regulator of cytokinesis 1 (PRC1), transcript variant 1, mRNA. [NM_003981]	0.492207	0.479821	1.00058	0.930648	3.26956	3.28923	-0.846573	-0.967134	0.000879967
NM_152515	Homo sapiens hypothetical protein FLJ40629 (FLJ40629), mRNA [NM_152515]	0.109856	0.0537359	0.0564995	0.140419	2.65366	2.61094	-0.337615	-0.323788	0.000879967
NM_001813	Homo sapiens centromere protein E, 312kDa (CENPE), mRNA [NM_001813]	0.69449	0.546918	0.865867	0.874015	3.49978	3.49623	-0.723883	-0.700629	0.000951921
NM_005916	Homo sapiens MCM7 minichromosome maintenance deficient 7 (S. cerevisiae) (MCM7), transcript variant 1, mRNA. [NM_005916]	0.0543418	0.0956858	0.30074	0.286038	1.77787	1.844	-0.780567	-0.723012	0.000995841
XM_031561	PREDICTED: Homo sapiens chromosome 15 open reading frame 23 (C15orf23), mRNA [XM_031561]	0.946051	0.836142	1.01389	0.962372	3.2663	3.31928	-0.311232	-0.273852	0.000995841
CN646035	ILLUMIGEN_MCQ_25375 Katze_MMBR Macaca mulatta cDNA clone IBIUW:10851 5' similar to Bases 1 to 942 highly similar to human MX1 (Hs.436836), mRNA sequence [CN646035]	0.365197	0.370994	0.814415	0.799348	6.83459	6.72751	1.01488	0.755941	0.000995841
NM_017790	Homo sapiens regulator of G-protein signalling 3 (RGS3), transcript variant 3, mRNA [NM_017790]	-0.844439	-0.881773	-1.25943	-1.2903	-1.00969	-1.02216	0.486076	0.54175	0.000995841
NM_001122	Homo sapiens adipose differentiation-related protein (ADFP), mRNA [NM_001122]	-1.08436	-1.0932	-0.319381	-0.442729	2.08923	2.06379	-0.420928	-0.454415	0.000995841
NM_006743	Homo sapiens RNA binding motif (RNP1, RRM) protein 3 (RBM3), mRNA [NM_006743],Homo sapiens RNA binding motif (RNP1, RRM) protein 3 (RBM3), transcript variant 1, mRNA. [NM_006743]	0.283127	0.27638	0.513034	0.552943	1.20963	1.20966	-0.0146752	-0.0445243	0.00100968
CO649104	ILLUMIGEN_MCQ_42698 Katze_MMPB2 Macaca mulatta cDNA clone IBIUW:24552 5' similar to Bases 19 to 523 highly similar to human SYTL3 (Hs.436977), mRNA sequence [CO649104]	0.229229	0.24592	0.346956	0.241575	2.03483	2.02633	-0.429169	-0.437672	0.00120957
NM_001547	Homo sapiens interferon-induced protein with tetratricopeptide repeats 2 (IFIT2), mRNA. [NM_001547]	2.22623	2.38647	2.89389	2.9082	5.31584	5.25716	1.2626	1.22475	0.00120957
NM_004833	Homo sapiens absent in melanoma 2 (AIM2), mRNA. [NM_004833]	-0.227564	-0.150473	-0.0459229	-0.0903741	2.31632	2.25337	0.446392	0.50936	0.00138043
NM_078481	Homo sapiens CD97 antigen (CD97), transcript variant 1, mRNA [NM_078481]	-1.03049e-05	-0.0237595	-0.163731	-0.131095	1.52593	1.47877	-0.00201265	-0.0629401	0.00138043
NM_003701	Homo sapiens tumor necrosis factor (ligand) superfamily, member 11 (TNFSF11), transcript variant 1, mRNA [NM_003701]	-0.583476	-0.562513	-0.0444216	0.108948	2.64273	2.6875	0.213447	0.20108	0.00138043
NM_144711	Homo sapiens kelch-like 23 (Drosophila) (KLHL23), mRNA. [NM_144711]	-0.20814	-0.239023	0.087853	0.123274	1.69394	1.63242	-0.610686	-0.695819	0.00138043
NM_006845	Homo sapiens kinesin family member 2C (KIF2C), mRNA. [NM_006845]	0.238455	0.181019	0.414753	0.406558	3.68259	3.74933	-1.02991	-1.24868	0.00138043
NM_002627	Homo sapiens phosphofructokinase, platelet (PFKP), mRNA. [NM_002627]	0.0585789	0.0355781	0.32826	0.350996	0.0669944	0.100496	-0.625773	-0.636597	0.00138043
NM_145753	Homo sapiens pleckstrin homology-like domain, family B, member 2 (PHLDB2), mRNA [NM_145753]	0.262453	0.295132	0.619813	0.607856	-0.0401679	-0.0175894	-0.213023	-0.221669	0.00138043
NM_199039	Homo sapiens kelch-like 5 (Drosophila) (KLHL5), transcript variant b, mRNA [NM_199039]	-0.185723	-0.0862413	-0.286436	-0.247002	-1.56523	-1.54833	0.693754	0.700978	0.00138043
CN642140	ILLUMIGEN_MCQ_5952 Katze_MMPL2 Macaca mulatta cDNA clone IBIUW:5117 5' similar to Bases 1 to 669 highly similar to human LGMN (Hs.18069), mRNA sequence [CN642140]	-0.382795	-0.434428	0.0487506	0.0167575	-1.57584	-1.60017	-0.1952	-0.141027	0.00138043
NM_024680	Homo sapiens E2F transcription factor 8 (E2F8), mRNA. [NM_024680]	-0.262687	-0.373966	0.348469	0.432256	3.49721	3.68654	-1.48201	-1.58497	0.00138043
NM_016030	Homo sapiens tetratricopeptide repeat domain 15 (TTC15), mRNA. [NM_016030]	0.158808	0.175541	0.0550308	0.0631394	-0.295482	-0.299159	-0.194618	-0.21387	0.00159902
NM_018710	Homo sapiens hypothetical protein DKFZp762O076 (DKFZp762O076), mRNA [NM_018710]	0.600655	0.548598	0.274736	0.293825	-1.75416	-1.89116	0.763153	0.787534	0.00159902
NM_012310	Homo sapiens kinesin family member 4A (KIF4A), mRNA. [NM_012310]	0.662574	0.431367	0.592449	0.564208	3.61788	3.57992	-0.968266	-0.924909	0.00159902
NM_002438	Homo sapiens mannose receptor, C type 1 (MRC1), mRNA [NM_002438]	-1.61062	-1.53937	-0.449226	-0.545048	-3.16848	-3.14985	0.110805	0.24928	0.00159902
NM_003258	Homo sapiens thymidine kinase 1, soluble (TK1), mRNA. [NM_003258]	-0.177986	-0.284352	-0.0789751	-0.149452	2.75837	2.72553	-1.0329	-1.19872	0.00159902
NM_007317	Homo sapiens kinesin family member 22 (KIF22), mRNA [NM_007317]	0.381971	0.396722	0.2731	0.152767	2.22747	2.28091	-0.740539	-0.653379	0.00160054
XR_011556	PREDICTED: Macaca mulatta similar to BTB (POZ) domain containing 7 isoform 1 (LOC699127), mRNA [XR_011556]	0.164371	0.123613	-0.133699	-0.128602	-0.218682	-0.203791	0.543445	0.54397	0.00160054
NM_003035	Homo sapiens TAL1 (SCL) interrupting locus (SIL), mRNA. [NM_003035]	0.441318	0.370132	0.0845147	-0.0164036	2.28308	2.37422	-0.383075	-0.40703	0.00160703
XR_011982	PREDICTED: Macaca mulatta DNA topoisomerase II, alpha isozyme (TOP2A), mRNA [XR_011982]	0.638326	0.488439	1.04063	1.18217	3.92699	3.88959	-0.200731	-0.102193	0.0016182
NM_004905	Homo sapiens peroxiredoxin 6 (PRDX6), mRNA [NM_004905]	-0.195527	-0.161599	-0.174398	-0.187189	1.63688	1.53547	-0.193062	-0.239098	0.00164863
NM_001165	Homo sapiens baculoviral IAP repeat-containing 3 (BIRC3), transcript variant 1, mRNA [NM_001165]	-0.10058	0.00882691	-0.326456	-0.27801	1.8383	1.7967	0.732789	0.753863	0.00175428
NM_000803	Homo sapiens folate receptor 2 (fetal) (FOLR2), mRNA [NM_000803]	-0.655156	-0.63552	-0.0682308	-0.0571776	-1.41943	-1.48689	-0.0518604	0.00424047	0.00175428
NM_006112	Homo sapiens peptidylprolyl isomerase E (cyclophilin E) (PPIE), transcript variant 1, mRNA [NM_006112]	0.0487136	0.0846827	0.346722	0.339544	-0.223803	-0.222513	-0.230299	-0.224439	0.00175428
A_01_P011015	Unknown	0	-0.0525643	0	0	0.871986	0.904025	0	0	0.00176541
NM_013370	Homo sapiens pregnancy-induced growth inhibitor (OKL38), mRNA [NM_013370]	-1.41393	-1.48378	-2.16494	-2.33195	0.605337	0.524927	0.586962	0.621428	0.00179283
CN644277	ILLUMIGEN_MCQ_10044 Katze_MMPL2 Macaca mulatta cDNA clone IBIUW:9084 5' similar to Bases 7 to 588 highly similar to human TFRC (Hs.185726), mRNA sequence [CN644277]	0.275328	0.271209	0.403572	0.401299	0.664341	0.666772	0.211791	0.239067	0.00179283
NM_053025	Homo sapiens myosin, light polypeptide kinase (MYLK), transcript variant 1, mRNA [NM_053025]	0.297548	0.211567	-0.440638	-0.328939	-1.33478	-1.30014	1.12332	1.11737	0.00179283
NM_001001437	Homo sapiens chemokine (C-C motif) ligand 3-like, centromeric (MGC12815), mRNA [NM_001001437]	-0.736083	-0.566008	-0.378575	-0.514445	4.01943	3.86909	0.62505	0.766256	0.00179283
NM_000903	Homo sapiens NAD(P)H dehydrogenase, quinone 1 (NQO1), transcript variant 1, mRNA [NM_000903]	-0.546432	-0.482061	-0.848373	-0.87032	-0.830821	-0.848903	0.473156	0.422281	0.00179283
NM_014583	Homo sapiens LIM and cysteine-rich domains 1 (LMCD1), mRNA [NM_014583]	0.580848	0.641074	0.811838	0.744198	-0.98811	-0.947894	-0.784777	-0.871692	0.00181147
NM_000963	Homo sapiens prostaglandin-endoperoxide synthase 2 (prostaglandin G/H synthase and cyclooxygenase) (PTGS2), mRNA [NM_000963]	-1.43168	-1.43461	-1.00746	-0.825903	2.07858	2.07351	-0.190092	-0.317759	0.00181147
NM_002346	Homo sapiens lymphocyte antigen 6 complex, locus E (LY6E), mRNA. [NM_002346]	0.124758	0.146997	-0.0497402	-0.146603	1.64634	1.68309	-0.423106	-0.509964	0.00187839
NM_020679	Homo sapiens AD023 protein (AD023), mRNA [NM_020679]	-0.155256	-0.081094	-0.583121	-0.518211	-1.06521	-1.02384	0.906663	0.968648	0.00187839
NM_000596	Homo sapiens insulin-like growth factor binding protein 1 (IGFBP1), mRNA [NM_000596]	-0.449936	-0.478226	-0.903368	-0.791198	1.57416	1.52939	0.719055	0.617496	0.00187839
NM_006463	Homo sapiens STAM binding protein (STAMBP), transcript variant 1, mRNA. [NM_006463]	0.0457132	0.0643034	0.29759	0.290554	-0.342121	-0.319379	0.160154	0.18642	0.00190167
NM_003183	Homo sapiens a disintegrin and metalloproteinase domain 17 (tumor necrosis factor, alpha, converting enzyme) (ADAM17), transcript variant 1, mRNA. [NM_003183]	-0.348323	-0.322003	-0.362225	-0.319343	-0.235715	-0.156749	1.0733	1.11717	0.00190167
NM_145060	Homo sapiens chromosome 18 open reading frame 24 (C18orf24), mRNA [NM_145060]	0.257453	0.1154	0.576563	0.620788	3.75358	3.59363	-0.662514	-0.487726	0.00190963
NM_033416	Homo sapiens IMP4, U3 small nucleolar ribonucleoprotein, homolog (yeast) (IMP4), mRNA. [NM_033416]	-0.306694	-0.269075	-0.0695824	-0.0836793	-0.347298	-0.382012	-1.04492	-1.01344	0.00190963
NM_138931	Homo sapiens B-cell CLL/lymphoma 6 (zinc finger protein 51) (BCL6), transcript variant 2, mRNA [NM_138931]	-0.169029	-0.183151	-0.571691	-0.570555	-0.212101	-0.133111	0.68053	0.668981	0.00194303
XR_011454	PREDICTED: Macaca mulatta similar to hect domain and RLD 6 isoform a (LOC705525), mRNA [XR_011454]	0.0871308	0	0	0	5.09329	4.73528	0.43735	0.451958	0.00194303
NM_002539	Homo sapiens ornithine decarboxylase 1 (ODC1), mRNA [NM_002539]	0.0535744	0.0214044	0.100576	0.125833	0.261882	0.263977	-0.749511	-0.694932	0.00194303
XM_374578	PREDICTED: Homo sapiens enhancer of zeste homolog 2 (Drosophila) (EZH2), mRNA [XM_374578]	0.195494	0.190116	0.325983	0.282	1.88181	1.90895	-0.034613	-0.16382	0.00194303
NM_001010987	Homo sapiens interferon-induced protein with tetratricopeptide repeats 1-like (IFIT1L), mRNA. [NM_001010987]	1.48989	1.30035	2.12014	1.97732	4.80667	4.81591	1.12256	1.23038	0.00194303
NM_001005498	Homo sapiens rhomboid, veinlet-like 6 (Drosophila) (RHBDL6), transcript variant 2, mRNA. [NM_001005498]	-0.526645	-0.565714	-0.700084	-0.695322	0.230017	0.281175	-0.65743	-0.631105	0.00194303
NM_005030	Homo sapiens polo-like kinase 1 (Drosophila) (PLK1), mRNA [NM_005030]	0.0767993	0.166824	0.393346	0.248982	2.06927	2.04116	-1.0034	-0.912283	0.00194303
NM_003068	Homo sapiens snail homolog 2 (Drosophila) (SNAI2), mRNA [NM_003068]	0.0248078	0	0	0	1.19134	1.10524	0	0	0.00194303
NM_004994	Homo sapiens matrix metalloproteinase 9 (gelatinase B, 92kDa gelatinase, 92kDa type IV collagenase) (MMP9), mRNA. [NM_004994]	-0.661172	-0.775087	-0.741662	-0.829637	1.17375	1.20132	0.364833	0.387795	0.00194303
CN648711	ILLUMIGEN_MCQ_31168 Katze_MMPB Macaca mulatta cDNA clone IBIUW:6337 5' similar to Bases 1 to 1026 highly similar to human HARS (Hs.77798), mRNA sequence [CN648711]	0.32106	0.307903	0.193643	0.24428	-0.308696	-0.281686	-0.439391	-0.440141	0.00194303
XR_014777	PREDICTED: Macaca mulatta hypothetical protein LOC722610 (LOC722610), mRNA [XR_014777]	0.00510726	0.0129353	-0.222258	-0.321468	0.909601	0.913215	-0.544723	-0.539477	0.00194303
NM_058187	Homo sapiens chromosome 21 open reading frame 63 (C21orf63), mRNA [NM_058187]	-0.918815	-0.741797	-1.2	-1.04482	2.81617	2.66804	0.00734929	0.0263868	0.00194303
XR_011099	PREDICTED: Macaca mulatta similar to T-cell receptor beta chain C region (LOC703029), mRNA [XR_011099]	0.116782	0.226499	0.457461	0.391967	-1.74961	-1.79213	-1.10908	-1.01501	0.00194303
NM_016235	Homo sapiens G protein-coupled receptor, family C, group 5, member B (GPRC5B), mRNA [NM_016235]	0.274209	0.30274	-0.233162	-0.292675	-0.856486	-0.831165	0.183135	0.140642	0.00206375
XR_014169	PREDICTED: Macaca mulatta minichromosome maintenance deficient protein 5 (MCM5), mRNA [XR_014169]	0.172964	0.102292	0.382294	0.273826	1.79973	1.86312	-1.13327	-1.00319	0.00212006
NM_009587	Homo sapiens lectin, galactoside-binding, soluble, 9 (galectin 9) (LGALS9), transcript variant long, mRNA [NM_009587]	0.258077	0.179774	0.662172	0.605923	1.59875	1.49877	-0.731417	-0.806303	0.00212006
CO726190	ILLUMIGEN_MCQ_43866 Katze_MMJJ Macaca mulatta cDNA clone IBIUW:26227 5' similar to Bases 442 to 910 highly similar to human CD36 (Hs.443120), mRNA sequence [CO726190]	-1.3348	-1.33809	-0.297013	-0.196644	-2.11659	-2.18169	0.213013	0.346095	0.00212006
NM_130830	Homo sapiens leucine rich repeat containing 15 (LRRC15), mRNA. [NM_130830]	-0.148944	-0.126759	-0.0973574	-0.105575	1.59767	1.65196	-0.412388	-0.558496	0.00218978
NM_001217	Homo sapiens carbonic anhydrase XI (CA11), mRNA [NM_001217]	-0.197536	-0.259773	-0.703689	-0.741607	-1.10784	-1.08889	0.814094	0.935883	0.0022129
NM_002985	Homo sapiens chemokine (C-C motif) ligand 5 (CCL5), mRNA. [NM_002985]	-0.64929	-0.658758	-0.691532	-0.745085	4.19879	3.95689	0.619968	0.903533	0.0022129
NM_005779	Homo sapiens lipoma HMGIC fusion partner-like 2 (LHFPL2), mRNA [NM_005779]	-0.265835	-0.250398	-0.719854	-0.690381	-0.75573	-0.780662	0.71148	0.824908	0.00231139
NM_000043	Homo sapiens Fas (TNF receptor superfamily, member 6) (FAS), transcript variant 1, mRNA. [NM_000043]	0.103759	0.108963	0.0438859	0.0460974	0.489184	0.451111	0.610352	0.638916	0.00231139
NM_002053	Homo sapiens guanylate binding protein 1, interferon-inducible, 67kDa (GBP1), mRNA [NM_002053]	1.01367	1.05739	0.269476	0.429161	3.27509	3.16515	1.2318	1.30258	0.00231139
XR_010574	PREDICTED: Macaca mulatta similar to protein kinase Myt1 isoform 1 (LOC699350), mRNA [XR_010574]	-0.163607	-0.126874	0.0937641	-0.00288953	2.71911	2.49042	-1.0309	-1.13267	0.00231139
XR_010287	PREDICTED: Macaca mulatta similar to BUB1 budding uninhibited by benzimidazoles 1 homolog (LOC696598), mRNA [XR_010287]	0.468184	0.411379	0.644884	0.628808	2.34913	2.56801	-0.895396	-0.978142	0.002317
NM_032854	Homo sapiens coronin, actin binding protein 6 (FLJ14871), mRNA [NM_032854]	-0.184283	-0.189579	-0.251988	-0.235816	-0.578703	-0.58004	-0.00397163	0.0353007	0.002317
NM_021035	Homo sapiens KIAA1404 protein (KIAA1404), mRNA [NM_021035]	0.0578905	0.0552405	0.0280959	0.00807768	1.38558	1.40797	0.35098	0.242503	0.002317
NM_002164	Homo sapiens indoleamine-pyrrole 2,3 dioxygenase (INDO), mRNA. [NM_002164]	1.46739	1.34874	1.86917	2.0386	4.03856	4.0683	1.72792	1.7306	0.002317
NM_018101	Homo sapiens cell division cycle associated 8 (CDCA8), mRNA [NM_018101]	0.454774	0.501438	0.776076	0.801434	3.50714	3.45684	-0.710937	-1.01985	0.002317
NM_022470	Homo sapiens p53 target zinc finger protein (WIG1), transcript variant 1, mRNA [NM_022470]	0.227144	0.238451	-0.0771504	-0.101736	-0.655454	-0.693537	0.0729336	0.0225044	0.0023254
NM_020529	Homo sapiens nuclear factor of kappa light polypeptide gene enhancer in B-cells inhibitor, alpha (NFKBIA), mRNA [NM_020529]	0.0181499	0.0279601	-0.434379	-0.295131	2.19688	2.18786	1.13528	0.989142	0.0023254
NM_006931	Homo sapiens solute carrier family 2 (facilitated glucose transporter), member 3 (SLC2A3), mRNA. [NM_006931]	-1.18943	-1.14411	-0.96105	-0.9444	0.224954	0.292313	-0.290817	-0.368563	0.0023254
XR_014668	PREDICTED: Macaca mulatta similar to chromatin assembly factor 1, subunit A (p150) (LOC721861), mRNA [XR_014668]	0.270832	0.221008	-0.00728962	0.137393	1.89627	1.89187	-0.33464	-0.420887	0.0023254
NM_001993	Homo sapiens coagulation factor III (thromboplastin, tissue factor) (F3), mRNA. [NM_001993]	0.261839	0.269458	0.541444	0.647665	-3.43315	-3.4051	-0.0192431	-0.328275	0.0023254
NM_014063	Homo sapiens drebrin-like (DBNL), mRNA [NM_014063]	-0.0853518	-0.0745688	0.268136	0.301134	0.206731	0.191763	-0.2506	-0.274576	0.0023254
NM_172220	Homo sapiens colony stimulating factor 3 (granulocyte) (CSF3), transcript variant 3, mRNA. [NM_172220]	-0.563752	-0.479069	-0.536862	-0.652715	3.31164	3.34493	0.240681	-0.0609569	0.00246128
NM_001001521	Homo sapiens UDP-glucose pyrophosphorylase 2 (UGP2), transcript variant 2, mRNA. [NM_001001521]	-0.268919	-0.220494	-0.226632	-0.168954	0.864682	0.810481	-0.0893019	-0.0839134	0.00250607
NM_001012507	Homo sapiens chromosome 6 open reading frame 173 (C6orf173), mRNA [NM_001012507]	0.200349	0.126052	0.803247	0.811272	2.68799	2.74748	-0.905984	-0.654108	0.00250607
NM_000294	Homo sapiens phosphorylase kinase, gamma 2 (testis) (PHKG2), mRNA. [NM_000294]	0.2257	0.258901	-0.162192	-0.184132	-0.302111	-0.316414	-0.158442	-0.14866	0.00251247
NM_001549	Homo sapiens interferon-induced protein with tetratricopeptide repeats 3 (IFIT3), mRNA. [NM_001549]	1.96856	1.97639	1.64372	1.75402	4.79398	4.76734	1.06575	1.33821	0.00251997
CO646675	ILLUMIGEN_MCQ_39493 Katze_MMPB2 Macaca mulatta cDNA clone IBIUW:23645 5' similar to Bases 32 to 976 highly similar to human CXCL11 (Hs.103982), mRNA sequence [CO646675]	0.747562	1.02061	0.713694	0.961927	6.9441	6.91564	1.00979	1.4148	0.00253221
NM_004071	Homo sapiens CDC-like kinase 1 (CLK1), mRNA [NM_004071]	-0.474867	-0.402787	-0.556456	-0.546177	0.356425	0.338137	0.694027	0.781172	0.00255524
NM_006007	Homo sapiens zinc finger, A20 domain containing 2 (ZA20D2), mRNA [NM_006007]	-0.286758	-0.237417	-0.644754	-0.647998	-0.131858	-0.105435	0.638977	0.559929	0.00255524
NM_139072	Homo sapiens delta-notch-like EGF repeat-containing transmembrane (DNER), mRNA [NM_139072]	-0.424838	-0.48683	0.0178348	0.23646	2.67841	2.56516	0.313614	0.29685	0.00255524
NM_005195	Homo sapiens CCAAT/enhancer binding protein (C/EBP), delta (CEBPD), mRNA [NM_005195]	-0.356322	-0.343741	-0.897197	-0.93971	0.463518	0.397795	0.791656	0.675167	0.00255524
NM_001511	Homo sapiens chemokine (C-X-C motif) ligand 1 (melanoma growth stimulating activity, alpha) (CXCL1), mRNA. [NM_001511]	-0.970641	-0.976901	-1.00799	-0.784271	3.08804	2.9458	0.460631	0.690302	0.00255524
NM_012112	Homo sapiens TPX2, microtubule-associated, homolog (Xenopus laevis) (TPX2), mRNA. [NM_012112]	0.339292	0.427118	0.319816	0.501635	3.14323	2.94824	-0.642484	-0.748391	0.00255524
A_01_P003969	Unknown	0	0.166639	0	0	-2.18353	-2.32028	0	0	0.00255524
NM_001731	Homo sapiens B-cell translocation gene 1, anti-proliferative (BTG1), mRNA [NM_001731]	-0.698145	-0.733777	-0.334264	-0.31279	1.06441	1.0402	0.133324	0.26973	0.00255524
NM_014585	Homo sapiens solute carrier family 40 (iron-regulated transporter), member 1 (SLC40A1), mRNA. [NM_014585]	-1.1697	-1.09793	-1.24909	-1.12455	-1.64864	-1.51851	1.11515	1.25441	0.00255524
NM_000161	Homo sapiens GTP cyclohydrolase 1 (dopa-responsive dystonia) (GCH1), mRNA [NM_000161]	-0.259477	-0.286798	-0.515115	-0.507295	1.75348	1.68582	0.777208	0.959916	0.00255524
NM_002632	Homo sapiens placental growth factor, vascular endothelial growth factor-related protein (PGF), mRNA [NM_002632]	0.0057225	-0.0916488	0.383232	0.416715	0.743431	0.775659	-0.883153	-0.808453	0.00255524
NM_005331	Homo sapiens hemoglobin, theta 1 (HBQ1), mRNA. [NM_005331]	-0.0782758	0.00878519	-0.141717	-0.199983	2.31754	2.24897	-0.567574	-0.362343	0.00255524
NM_017554	Homo sapiens poly (ADP-ribose) polymerase family, member 14 (PARP14), mRNA. [NM_017554]	0.496324	0.538855	0.209705	0.458282	3.21357	3.17942	0.823848	0.836683	0.00259578
NM_003407	Homo sapiens zinc finger protein 36, C3H type, homolog (mouse) (ZFP36), mRNA [NM_003407]	-1.71949	-1.74278	-1.83831	-1.80179	-1.03494	-0.927657	-0.552692	-0.527118	0.00263861
NM_003118	Homo sapiens secreted protein, acidic, cysteine-rich (osteonectin) (SPARC), mRNA. [NM_003118]	0.0993357	0.0989536	-0.449729	-0.434495	-0.296581	-0.409149	1.05508	0.992848	0.00263861
NM_181861	Homo sapiens apoptotic protease activating factor (APAF1), transcript variant 3, mRNA [NM_181861]	-0.257806	-0.309125	-0.340127	-0.340628	0.402617	0.440862	0.452871	0.401251	0.00263861
XR_009814	PREDICTED: Macaca mulatta similar to YTH domain containing 2 (LOC694612), mRNA [XR_009814]	-0.113227	-0.135412	0.0550767	0.118349	0.328187	0.318713	0.730107	0.754602	0.00263861
NM_020474	Homo sapiens UDP-N-acetyl-alpha-D-galactosamine:polypeptide N-acetylgalactosaminyltransferase 1 (GalNAc-T1) (GALNT1), mRNA [NM_020474]	-0.23898	-0.199426	-0.178724	-0.189664	0.422001	0.467888	0.510174	0.467346	0.00263861
NM_000582	Homo sapiens secreted phosphoprotein 1 (osteopontin, bone sialoprotein I, early T-lymphocyte activation 1) (SPP1), mRNA [NM_000582]	-0.675973	-0.639939	-1.16363	-0.863737	-1.26227	-1.33794	2.15543	2.16472	0.00266624
NM_006417	Homo sapiens interferon-induced protein 44 (IFI44), mRNA. [NM_006417]	1.21689	1.20503	0.83207	1.09323	5.45069	5.73608	0.822601	1.04364	0.00266624
NM_007221	Homo sapiens polyamine-modulated factor 1 (PMF1), mRNA. [NM_007221]	0.234126	0.287098	0.370725	0.31873	0.732365	0.687573	-0.370744	-0.390905	0.00269269
CN806534	ILLUMIGEN_MCQ_35557 Katze_MMPL1 Macaca mulatta cDNA clone IBIUW:15339 5' similar to Bases 60 to 750 highly similar to human CMKOR1 (Hs.231853), mRNA sequence [CN806534]	-0.450226	-0.427909	0.0506691	0.184978	1.34466	1.28255	-0.357073	-0.306613	0.00270019
NM_002425	Homo sapiens matrix metalloproteinase 10 (stromelysin 2) (MMP10), mRNA. [NM_002425]	-1.73109	-1.61997	-0.868464	-0.804011	-1.74915	-1.73457	0.700594	0.527323	0.00270312
NM_176783	Homo sapiens proteasome (prosome, macropain) activator subunit 1 (PA28 alpha) (PSME1), transcript variant 2, mRNA [NM_176783]	-0.214505	-0.222489	-0.00318667	0.010115	0.445606	0.497764	-0.199235	-0.167562	0.00274026
NM_177551	Homo sapiens G protein-coupled receptor 109A (GPR109A), mRNA [NM_177551]	-0.3261	-0.174026	-0.189946	-0.148762	1.55056	1.62055	-0.0541122	-0.0821636	0.00275372
CK230409	ILLUMIGEN_MCQ_731 Katze_MMPL2 Macaca mulatta cDNA 5' similar to human GLRX (Hs.28988), mRNA sequence [CK230409]	-0.0288802	-0.0642735	-0.0397646	-0.076539	-0.747062	-0.813394	0.190486	0.19734	0.00275372
NM_012145	Homo sapiens deoxythymidylate kinase (thymidylate kinase) (DTYMK), mRNA. [NM_012145]	0.159397	0.230673	0.287682	0.377526	1.75809	1.7592	-0.582915	-0.431001	0.00275459
NM_006001	Homo sapiens tubulin, alpha 2 (TUBA2), transcript variant 1, mRNA [NM_006001]	0.0714235	0.0744907	0.0859623	0.116348	-0.498781	-0.50143	-0.389245	-0.336401	0.00275459
NM_014685	Homo sapiens homocysteine-inducible, endoplasmic reticulum stress-inducible, ubiquitin-like domain member 1 (HERPUD1), mRNA [NM_014685]	-0.345743	-0.369322	-0.601272	-0.581078	-0.351863	-0.430282	0.370792	0.367995	0.00275459
NM_002466	Homo sapiens v-myb myeloblastosis viral oncogene homolog (avian)-like 2 (MYBL2), mRNA. [NM_002466]	-0.000857517	-0.156672	0.077983	-0.0243346	2.59072	2.81669	-0.564882	-0.631943	0.00281046
NM_014234	Homo sapiens hydroxysteroid (17-beta) dehydrogenase 8 (HSD17B8), mRNA [NM_014234]	0.0807075	0.0649175	0.0221458	0.0947604	-0.695542	-0.677014	0.0801464	0.0819461	0.00281046
NM_004460	Homo sapiens fibroblast activation protein, alpha (FAP), mRNA. [NM_004460]	-0.0637836	-0.0256604	-0.0669193	-0.0742041	-1.25605	-1.13848	0.68138	0.785467	0.00285642
AK127395	Homo sapiens cDNA FLJ45486 fis, clone BRTHA2002726 [AK127395]	-1.35433	-1.53792	-0.880418	-0.955213	1.96474	1.93051	-0.547539	-0.782077	0.00286552
NM_005261	Homo sapiens GTP binding protein overexpressed in skeletal muscle (GEM), transcript variant 1, mRNA [NM_005261]	-1.09387	-0.959693	-1.02749	-1.01801	-0.656158	-0.559842	0.718871	0.76606	0.00291783
AB011103	Homo sapiens mRNA for KIAA0531 protein, partial cds [AB011103]	-0.0149286	0	0	0	-1.66039	-1.49856	0	0	0.00293542
NM_018131	Homo sapiens chromosome 10 open reading frame 3 (C10orf3), mRNA [NM_018131]	0.0920275	0.253487	0.491674	0.263616	3.65038	3.96593	-0.915012	-0.875947	0.00299453
NM_012242	Homo sapiens dickkopf homolog 1 (Xenopus laevis) (DKK1), mRNA. [NM_012242]	0.527394	0.56901	1.02892	1.02544	-0.0648499	-0.0543519	-0.831102	-0.999952	0.00299453
NM_016095	Homo sapiens DNA replication complex GINS protein PSF2 (Pfs2), mRNA. [NM_016095]	-0.0345741	-0.035654	0.15766	0.0775516	1.80225	1.78295	-0.932131	-0.717498	0.00302298
NM_017523	Homo sapiens XIAP associated factor-1 (HSXIAPAF1), transcript variant 1, mRNA [NM_017523]	0.929817	0.787754	0.0144101	0.290449	3.56051	3.55533	1.08832	1.08292	0.00302298
NM_015227	Homo sapiens protein O-fucosyltransferase 2 (POFUT2), mRNA [NM_015227]	-0.00872534	-0.0129269	-0.23171	-0.22165	-0.400603	-0.380228	0.160735	0.20794	0.00302298
NM_018492	Homo sapiens PDZ binding kinase (PBK), mRNA. [NM_018492]	0.168802	0.493096	0.779662	0.774735	3.27911	3.22534	-0.544395	-0.455495	0.00304762
CO646894	ILLUMIGEN_MCQ_39773 Katze_MMPB2 Macaca mulatta cDNA clone IBIUW:25891 5' similar to Bases 5 to 696 highly similar to human SLC16A3 (Hs.386678), mRNA sequence [CO646894]	-0.130441	-0.147255	0.293638	0.158041	1.07089	1.05712	-0.817401	-0.731556	0.00304762
NM_006009	Homo sapiens tubulin, alpha 3 (TUBA3), mRNA [NM_006009]	0.423229	0.425499	0.557257	0.46692	0.642778	0.530229	-0.853977	-0.852791	0.00304762
NM_006667	Homo sapiens progesterone receptor membrane component 1 (PGRMC1), mRNA [NM_006667]	-0.419885	-0.472595	-0.276899	-0.324968	0.39821	0.375619	0.0207086	0.0463643	0.00313495
XM_378197	PREDICTED: Homo sapiens hypothetical protein FLJ14464 (FLJ14464), mRNA [XM_378197]	0.327011	0.196742	-0.170041	-0.142126	1.65726	1.77331	0.107589	0.0616121	0.00331799
NM_021083	Homo sapiens Kell blood group precursor (McLeod phenotype) (XK), mRNA. [NM_021083]	-0.995451	-0.98293	0	0	-1.48437	-1.33039	0	0	0.00331799
NM_000362	Homo sapiens tissue inhibitor of metalloproteinase 3 (Sorsby fundus dystrophy, pseudoinflammatory) (TIMP3), mRNA [NM_000362]	-0.0372356	-0.127555	-0.388444	-0.468871	-0.972837	-1.06138	0.634956	0.656116	0.00336585
NM_030928	Homo sapiens DNA replication factor (CDT1), mRNA [NM_030928]	-0.585409	-0.534357	-0.495347	-0.68081	2.16865	1.9452	-1.0841	-1.18946	0.00336621
NM_024563	Homo sapiens hypothetical protein FLJ14054 (FLJ14054), mRNA. [NM_024563]	0.422124	0.395322	0.643009	0.546486	-1.95608	-1.99952	0.0214674	0.258817	0.00336939
NM_004370	Homo sapiens collagen, type XII, alpha 1 (COL12A1), transcript variant long, mRNA [NM_004370]	0.266512	0.190202	0.16387	0.0900106	-2.15479	-2.09968	-0.101102	-0.311406	0.00336939
NM_014391	Homo sapiens ankyrin repeat domain 1 (cardiac muscle) (ANKRD1), mRNA [NM_014391]	0.688636	0.769799	1.45365	1.40611	-2.72726	-2.57095	-0.92711	-1.29098	0.00337876
NM_004887	Homo sapiens chemokine (C-X-C motif) ligand 14 (CXCL14), mRNA [NM_004887]	0.335075	0.247185	0.341687	0.343019	1.54627	1.41231	-0.310579	-0.275008	0.00337876
NM_138768	Homo sapiens myeloma overexpressed gene (in a subset of t(11;14) positive multiple myelomas) (MYEOV), mRNA [NM_138768]	-0.00575361	0.169918	0.721863	0.687113	0.465181	0.482994	-1.30826	-1.23136	0.00337876
NM_182565	Homo sapiens hypothetical protein MGC29814 (MGC29814), mRNA [NM_182565]	-0.355076	-0.50639	-0.364285	-0.374655	1.48109	1.59247	-0.130039	-0.218752	0.00337876
CB311278	AGENCOURT_11616400 NICHD_Rh_Ov1 Macaca mulatta cDNA clone IMAGE:6915394 5', mRNA sequence [CB311278]	-0.695268	-0.677296	-0.863541	-0.94121	0.086443	0.0853422	1.16587	0.98388	0.00337876
NM_006106	Homo sapiens Yes-associated protein 1, 65kDa (YAP1), mRNA [NM_006106]	-0.194004	-0.147772	-0.253664	-0.236059	-0.467471	-0.434847	0.737134	0.844732	0.00337876
NM_015440	Homo sapiens methylenetetrahydrofolate dehydrogenase (NADP+ dependent) 1-like (MTHFD1L), mRNA. [NM_015440]	0.141918	0.130591	0.531367	0.556629	0.763775	0.699227	-0.31852	-0.246833	0.00337876
BX649142	Homo sapiens mRNA; cDNA DKFZp686B19165 (from clone DKFZp686B19165) [BX649142]	0.890014	0.869799	0.268168	0.3186	-0.325304	-0.272282	-0.0184571	-0.103531	0.00337876
NM_004385	Homo sapiens chondroitin sulfate proteoglycan 2 (versican) (CSPG2), mRNA [NM_004385]	0.16217	0.136023	0.649435	0.42624	-2.24425	-2.0983	-0.0948017	-0.129765	0.00337876
DQ148132	Macaca mulatta clone ss1_j21_t7_328 aryl hydrocarbon receptor nuclear translocator 2 (ARNT2) mRNA, 3' UTR [DQ148132]	0.680184	0.487503	-0.168884	-0.348875	-2.29685	-2.45988	0.537972	0.535568	0.00337876
NM_003384	Homo sapiens vaccinia related kinase 1 (VRK1), mRNA [NM_003384]	0.150477	0.116185	0.471913	0.378986	1.50748	1.42182	-0.280652	-0.183516	0.00337876
NM_004576	Homo sapiens protein phosphatase 2 (formerly 2A), regulatory subunit B (PR 52), beta isoform (PPP2R2B), transcript variant 1, mRNA [NM_004576]	0.364876	0.299274	0.224393	0.206864	-0.469066	-0.552818	0.741588	0.700701	0.00337876
NM_001008844	Homo sapiens desmoplakin (DSP), transcript variant 2, mRNA. [NM_001008844]	-1.10653	-1.17201	0	0	0	0.112637	0	0	0.00337876
NM_004411	Homo sapiens dynein, cytoplasmic, intermediate polypeptide 1 (DNCI1), mRNA. [NM_004411]	0.144848	0.182177	0.155861	0.0437956	1.40152	1.32907	-1.02373	-1.20439	0.00337876
CB309570	AGENCOURT_11830463 NICHD_Rh_Ov1 Macaca mulatta cDNA clone IMAGE:6916521 5', mRNA sequence [CB309570]	0.408704	0.106528	0.666956	0.460175	4.22116	4.30691	0.441475	0.650341	0.00337876
NM_001630	Homo sapiens annexin A8 (ANXA8), mRNA [NM_001630]	0.487508	0.358031	0.529333	0.382517	3.4467	3.15112	-0.418167	-0.33549	0.00337876
NM_080759	Homo sapiens dachshund homolog 1 (Drosophila) (DACH1), transcript variant 1, mRNA [NM_080759]	0.70121	0.699907	0.194184	0.399321	-1.46182	-1.40823	0.857443	0.755432	0.00337876
NM_001255	Homo sapiens CDC20 cell division cycle 20 homolog (S. cerevisiae) (CDC20), mRNA [NM_001255]	0.572738	0.440291	1.05539	1.07471	2.67107	2.85607	-0.702655	-0.949055	0.00337876
NM_004568	Homo sapiens serine (or cysteine) proteinase inhibitor, clade B (ovalbumin), member 6 (SERPINB6), mRNA. [NM_004568]	0.15597	0.115887	0.138774	0.045555	0.448861	0.394943	-0.782818	-0.763018	0.00337876
NM_017975	Homo sapiens Zwilch (FLJ10036), mRNA. [NM_017975]	-0.188577	-0.0866553	0.116985	0.114589	2.19105	2.15918	-0.252078	-0.495875	0.003434
NM_005328	Homo sapiens hyaluronan synthase 2 (HAS2), mRNA [NM_005328]	-0.380017	-0.442127	0.000595457	0.0264353	1.63982	1.5535	-0.363167	-0.553484	0.003434
NM_004701	Homo sapiens cyclin B2 (CCNB2), mRNA [NM_004701]	0.330509	0.588893	1.17494	1.10785	3.49875	3.26073	-0.906128	-0.724285	0.00345858
NM_002165	Homo sapiens inhibitor of DNA binding 1, dominant negative helix-loop-helix protein (ID1), transcript variant 1, mRNA [NM_002165]	-0.16684	0.0653846	0.0706595	0.176335	2.33446	2.24381	-0.267495	-0.251161	0.0034609
NM_001004	Homo sapiens ribosomal protein, large P2 (RPLP2), mRNA [NM_001004]	-1.05346	-0.974871	-0.27794	-0.236772	-0.0657065	-0.0502071	-0.0139482	0.0466637	0.00351425
NM_005101	Homo sapiens interferon, alpha-inducible protein (clone IFI-15K) (G1P2), mRNA. [NM_005101]	1.54802	1.65428	1.83538	2.04527	5.73993	5.33275	0.705672	0.827066	0.00351425
NM_001262	Homo sapiens cyclin-dependent kinase inhibitor 2C (p18, inhibits CDK4) (CDKN2C), transcript variant 1, mRNA. [NM_001262]	0.136772	0.086181	-0.0788322	-0.19394	1.76879	1.79536	0.692839	0.544195	0.00351425
NM_058229	Homo sapiens F-box protein 32 (FBXO32), transcript variant 1, mRNA [NM_058229]	-0.342108	-0.343821	-0.97779	-0.96252	-0.675593	-0.621582	0.678	0.531246	0.00353656
XR_014547	PREDICTED: Macaca mulatta similar to solute carrier family 16, member 6 (LOC718903), mRNA [XR_014547]	-0.980867	-1.14295	-1.78884	-1.67767	0.403184	0.445609	0.451224	0.615577	0.00355415
NM_018365	Homo sapiens meiosis-specific nuclear structural protein 1 (MNS1), mRNA. [NM_018365]	-0.000208279	-0.106828	0.178305	0.200023	2.24735	2.09858	-0.517729	-0.320936	0.00355415
NM_001444	Homo sapiens fatty acid binding protein 5 (psoriasis-associated) (FABP5), mRNA. [NM_001444]	-1.02312	-0.971962	-0.331728	-0.133644	-1.81599	-1.83121	0.330548	0.415851	0.00360467
NM_003713	Homo sapiens phosphatidic acid phosphatase type 2B (PPAP2B), transcript variant 1, mRNA [NM_003713]	-0.286966	-0.319297	-0.455453	-0.604975	1.00546	1.03003	0.234752	0.192845	0.00360467
NM_000188	Homo sapiens hexokinase 1 (HK1), nuclear gene encoding mitochondrial protein, transcript variant 1, mRNA. [NM_000188]	-0.112244	-0.0838354	0.121304	0.118821	0.387988	0.377177	-0.474678	-0.558985	0.00370207
NM_018295	Homo sapiens hypothetical protein FLJ11000 (FLJ11000), mRNA. [NM_018295]	-0.200826	-0.211614	-0.530745	-0.649377	0.972915	0.849187	0.910436	0.978325	0.00372382
NM_003881	Homo sapiens WNT1 inducible signaling pathway protein 2 (WISP2), mRNA [NM_003881]	-0.093511	-0.08707	-0.510886	-0.495297	-0.994777	-1.04001	0.600675	0.763529	0.00372382
CB555633	MMSP0026_B03 MMSP Macaca mulatta cDNA, mRNA sequence [CB555633]	-0.446467	-0.560806	-0.88209	-0.681478	-1.54629	-1.51969	0.811916	0.814989	0.00376491
BC057815	Homo sapiens Ras-related associated with diabetes, mRNA (cDNA clone MGC:71750 IMAGE:30341066), complete cds [BC057815]	-0.313452	-0.272853	-0.767799	-0.989528	-1.71829	-1.67581	0.727779	0.650948	0.00394262
XR_010516	PREDICTED: Macaca mulatta similar to M-phase phosphoprotein 1 (LOC696152), mRNA [XR_010516]	-0.0338875	-0.0610424	0	0	3.17556	3.50364	0	0.228284	0.00394262
NM_030919	Homo sapiens chromosome 20 open reading frame 129 (C20orf129), mRNA. [NM_030919]	0.623434	0.564256	1.1767	0.88912	4.29456	4.00505	-0.726178	-1.02661	0.00394262
NM_138451	Homo sapiens IQ motif containing D (IQCD), mRNA. [NM_138451]	-0.119168	-0.348733	-0.29709	-0.378705	1.67101	1.71809	-0.442156	-0.471981	0.00405643
NM_024843	Homo sapiens cytochrome b reductase 1 (CYBRD1), mRNA [NM_024843]	0.0365622	-0.00698527	-0.409659	-0.506089	-0.761821	-0.849254	0.519232	0.493058	0.00405643
NM_018344	Homo sapiens solute carrier family 29 (nucleoside transporters), member 3 (SLC29A3), mRNA. [NM_018344]	0.369328	0.26331	0.0548448	0.0325933	-0.763924	-0.697709	0.424713	0.443616	0.00405643
NM_015713	Homo sapiens ribonucleotide reductase M2 B (TP53 inducible) (RRM2B), mRNA [NM_015713]	-0.388562	-0.394073	-0.474943	-0.544495	-0.826357	-0.715406	0.611609	0.550198	0.00405643
NM_178868	Homo sapiens chemokine-like factor super family 8 (CKLFSF8), mRNA [NM_178868]	0.107348	0.103145	0.031085	-0.0436101	-1.09384	-1.06953	0.0991039	-0.0152814	0.00405643
NM_152463	Homo sapiens essential meiotic endonuclease 1 homolog 1 (S. pombe) (EME1), mRNA [NM_152463]	0.240484	0.193575	0.113037	0.159437	1.22844	1.27105	-0.593584	-0.771201	0.00405643
NM_002923	Homo sapiens regulator of G-protein signalling 2, 24kDa (RGS2), mRNA. [NM_002923]	-0.991678	-1.05072	-0.828723	-0.938834	0.274377	0.298698	0.693201	0.536453	0.00405643
NM_003173	Homo sapiens suppressor of variegation 3-9 homolog 1 (Drosophila) (SUV39H1), mRNA [NM_003173]	0.285761	0.410675	-0.628381	-0.573568	1.65586	1.53034	0.126442	0.251605	0.00410843
NM_000641	Homo sapiens interleukin 11 (IL11), mRNA. [NM_000641]	-1.33205	-1.34197	-0.712578	-0.993293	1.44967	1.35234	-0.717064	-0.681261	0.00411616
NM_003091	Homo sapiens small nuclear ribonucleoprotein polypeptides B and B1 (SNRPB), transcript variant 2, mRNA [NM_003091]	0.0104827	0.000409643	-0.0325729	-0.124045	-0.0262062	-0.0094946	-0.783488	-0.78251	0.00413184
NM_144629	Homo sapiens chromosome 2 open reading frame 11 (C2orf11), mRNA [NM_144629]	0.31259	0.43999	0.178933	0.169508	-0.614819	-0.641931	0.97666	1.08478	0.00414825
NM_024060	Homo sapiens AHNAK nucleoprotein (desmoyokin) (AHNAK), transcript variant 2, mRNA. [NM_024060]	-0.726553	-0.650779	-0.894485	-0.867823	-1.00226	-1.08479	0.0101781	0.0060333	0.00418646
NM_001523	Homo sapiens hyaluronan synthase 1 (HAS1), mRNA [NM_001523]	-0.931676	-0.883587	0.0026177	-0.11192	0.68864	0.898987	-1.433	-1.44115	0.00418646
CK232222	ILLUMIGEN_MCQ_3441 Katze_MMPL2 Macaca mulatta cDNA 5' similar to human TFPI2 (Hs.438231), mRNA sequence [CK232222]	-0.286126	0.0763258	-0.402888	-0.380524	2.74069	2.74343	1.62408	1.7015	0.00418646
NM_006461	Homo sapiens sperm associated antigen 5 (SPAG5), mRNA. [NM_006461]	0.384621	0.208551	0.587402	0.566884	2.5216	2.63831	-0.840969	-0.570295	0.00418646
NM_012211	Homo sapiens integrin, alpha 11 (ITGA11), transcript variant 2, mRNA. [NM_012211]	-0.169789	-0.112039	-0.502444	-0.448099	-1.15358	-1.09396	-0.110711	-0.0412101	0.00430426
NM_013355	Homo sapiens protein kinase N3 (PKN3), mRNA. [NM_013355]	0	0.005288	0	0	1.23966	1.09246	0	0	0.00430426
NM_053017	Homo sapiens ADP-ribosyltransferase 5 (ART5), mRNA. [NM_053017]	-0.501016	-0.693009	-1.69419	-1.80877	-3.11111	-3.57204	1.78568	1.62275	0.00430426
NM_001218	Homo sapiens carbonic anhydrase XII (CA12), transcript variant 1, mRNA. [NM_001218]	-0.190007	-0.0948688	-0.0571998	-0.0927943	1.66603	1.56457	-0.135278	-0.306643	0.00430426
NM_004237	Homo sapiens thyroid hormone receptor interactor 13 (TRIP13), mRNA. [NM_004237]	0.227444	0.0622723	0.362636	0.332903	1.97256	2.0822	-0.763749	-0.559348	0.00430426
NM_015722	Homo sapiens dopamine receptor D1 interacting protein (DRD1IP), mRNA [NM_015722]	0.124709	0.117775	0.395627	0.434975	0.611234	0.564353	-0.202307	-0.270175	0.00430426
NM_019013	Homo sapiens family with sequence similarity 64, member A (FAM64A), mRNA. [NM_019013]	0.927949	1.13817	1.19806	1.30705	3.4698	3.84419	-0.769602	-0.9238	0.00430426
NM_000673	Homo sapiens alcohol dehydrogenase 7 (class IV), mu or sigma polypeptide (ADH7), mRNA [NM_000673]	-0.254419	-0.618314	-1.70296	-1.48599	-2.9882	-3.06789	1.88506	1.60796	0.00430426
NM_080668	Homo sapiens cell division cycle associated 5 (CDCA5), mRNA [NM_080668]	-0.0528006	0.0945277	0.113258	-0.21449	3.63841	3.39121	-0.688696	-0.920718	0.00436936
NM_000474	Homo sapiens twist homolog 1 (acrocephalosyndactyly 3; Saethre-Chotzen syndrome) (Drosophila) (TWIST1), mRNA [NM_000474]	-0.928679	-0.853988	-1.1242	-0.925697	0.59094	0.690033	0.648446	0.694795	0.00436936
NM_020370	Homo sapiens G protein-coupled receptor 84 (GPR84), mRNA [NM_020370]	-0.28365	-0.125824	0.017533	-0.0429147	1.92215	1.76032	0.156717	0.213243	0.00438165
AF201468	Homo sapiens APP beta-secretase mRNA, complete cds [AF201468]	-0.0199907	-0.0229194	-0.120377	-0.0905848	-0.18697	-0.208371	0.205218	0.183111	0.00438165
NM_000366	Homo sapiens tropomyosin 1 (alpha) (TPM1), mRNA [NM_000366]	0.701995	0.720468	0.494215	0.491826	-0.463754	-0.61179	-0.1986	-0.217164	0.0043861
NM_005410	Homo sapiens selenoprotein P, plasma, 1 (SEPP1), mRNA [NM_005410]	-0.381427	-0.275502	-0.354406	-0.323066	-1.52774	-1.51995	0.460619	0.650672	0.00441664
NM_032415	Homo sapiens caspase recruitment domain family, member 11 (CARD11), mRNA [NM_032415]	-0.0813525	0.000487491	0.35086	0.278455	0.108777	-0.00315415	-1.06837	-1.06542	0.00441664
XR_013160	PREDICTED: Macaca mulatta similar to tubulin, beta polypeptide 4, member Q (LOC708952), mRNA [XR_013160]	0.290877	0.268694	0.666297	0.5745	0.988679	1.14949	-0.632983	-0.649205	0.00442759
U58492	Macaca mulatta leptin (ob) mRNA, complete cds [U58492]	-0.0359679	0.0633433	-0.0510968	0.343457	-3.47545	-3.69465	-0.0436762	-0.115533	0.00443354
NM_002626	Homo sapiens phosphofructokinase, liver (PFKL), mRNA [NM_002626]	0.0440762	-0.0414937	0.1879	0.113304	0.703017	0.753043	-0.510631	-0.468841	0.0045252
NM_017633	Homo sapiens chromosome 6 open reading frame 37 (C6orf37), mRNA [NM_017633]	-0.216658	-0.357458	-0.128813	-0.196071	1.00992	1.05656	-0.372483	-0.433525	0.0045252
NM_138555	Homo sapiens kinesin family member 23 (KIF23), transcript variant 1, mRNA [NM_138555]	0.333575	0.618293	0.807765	0.608369	2.80436	2.9024	-0.978709	-0.796061	0.0045252
AK057584	Homo sapiens cDNA FLJ33022 fis, clone THYMU1000499 [AK057584]	-0.00991957	-0.0669083	0.242313	0.206641	0.411135	0.337575	-0.556149	-0.602151	0.0045252
NM_000624	Homo sapiens serine (or cysteine) proteinase inhibitor, clade A (alpha-1 antiproteinase, antitrypsin), member 5 (SERPINA5), mRNA. [NM_000624]	1.25466	1.35078	0.0193767	0.134832	1.01462	0.968933	0.192819	0.181085	0.0045252
NM_003782	Homo sapiens UDP-Gal:betaGlcNAc beta 1,3-galactosyltransferase, polypeptide 4 (B3GALT4), mRNA [NM_003782]	0.134902	0.170634	-0.142174	-0.140035	-0.309553	-0.289798	-0.0892599	-0.061928	0.0045252
NM_016343	Homo sapiens centromere protein F, 350/400ka (mitosin) (CENPF), mRNA. [NM_016343]	0.873148	0.73436	1.16697	1.45869	3.09764	3.25233	-0.124303	-0.208379	0.0045252
XR_011260	PREDICTED: Macaca mulatta similar to NACHT, LRR and PYD containing protein 5 (LOC704276), mRNA [XR_011260]	-0.0778467	-0.207258	0	0	1.19134	1.3031	0	0	0.0045252
NM_017791	Homo sapiens chromosome 14 open reading frame 58 (C14orf58), mRNA [NM_017791]	0.446456	0.507578	0.00291809	0.152165	-0.858853	-0.887791	0.426037	0.415724	0.0045252
NM_004235	Homo sapiens Kruppel-like factor 4 (gut) (KLF4), mRNA [NM_004235]	-1.29942	-1.25949	-1.60028	-1.86101	0.261189	0.190235	0.540372	0.446315	0.0045252
BC018929	Homo sapiens pleckstrin homology-like domain, family A, member 1, mRNA (cDNA clone MGC:14398 IMAGE:4301251), complete cds [BC018929]	-0.288387	-0.288804	-0.093204	-0.0676592	0.129502	0.0898076	0.19188	0.22522	0.0045252
NM_017413	Homo sapiens apelin, AGTRL1 ligand (APLN), mRNA [NM_017413]	0.0598727	0.211311	0.91667	0.970017	1.33473	1.42046	-0.934553	-0.752081	0.00453621
NM_012116	Homo sapiens Cas-Br-M (murine) ecotropic retroviral transforming sequence c (CBLC), mRNA. [NM_012116]	-0.276995	-0.381322	0.0427509	0.0203466	-1.21736	-1.36192	-1.40445	-1.46619	0.00456917
NM_138397	Unknown	-1.3358	-1.37434	-1.97757	-2.61946	3.87339	4.24038	1.99819	1.76249	0.00457044
NM_001807	Homo sapiens carboxyl ester lipase (bile salt-stimulated lipase) (CEL), mRNA. [NM_001807]	0.106977	0.0764617	0	0	0.722865	0.641298	0	0	0.00457044
NM_015009	Homo sapiens PDZ domain containing RING finger 3 (PDZRN3), mRNA. [NM_015009]	0.059964	0.137866	-0.23377	-0.235811	1.06374	0.964011	0.483276	0.419512	0.00458431
NM_018689	Homo sapiens KIAA1199 (KIAA1199), mRNA. [NM_018689]	0.281594	0.055335	-0.404223	-0.524776	-2.40253	-2.27006	0.383737	0.235333	0.00462978
NM_018676	Homo sapiens thrombospondin, type I, domain containing 1 (THSD1), transcript variant 1, mRNA. [NM_018676]	0.528035	0.769745	0.191295	0.170603	-1.4695	-1.52512	0.438648	0.364887	0.00463528
NM_020299	Homo sapiens aldo-keto reductase family 1, member B10 (aldose reductase) (AKR1B10), mRNA. [NM_020299]	-1.16545	-1.13161	-0.886089	-1.0267	-1.27315	-1.35619	0.0780841	0.106755	0.00463528
NM_197941	Homo sapiens similar to ADAMTS-10 precursor (A disintegrin and metalloproteinase with thrombospondin motifs 10) (ADAM-TS 10) (ADAM-TS10) (LOC345667), mRNA [NM_197941]	0.20048	0.321807	0.646928	0.564324	-0.73872	-0.804917	-0.463292	-0.413186	0.00463528
NM_024760	Homo sapiens transducin-like enhancer protein 6 (FLJ14009), mRNA [NM_024760]	0.215066	0.270207	-0.358081	-0.354811	2.30748	2.17226	0.07801	0.345171	0.00463717
XR_010199	PREDICTED: Macaca mulatta similar to 5-aminoimidazole-4-carboxamide ribonucleotide formyltransferase [XR_010199]	0.0499462	0.0342323	0.168305	0.184372	0.0278574	0.00679082	-0.53675	-0.462659	0.00474942
NM_007174	Homo sapiens citron (rho-interacting, serine/threonine kinase 21) (CIT), mRNA [NM_007174]	0.263049	0.615334	0.193741	0.0141532	3.31767	3.08431	-0.965205	-0.845767	0.00474942
DR771727	ILLUMIGEN_MCQ_66938 Katze_MMOV Macaca mulatta cDNA clone IBIUW:31540 5' similar to Bases 32 to 649 highly similar to human CARHSP1 (Hs.459857), mRNA sequence [DR771727]	-0.0177853	0.0544954	0.160531	0.128708	0.468902	0.389959	-0.812511	-0.729991	0.00474942
NM_002988	Homo sapiens chemokine (C-C motif) ligand 18 (pulmonary and activation-regulated) (CCL18), mRNA. [NM_002988]	-1.59642	-1.47965	-0.123601	-0.263749	-3.17563	-3.22483	0.0331751	-0.308628	0.00476463
NM_001033	Homo sapiens ribonucleotide reductase M1 polypeptide (RRM1), mRNA. [NM_001033]	-0.0598927	-0.0783641	0.186981	0.0785905	1.37567	1.28192	-0.350773	-0.21878	0.00476463
XR_012962	PREDICTED: Macaca mulatta hypothetical protein LOC714302 (LOC714302), mRNA [XR_012962]	-0.25306	-0.254864	-0.183777	-0.205541	-0.334948	-0.31174	0.12625	0.173659	0.00476463
NM_000014	Homo sapiens alpha-2-macroglobulin (A2M), mRNA [NM_000014]	-0.089502	-0.0520827	-0.181734	-0.302747	-1.66215	-1.64068	0.430102	0.233793	0.00476463
NM_000144	Homo sapiens frataxin (FXN), nuclear gene encoding mitochondrial protein, transcript variant 1, mRNA. [NM_000144]	0	-0.277142	0	0	2.44459	2.27064	0	0	0.00476463
NM_152562	Homo sapiens cell division cycle associated 2 (CDCA2), mRNA [NM_152562]	0.629886	0.220609	0.659745	0.471057	3.92046	3.7811	-0.647938	-0.42769	0.00476463
NM_005126	Homo sapiens nuclear receptor subfamily 1, group D, member 2 (NR1D2), mRNA [NM_005126]	-0.256902	-0.383746	0.358597	0.466945	-1.22091	-1.27877	0.7023	0.552777	0.0047698
NM_000689	Homo sapiens aldehyde dehydrogenase 1 family, member A1 (ALDH1A1), mRNA [NM_000689]	-0.440802	-0.515977	0.023387	0.134359	-0.830172	-0.908734	0.777249	0.907582	0.0047698
NM_005025	Homo sapiens serine (or cysteine) proteinase inhibitor, clade I (neuroserpin), member 1 (SERPINI1), mRNA [NM_005025]	0.168256	0.0928055	-0.149603	-0.067113	0.165518	0.0901044	1.06307	1.11736	0.0047698
NM_002535	Homo sapiens 2'-5'-oligoadenylate synthetase 2, 69/71kDa (OAS2), transcript variant 2, mRNA. [NM_002535]	-0.41369	0	0	0	3.11951	3.00646	0	0	0.0047698
NM_024745	Homo sapiens SHC SH2-domain binding protein 1 (SHCBP1), mRNA [NM_024745]	0.466145	0.492412	0.466796	0.264536	3.31734	2.97322	-0.881912	-1.13831	0.0047698
NM_002090	Homo sapiens chemokine (C-X-C motif) ligand 3 (CXCL3), mRNA. [NM_002090]	-1.11927	-0.970156	-1.24734	-0.846119	2.97215	2.74113	0.492932	0.634503	0.00481631
NM_001002799	Homo sapiens SMC4 structural maintenance of chromosomes 4-like 1 (yeast) (SMC4L1), transcript variant 3, mRNA. [NM_001002799]	-0.042892	-0.0583932	0.326715	0.29038	2.09761	2.09828	-0.401335	-0.108689	0.00483102
NM_001800	Homo sapiens cyclin-dependent kinase inhibitor 2D (p19, inhibits CDK4) (CDKN2D), transcript variant 1, mRNA [NM_001800]	-0.265337	-0.172748	-0.166584	-0.0887868	1.10287	1.00566	0.0547282	0.00803015	0.00483102
NM_199324	Homo sapiens HIV-1 induced protein HIN-1 (HSHIN1), transcript variant 1, mRNA [NM_199324]	-0.105162	-0.110423	-0.211705	-0.192017	0.498139	0.420998	0.396114	0.448459	0.00483241
NM_000147	Homo sapiens fucosidase, alpha-L- 1, tissue (FUCA1), mRNA. [NM_000147]	-0.0194378	-0.01711	0.242382	0.125473	-1.30428	-1.24101	0.0133966	-0.112445	0.00483673
NM_003706	Homo sapiens phospholipase A2, group IVC (cytosolic, calcium-independent) (PLA2G4C), mRNA. [NM_003706]	0.114908	0.43035	-0.43866	-0.618186	2.66755	2.74134	0.942402	1.02996	0.00485632
XR_012476	PREDICTED: Macaca mulatta hypothetical protein LOC711693 (LOC711693), mRNA [XR_012476]	-0.59125	-0.72936	-0.461227	-0.345899	3.59603	3.48167	-0.207445	-0.72781	0.00488413
A_01_P003650	Unknown	0.872983	0.823358	1.48287	1.39637	-1.50414	-1.31219	0.786894	0.519054	0.00488413
XM_370665	PREDICTED: Homo sapiens similar to DnaJ (Hsp40) homolog, subfamily B, member 6 isoform a; heat shock protein J2 (LOC387820), mRNA [XM_370665]	0.263017	0.344693	0.269427	0.299454	-0.270529	-0.268381	0.439837	0.437997	0.00488413
NM_020317	Homo sapiens NPD014 protein (NPD014), transcript variant 2, mRNA [NM_020317]	-0.588732	-0.71676	-0.870474	-1.0106	-0.345022	-0.34947	0.662651	0.71759	0.00488413
NM_003979	Homo sapiens retinoic acid induced 3 (RAI3), mRNA [NM_003979]	-0.153518	-0.272706	0.503521	0.402512	2.02831	2.08552	-0.712393	-1.01888	0.00488413
NM_001809	Homo sapiens centromere protein A, 17kDa (CENPA), mRNA. [NM_001809]	0.472384	0.763448	0.772161	1.02409	3.77328	3.9792	-0.199948	-0.460627	0.00497844
NM_004052	Homo sapiens BCL2/adenovirus E1B 19kDa interacting protein 3 (BNIP3), nuclear gene encoding mitochondrial protein, mRNA [NM_004052]	0.327396	0.258294	0.688022	0.65446	1.18546	1.01657	-0.500484	-0.467541	0.00499027
NM_145284	Homo sapiens similar to hypothetical protein MGC17347 (LOC159090), mRNA [NM_145284]	-0.294143	-0.30913	-0.298516	-0.183428	0.849818	0.803	-0.19321	-0.281441	0.0050695
CN644557	ILLUMIGEN_MCQ_10551 Katze_MMPL2 Macaca mulatta cDNA clone IBIUW:9373 5' similar to Bases 1 to 845 highly similar to human PDIR (Hs.76901), mRNA sequence [CN644557]	-0.0916767	-0.0792553	-0.0773526	-0.0605096	-0.511193	-0.477854	-0.254492	-0.294477	0.00507203
NM_054033	Homo sapiens FK506 binding protein 1B, 12.6 kDa (FKBP1B), transcript variant 2, mRNA. [NM_054033]	0.102583	0.169183	-0.0952891	-0.0296546	-0.494881	-0.444874	0.570147	0.63802	0.00507203
NM_021990	Homo sapiens gamma-aminobutyric acid (GABA) A receptor, epsilon (GABRE), transcript variant 4, mRNA [NM_021990]	-0.534945	-0.282794	-0.692698	-0.814956	-2.31651	-2.39415	0.0544409	0.121418	0.00507203
NM_001010983	Homo sapiens glycosyltransferase 8 domain containing 1 (GLT8D1), transcript variant 3, mRNA. [NM_001010983]	0.0600089	0.0768823	-0.147343	-0.112367	0.0545815	0.0244793	0.496229	0.44384	0.00507203
NM_018009	Homo sapiens TAP binding protein-like (TAPBPL), mRNA. [NM_018009]	0.151181	0.194584	0.160886	0.146101	0.550413	0.521663	0.00764115	0.0387712	0.00512714
NM_024625	Homo sapiens zinc finger CCCH type, antiviral 1 (ZC3HAV1), transcript variant 2, mRNA [NM_024625]	0.515474	0.25379	0.881703	0.736322	2.7149	2.72293	0.143767	0.276044	0.00512714
NM_024331	Homo sapiens chromosome 20 open reading frame 121 (C20orf121), mRNA [NM_024331]	0.730867	0.602356	0.725884	0.658125	0.781085	0.794212	-0.371269	-0.439581	0.0052764
NM_018282	Homo sapiens paraspeckle component 1 (PSPC1), mRNA [NM_018282]	-0.353154	-0.219894	-0.630791	-0.690047	-0.454403	-0.497315	0.589506	0.647107	0.00528847
NM_014026	Homo sapiens decapping enzyme, scavenger (DCPS), mRNA. [NM_014026]	0.149048	0.0879961	0.333814	0.445601	0.86292	0.874403	-0.362039	-0.295362	0.00535041
NM_003304	Homo sapiens transient receptor potential cation channel, subfamily C, member 1 (TRPC1), mRNA [NM_003304]	-0.467291	-0.320677	-0.723644	-0.698009	-0.361821	-0.298022	0.690794	0.634763	0.00537594
NM_019605	Homo sapiens SERTA domain containing 4 (SERTAD4), mRNA [NM_019605]	0.661685	0.618794	0.402751	0.610025	-1.7887	-1.56722	-0.0773457	-0.0457145	0.00543675
NM_001878	Homo sapiens cellular retinoic acid binding protein 2 (CRABP2), mRNA [NM_001878]	-0.0641289	-0.26185	-0.277951	-0.542998	-3.04591	-2.82175	0.125861	0.0531741	0.00544586
NM_005572	Homo sapiens lamin A/C (LMNA), transcript variant 2, mRNA [NM_005572]	0.0609648	0.0021368	-0.292663	-0.377479	-0.111552	-0.0922967	-0.816267	-0.79477	0.00554568
XR_014510	PREDICTED: Macaca mulatta leucine-rich repeat-containing G protein-coupled receptor 6 (LGR6), mRNA [XR_014510]	0.145312	-0.17087	0.814957	0.796525	3.68603	3.23073	-1.13299	-1.30594	0.00564536
NM_181351	Homo sapiens neural cell adhesion molecule 1 (NCAM1), mRNA [NM_181351]	0.097951	-0.0512046	-0.185443	-0.034879	1.79987	1.72388	-0.324014	-0.163416	0.00566169
NM_021003	Homo sapiens protein phosphatase 1A (formerly 2C), magnesium-dependent, alpha isoform (PPM1A), transcript variant 1, mRNA [NM_021003]	-0.415943	-0.405318	-0.340755	-0.261587	-0.22573	-0.29612	0.418862	0.458497	0.00566169
NM_001790	Homo sapiens cell division cycle 25C (CDC25C), transcript variant 1, mRNA. [NM_001790]	0.527004	0.536424	0.422153	0.783605	2.85349	2.9444	-0.88717	-0.638968	0.00566169
XR_011885	PREDICTED: Macaca mulatta ATPase, Class VI, type 11B (ATP11B), mRNA [XR_011885]	-0.107303	-0.123362	-0.203522	-0.196237	-0.0260387	-0.143549	0.694038	0.734415	0.00566169
NM_013232	Homo sapiens programmed cell death 6 (PDCD6), mRNA [NM_013232]	0.101792	0.133425	0.287664	0.254781	0.308409	0.358129	-0.179567	-0.18011	0.00566586
NM_181340	Homo sapiens WD repeat domain 21 (WDR21), transcript variant 2, mRNA [NM_181340]	-0.116592	-0.122905	0.27239	0.373461	0.0649221	0.0353455	-0.642454	-0.592637	0.00566586
XR_011447	PREDICTED: Macaca mulatta similar to Niemann-Pick disease, type C1 (LOC700835), mRNA [XR_011447]	-0.592299	-0.573997	-0.694315	-0.629979	-0.40381	-0.417233	-0.0946077	-0.0598067	0.00566586
NM_005252	Homo sapiens v-fos FBJ murine osteosarcoma viral oncogene homolog (FOS), mRNA [NM_005252]	-1.44166	-1.47411	-1.63861	-1.69386	-0.0886381	0.00170533	0.684842	0.387505	0.00566847
NM_021033	Homo sapiens RAP2A, member of RAS oncogene family (RAP2A), mRNA [NM_021033]	-0.106097	-0.120611	0.16559	0.15111	0.2378	0.219693	0.0646783	0.0301074	0.00566847
NM_182904	Homo sapiens procollagen-proline, 2-oxoglutarate 4-dioxygenase (proline 4-hydroxylase), alpha polypeptide III (P4HA3), mRNA. [NM_182904]	0.190901	0.209488	-0.0952247	-0.227678	1.64036	1.76241	1.07339	0.90659	0.00566847
NM_005480	Homo sapiens trophinin associated protein (tastin) (TROAP), mRNA. [NM_005480]	0.0176574	0.559003	0.546793	0.403865	3.05854	3.12357	-1.59684	-1.52549	0.0057225
NM_024100	Homo sapiens WD repeat domain 18 (WDR18), mRNA. [NM_024100]	0.308865	0.245485	0.32363	0.320636	0.583929	0.557213	-0.468399	-0.59272	0.0057225
NM_014723	Homo sapiens syntaphilin (SNPH), mRNA [NM_014723]	-0.110082	-0.108803	-0.348224	-0.314913	-0.572487	-0.511343	0.108724	0.0672089	0.0057225
NM_001190	Homo sapiens branched chain aminotransferase 2, mitochondrial (BCAT2), mRNA. [NM_001190]	0.0434428	0.0448494	-0.0935231	-0.169307	0.0809993	0.072351	-0.524298	-0.499032	0.00572768
NM_032797	Homo sapiens apoptosis-inducing factor (AIF)-like mitochondrion-associated inducer of death (AMID), mRNA [NM_032797]	-0.200361	-0.356146	-0.960239	-0.925569	0.63466	0.751873	0.0783356	0.0317962	0.00574968
NM_022750	Homo sapiens poly (ADP-ribose) polymerase family, member 12 (PARP12), mRNA. [NM_022750]	0.232222	0.240179	0.407365	0.54385	1.31933	1.28498	0.166158	0.227123	0.00574968
NM_000389	Homo sapiens cyclin-dependent kinase inhibitor 1A (p21, Cip1) (CDKN1A), transcript variant 1, mRNA. [NM_000389]	-0.192814	-0.20621	-0.276706	-0.469254	-1.30566	-1.29802	0.345593	0.286179	0.00580901
NM_002689	Homo sapiens polymerase (DNA directed), alpha 2 (70kD subunit) (POLA2), mRNA. [NM_002689]	-0.0635549	-0.281077	-0.0691	0.0213444	1.43059	1.33276	-0.738953	-0.841701	0.00580901
NM_024603	Homo sapiens hypothetical protein FLJ11588 (FLJ11588), mRNA [NM_024603]	0.203418	0.358338	1.31083	1.50344	2.22031	2.50643	-0.514502	-0.505631	0.00580901
NM_138998	Homo sapiens DEAD (Asp-Glu-Ala-Asp) box polypeptide 39 (DDX39), transcript variant 2, mRNA [NM_138998]	-0.206792	-0.157142	0.114827	-0.0340275	0.964505	0.915389	-0.297978	-0.34317	0.00583998
NM_001786	Homo sapiens cell division cycle 2, G1 to S and G2 to M (CDC2), transcript variant 1, mRNA [NM_001786]	1.08459	0.645672	1.26288	1.31721	3.75515	3.82904	0.219506	0.345777	0.00583998
NM_002615	Homo sapiens serine (or cysteine) proteinase inhibitor, clade F (alpha-2 antiplasmin, pigment epithelium derived factor), member 1 (SERPINF1), mRNA. [NM_002615]	-0.220142	-0.252193	-0.832361	-0.895331	-0.66047	-0.620535	0.128616	0.242185	0.00583998
NM_138414	Homo sapiens hypothetical protein BC011981 (LOC112869), mRNA [NM_138414]	-0.269633	-0.225734	-0.252955	-0.262967	0.519474	0.488359	-0.285441	-0.391251	0.00583998
NM_016217	Homo sapiens headcase homolog (Drosophila) (HECA), mRNA [NM_016217]	-0.498115	-0.428721	-0.870008	-0.736394	0.161655	0.11082	0.814621	0.682828	0.00583998
NM_006350	Homo sapiens follistatin (FST), transcript variant FST317, mRNA [NM_006350]	0.31949	0.237202	0.181025	0.288583	-0.718768	-0.697999	0.207615	0.254113	0.00583998
A_01_P007353	Unknown	0.1509	0.231566	0.361586	0.251357	0.957495	0.988032	-0.1889	-0.152701	0.00583998
NM_000201	Homo sapiens intercellular adhesion molecule 1 (CD54), human rhinovirus receptor (ICAM1), mRNA. [NM_000201]	0.133197	0.191738	0.0192869	-0.251513	2.10636	2.05593	0.855199	0.951391	0.00583998
NM_003878	Homo sapiens gamma-glutamyl hydrolase (conjugase, folylpolygammaglutamyl hydrolase) (GGH), mRNA. [NM_003878]	0.0647014	0.121021	0.11173	0.168309	0.970331	1.00307	-0.337708	-0.20146	0.00583998
NM_018132	Homo sapiens chromosome 6 open reading frame 139 (C6orf139), mRNA. [NM_018132]	-0.183795	-0.192951	0.375125	0.320327	1.72294	2.01315	-0.296659	-0.375628	0.00583998
NM_022092	Homo sapiens CTF18, chromosome transmission fidelity factor 18 homolog (S. cerevisiae) (CHTF18), mRNA. [NM_022092]	0.101118	0.146949	0.132676	0.345621	1.66971	1.82112	-1.02634	-0.82329	0.00583998
NM_152299	Homo sapiens hypothetical protein 384D8_6 (384D8-2), mRNA [NM_152299]	-0.0718104	-0.242538	-0.133796	-0.278764	1.28086	1.18911	-0.752561	-0.675051	0.00583998
XM_059972	PREDICTED: Homo sapiens chromosome 9 open reading frame 115 (C9orf115), mRNA [XM_059972]	0.0890254	0.0578639	-0.227182	-0.10315	0.149124	0.183754	-0.92414	-0.862633	0.00583998
NM_016323	Homo sapiens hect domain and RLD 5 (HERC5), mRNA [NM_016323]	0.449034	0.0744082	0.361739	0.143113	3.96562	4.33507	0.32167	0.459576	0.00583998
NM_022776	Homo sapiens oxysterol binding protein-like 11 (OSBPL11), mRNA. [NM_022776]	0.242167	0.335606	0.189117	0.251777	-0.677096	-0.591337	0.438501	0.401983	0.00583998
NM_181621	Homo sapiens keratin associated protein 13-2 (KRTAP13-2), nuclear gene encoding mitochondrial protein, mRNA. [NM_181621]	-0.336477	-0.0634742	0	0	2.28805	2.07851	0	0	0.00583998
NM_018410	Homo sapiens hypothetical protein DKFZp762E1312 (DKFZp762E1312), mRNA. [NM_018410]	0.460477	0.170269	0.715411	0.316181	3.32409	3.19856	-0.705477	-0.823486	0.00583998
NM_016448	Homo sapiens RA-regulated nuclear matrix-associated protein (RAMP), mRNA [NM_016448]	0.0392951	0.313619	0.262075	0.159969	2.07071	2.06793	-0.460554	-0.635273	0.00583998
CN648614	ILLUMIGEN_MCQ_30964 Katze_MMPB Macaca mulatta cDNA clone IBIUW:6432 5' similar to Bases 1 to 490 highly similar to human ATP5D (Hs.418668), mRNA sequence [CN648614]	0.0993351	-0.00789182	0.0311548	0.0160507	-0.140039	-0.181822	-0.788057	-0.7687	0.00583998
NM_015971	Homo sapiens mitochondrial ribosomal protein S7 (MRPS7), nuclear gene encoding mitochondrial protein, mRNA. [NM_015971]	0.120849	0.112972	0.346514	0.394271	0.169523	0.153831	-0.20629	-0.158704	0.00583998
XR_014258	PREDICTED: Macaca mulatta mannosidase, alpha, class 1C, member 1 (MAN1C1), mRNA [XR_014258]	-0.487221	-0.241365	-0.678806	-0.667525	-1.9517	-1.80445	0.378154	0.415404	0.00583998
NM_004512	Homo sapiens interleukin 11 receptor, alpha (IL11RA), transcript variant 1, mRNA. [NM_004512]	-0.00800589	0.0316053	0.0210606	0.0619705	-0.879729	-1.00806	-0.379741	-0.387408	0.00583998
NM_175748	Homo sapiens chromosome 14 open reading frame 130 (C14orf130), mRNA. [NM_175748]	-0.0852328	-0.0440058	-0.107362	0.00805935	0.951748	0.902757	-0.0643438	0.00535296	0.00583998
NM_016576	Homo sapiens guanosine monophosphate reductase 2 (GMPR2), mRNA [NM_016576]	0.154374	0.162006	0.215618	0.148716	-0.443507	-0.498885	0.0438469	0.0102329	0.00588288
NM_024815	Homo sapiens nudix (nucleoside diphosphate linked moiety X)-type motif 18 (NUDT18), mRNA. [NM_024815]	0.277888	0.225174	0.397088	0.40524	-0.271388	-0.284756	-0.474768	-0.365286	0.00588802
NM_004596	Homo sapiens small nuclear ribonucleoprotein polypeptide A (SNRPA), mRNA [NM_004596]	-0.0622728	0.0637374	0.238625	0.257339	0.565152	0.441465	-1.03784	-0.943725	0.00588802
NM_014573	Homo sapiens hypothetical protein MAC30 (MAC30), mRNA. [NM_014573]	0.0950504	0.0914741	0.0950991	0.0787831	1.04389	1.10932	-0.149565	-0.310506	0.00588802
NM_005502	Homo sapiens ATP-binding cassette, sub-family A (ABC1), member 1 (ABCA1), mRNA [NM_005502]	-0.79309	-0.876018	-0.985967	-0.914231	0.0434401	-0.00191823	0.805979	0.598178	0.00588802
NM_003662	Homo sapiens pirin (iron-binding nuclear protein) (PIR), transcript variant 1, mRNA. [NM_003662]	-0.536262	-0.446968	-0.8981	-0.828354	-0.632173	-0.727751	0.494695	0.623325	0.00588802
XR_010590	PREDICTED: Macaca mulatta similar to leucine rich repeat and death domain containing protein isoform 1 (LOC700580), mRNA [XR_010590]	-0.102556	-0.0582728	-0.498139	-0.523241	-0.464961	-0.503981	-0.104815	-0.135215	0.00588802
CO647386	ILLUMIGEN_MCQ_40418 Katze_MMPB2 Macaca mulatta cDNA clone IBIUW:21432 5' similar to Bases 185 to 778 highly similar to human CXCL2 (Hs.75765), mRNA sequence [CO647386]	-1.10005	-1.19845	-0.850727	-1.19536	3.53796	3.34901	0.876478	1.41066	0.00590283
NM_015703	Homo sapiens CGI-96 protein (CGI-96), mRNA. [NM_015703]	-0.26873	-0.183567	0.155558	0.0691231	-0.231388	-0.175588	-0.948219	-0.918535	0.00590283
NM_002575	Homo sapiens serine (or cysteine) proteinase inhibitor, clade B (ovalbumin), member 2 (SERPINB2), mRNA. [NM_002575]	-0.056046	0.0118446	0.537651	0.396525	0.503713	0.525465	-0.653464	-0.724636	0.00590283
NM_006290	Homo sapiens tumor necrosis factor, alpha-induced protein 3 (TNFAIP3), mRNA. [NM_006290]	-0.338519	-0.575371	-0.712878	-0.436252	2.06649	2.06644	0.389893	0.490646	0.00590283
NM_004538	Homo sapiens nucleosome assembly protein 1-like 3 (NAP1L3), mRNA. [NM_004538]	0.946092	1.13416	0.875728	0.901751	-1.01907	-0.911764	0.842763	1.04736	0.00590283
NM_032636	Homo sapiens differential display and activated by p53 (DDA3), mRNA [NM_032636]	-0.029421	0.129882	0.445713	0.368567	1.62846	1.55669	-0.495771	-0.708435	0.00590283
NM_025065	Homo sapiens brix domain containing 5 (BXDC5), mRNA. [NM_025065]	-0.0830797	-0.0358959	0.300301	0.351874	-0.305743	-0.275183	0.0103508	-0.0101869	0.00590283
NM_014314	Homo sapiens DEAD (Asp-Glu-Ala-Asp) box polypeptide 58 (DDX58), mRNA [NM_014314]	0.0840147	0.10572	0	0	4.35805	4.98553	0	0.337684	0.00590283
NM_003069	Homo sapiens SWI/SNF related, matrix associated, actin dependent regulator of chromatin, subfamily a, member 1 (SMARCA1), transcript variant 1, mRNA [NM_003069]	0.180923	0.144527	0.209242	0.117785	-0.476927	-0.437295	0.553847	0.636824	0.00590283
NM_003039	Homo sapiens solute carrier family 2 (facilitated glucose/fructose transporter), member 5 (SLC2A5), mRNA [NM_003039]	0.203215	0.283451	0.536485	0.526207	1.08052	0.970754	-0.425952	-0.30712	0.00590283
NM_002404	Homo sapiens microfibrillar-associated protein 4 (MFAP4), mRNA [NM_002404]	-0.0177078	-0.0346706	-0.29917	-0.314604	-2.76005	-3.20385	0.29518	0.461463	0.00590283
XM_499565	PREDICTED: Homo sapiens twist homolog 2 (Drosophila) (TWIST2), mRNA [XM_499565]	-0.101522	-0.177784	-0.392553	-0.353253	0.347992	0.275527	0.597125	0.682652	0.00590283
NM_002585	Homo sapiens pre-B-cell leukemia transcription factor 1 (PBX1), mRNA [NM_002585]	-0.000429359	-0.00277728	0.128995	0.217747	1.05496	1.19169	0.0500033	0.0189376	0.00590834
NM_021732	Homo sapiens arginine vasopressin-induced 1 (AVPI1), mRNA. [NM_021732]	0.0570006	0.207946	0.0108836	0.0294435	-1.08023	-1.14636	-0.330096	-0.272142	0.00593696
NM_000934	Homo sapiens serine (or cysteine) proteinase inhibitor, clade F (alpha-2 antiplasmin, pigment epithelium derived factor), member 2 (SERPINF2), mRNA [NM_000934]	-0.363315	-0.251091	-0.779178	-1.02471	-1.9989	-1.99441	0.459864	0.659327	0.00594627
NM_018433	Homo sapiens jumonji domain containing 1A (JMJD1A), mRNA. [NM_018433]	-0.191567	-0.11634	0.308282	0.221318	0.864049	0.892001	0.168045	0.231114	0.00594627
NM_145654	Homo sapiens RAD52 homolog B (S. cerevisiae) (RAD52B), mRNA. [NM_145654]	0.618391	0.339577	0.122614	0.319305	2.71995	2.89527	-1.14277	-0.827115	0.00594901
NM_001151	Homo sapiens solute carrier family 25 (mitochondrial carrier; adenine nucleotide translocator), member 4 (SLC25A4), mRNA [NM_001151]	-0.147435	-0.0974293	-0.124787	-0.124983	-0.456012	-0.477743	-0.108091	-0.102555	0.00594901
NM_152322	Homo sapiens BTB (POZ) domain containing 11 (BTBD11), transcript variant 1, mRNA. [NM_152322]	-0.827937	-0.666911	-0.298756	-0.19239	2.08786	1.85175	-0.569172	-0.326556	0.00594901
NM_020158	Homo sapiens exosome component 5 (EXOSC5), mRNA. [NM_020158]	-0.0294936	-0.0538534	0.125593	0.0763964	0.388597	0.372321	-0.444732	-0.543995	0.00594901
NM_007112	Homo sapiens thrombospondin 3 (THBS3), mRNA [NM_007112]	-0.0909616	-0.119267	-0.660157	-0.61501	-0.075159	0.00261961	0.206003	0.151332	0.00597776
XM_372124	PREDICTED: Homo sapiens zinc finger, CCHC domain containing 6 (ZCCHC6), mRNA [XM_372124]	-0.31794	-0.231332	-0.495659	-0.440416	-0.302715	-0.233612	0.426308	0.441466	0.00598659
A_01_P000056	Unknown	0	0.154029	0	0	1.08117	1.02913	0	0	0.00599728
NM_014445	Homo sapiens stress-associated endoplasmic reticulum protein 1 (SERP1), mRNA. [NM_014445]	-0.464536	-0.524542	-0.387771	-0.390894	-0.490774	-0.566251	0.144735	0.175273	0.00599728
NM_002133	Homo sapiens heme oxygenase (decycling) 1 (HMOX1), mRNA [NM_002133]	-1.42976	-1.47477	-1.19885	-1.17005	0.199789	0.315699	0.0536324	-0.177192	0.00599728
NM_018050	Homo sapiens MANSC domain containing 1 (MANSC1), mRNA [NM_018050]	0.107786	0.172127	-0.248629	-0.316995	0.600438	0.671802	0.175024	0.188129	0.00599728
NM_145063	Homo sapiens chromosome 6 open reading frame 130 (C6orf130), mRNA [NM_145063]	-0.3693	-0.468273	-0.459327	-0.426738	0.54771	0.454056	-0.288846	-0.309713	0.00599728
NM_001826	Homo sapiens CDC28 protein kinase regulatory subunit 1B (CKS1B), mRNA [NM_001826]	0.266547	0.183254	0.430871	0.550087	1.72085	1.73151	-0.287383	-0.0719907	0.00603756
NM_173532	Homo sapiens fibronectin type III domain containing 7 (FNDC7), mRNA. [NM_173532]	-0.156013	0	0	0	-1.16962	-1.2793	0	0	0.00609173
NM_006586	Homo sapiens trinucleotide repeat containing 5 (TNRC5), mRNA. [NM_006586]	0.230961	0.208996	-0.0115022	0.0282857	-0.0642962	-0.0142754	-0.35298	-0.324799	0.00609173
NM_000700	Homo sapiens annexin A1 (ANXA1), mRNA [NM_000700]	0.201946	0.243902	0.366237	0.370751	1.37084	1.22067	0.405966	0.400332	0.00615443
NM_002421	Homo sapiens matrix metalloproteinase 1 (interstitial collagenase) (MMP1), mRNA. [NM_002421]	-0.867355	-0.987688	-0.266095	-0.171955	2.22073	2.10362	0.183239	-0.196738	0.00615443
NM_004265	Homo sapiens fatty acid desaturase 2 (FADS2), mRNA. [NM_004265]	0.191571	0.161322	0.459578	0.330977	1.00899	0.98799	-0.0578302	-0.121447	0.00615443
NM_025181	Homo sapiens solute carrier family 35, member F5 (SLC35F5), mRNA [NM_025181]	-0.0517907	-0.0394416	-0.0142281	-0.0949163	0.161576	0.203892	1.00836	0.888088	0.00615443
NM_052951	Homo sapiens deoxynucleotidyltransferase, terminal, interacting protein 1 (DNTTIP1), mRNA [NM_052951]	0.362111	0.125887	0.310022	0.31108	-2.5065	-2.60985	-0.0216635	0.344599	0.00615443
NM_006462	Homo sapiens chromosome 20 open reading frame 18 (C20orf18), transcript variant 1, mRNA. [NM_006462]	0.0815094	0.050652	-0.116999	-0.195561	0.584958	0.623048	0.188715	0.145437	0.00615443
NM_004217	Homo sapiens aurora kinase B (AURKB), mRNA [NM_004217]	-0.0144469	0.207249	0.206915	0.406089	2.7997	2.82037	-0.662532	-1.06597	0.00615443
NM_000593	Homo sapiens transporter 1, ATP-binding cassette, sub-family B (MDR/TAP) (TAP1), mRNA. [NM_000593]	-0.248277	-0.0353698	-0.4332	-0.56599	1.5565	1.43488	0.561918	0.606789	0.00615443
NM_080731	Homo sapiens HOM-TES-103 tumor antigen-like (HOM-TES-103), transcript variant 3, mRNA [NM_080731]	0.0185669	-0.0573882	-0.329847	-0.364943	-0.0924102	-0.105923	0.349854	0.318284	0.0061673
NM_022138	Homo sapiens SPARC related modular calcium binding 2 (SMOC2), mRNA [NM_022138]	-0.0350979	-0.0786654	-0.618812	-0.469493	0.954695	1.02502	0.373457	0.255346	0.0061673
NM_031419	Homo sapiens molecule possessing ankyrin repeats induced by lipopolysaccharide (MAIL), homolog of mouse (MAIL), mRNA [NM_031419]	-0.101909	-0.0761922	-0.401933	-0.34358	1.32023	1.40816	0.445812	0.226644	0.00617468
NM_001703	Homo sapiens brain-specific angiogenesis inhibitor 2 (BAI2), mRNA [NM_001703]	-0.00858359	-0.0663439	0.0492178	0.056588	-0.750575	-0.852642	-0.447852	-0.498185	0.00617468
NM_002306	Homo sapiens lectin, galactoside-binding, soluble, 3 (galectin 3) (LGALS3), mRNA. [NM_002306]	-0.738535	-0.772772	-0.900018	-1.10091	-0.674526	-0.750074	0.511932	0.499142	0.00618145
NM_032890	Homo sapiens dispatched homolog 1 (Drosophila) (DISP1), mRNA [NM_032890]	0.47211	0.366072	0.584171	0.644458	0.0797928	0.118412	-0.457441	-0.387413	0.00618145
NM_001307	Homo sapiens claudin 7 (CLDN7), mRNA. [NM_001307]	-0.060762	-0.000518548	-0.583718	-0.549595	0.0037412	-0.0277162	-0.565107	-0.637295	0.00618997
NM_018142	Homo sapiens hypothetical protein FLJ10569 (FLJ10569), mRNA [NM_018142]	-0.0124335	-0.104403	-0.312639	-0.31725	-0.147549	-0.127246	0.371881	0.374591	0.00621071
NM_001001410	Homo sapiens hypothetical protein MGC24381 (MGC24381), mRNA. [NM_001001410]	0.281449	0.192032	0.298624	0.368782	0.11263	0.0287449	-0.74015	-0.824969	0.00621558
NM_003227	Homo sapiens transferrin receptor 2 (TFR2), mRNA [NM_003227]	0.327902	-0.028891	1.02703	0.987971	1.82942	2	-1.11565	-1.01203	0.00623741
NM_002205	Homo sapiens integrin, alpha 5 (fibronectin receptor, alpha polypeptide) (ITGA5), mRNA [NM_002205]	0.07449	0.0653488	0.182426	0.0716187	-0.617931	-0.586753	-0.399769	-0.407968	0.00623741
NM_005860	Homo sapiens follistatin-like 3 (secreted glycoprotein) (FSTL3), mRNA. [NM_005860]	-0.119136	-0.116456	0.224504	0.434002	0.750834	0.777162	-0.756618	-0.754479	0.00632364
NM_005623	Homo sapiens chemokine (C-C motif) ligand 8 (CCL8), mRNA. [NM_005623]	0.171072	0.139497	0.767452	0.213492	5.27658	5.82313	0.959091	1.2187	0.00639263
NM_018685	Homo sapiens anillin, actin binding protein (scraps homolog, Drosophila) (ANLN), mRNA. [NM_018685]	0.394337	0.732843	0.708176	0.673951	2.93853	3.27124	-0.35531	-0.290178	0.0064337
NM_152329	Homo sapiens peptidylprolyl isomerase (cyclophilin)-like 5 (PPIL5), transcript variant 1, mRNA. [NM_152329]	-0.0863554	0.138839	0.373721	0.563662	1.90253	1.9783	-0.519044	-0.37196	0.0064337
XR_010622	PREDICTED: Macaca mulatta similar to polycomb group ring finger 5 (LOC697020), mRNA [XR_010622]	0.323678	0.420924	0.338014	0.327884	-0.674422	-0.78882	0.687333	0.833158	0.0064337
NM_000691	Homo sapiens aldehyde dehydrogenase 3 family, memberA1 (ALDH3A1), mRNA. [NM_000691]	-0.293648	-0.359357	-0.59982	-0.779185	-1.4	-1.45403	0.498635	0.689941	0.00646842
NM_031966	Homo sapiens cyclin B1 (CCNB1), mRNA. [NM_031966]	0.615068	0.0487005	1.268	1.2031	3.0935	3.06158	-1.09174	-1.05984	0.00649174
NM_018413	Homo sapiens carbohydrate (chondroitin 4) sulfotransferase 11 (CHST11), mRNA [NM_018413]	-0.236602	-0.142552	-0.24879	-0.252479	0.887635	0.856852	-0.19388	-0.347603	0.00650429
XM_373742	PREDICTED: Homo sapiens hypothetical protein MGC40489 (MGC40489), mRNA [XM_373742]	0.306809	0.0371955	0.585702	0.442341	1.85596	1.72918	-1.02722	-0.85811	0.00653768
NM_014788	Homo sapiens tripartite motif-containing 14 (TRIM14), transcript variant 1, mRNA [NM_014788],Homo sapiens tripartite motif-containing 14 (TRIM14), transcript variant 1, mRNA. [NM_014788]	0.410182	0.689706	0.625012	0.332044	3.04818	3.14328	0.200717	0.349553	0.00657598
NM_003733	Homo sapiens 2'-5'-oligoadenylate synthetase-like (OASL), transcript variant 1, mRNA. [NM_003733]	0	0.476322	0	0	5.39379	4.81835	0.485097	0.775158	0.00657598
NM_002800	Homo sapiens proteasome (prosome, macropain) subunit, beta type, 9 (large multifunctional protease 2) (PSMB9), transcript variant 1, mRNA [NM_002800]	0.209232	0.274401	0.222636	0.349343	1.47833	1.47046	0.333801	0.465248	0.00657598
NM_012394	Homo sapiens prefoldin 2 (PFDN2), mRNA [NM_012394]	0.00922122	0.0428807	0.371117	0.327675	-0.700875	-0.591524	0.0426738	0.110735	0.00657598
NM_014970	Homo sapiens kinesin-associated protein 3 (KIFAP3), mRNA [NM_014970]	-0.0606487	-0.0143731	0.0401878	0.0241173	0.456433	0.443565	0.119904	0.0687849	0.00659845
NM_016049	Homo sapiens chromosome 14 open reading frame 122 (C14orf122), mRNA. [NM_016049]	0.0523723	0.0432271	0.113233	0.135646	0.689416	0.743936	-0.922266	-0.720641	0.00659845
NM_016274	Homo sapiens CK2 interacting protein 1; HQ0024c protein (CKIP-1), mRNA. [NM_016274]	-0.202546	-0.226008	-0.344014	-0.282263	-0.665941	-0.580721	0.194478	0.170322	0.00661839
NM_181782	Homo sapiens nuclear receptor coactivator 7 (NCOA7), mRNA [NM_181782]	-0.18335	0.0172759	-0.363696	-0.510881	1.31053	1.26358	0.584285	0.596574	0.00661839
NM_173457	Homo sapiens phosphodiesterase 8A (PDE8A), transcript variant 5, mRNA [NM_173457]	-0.232866	-0.276757	0.146796	0.0128063	0.707952	0.720762	-0.212786	-0.171994	0.00661839
NM_015292	Homo sapiens family with sequence similarity 62 (C2 domain containing), member A (FAM62A), mRNA. [NM_015292]	0.0767125	0.137775	0.0453995	-0.0784615	0.440191	0.466366	-0.672381	-0.755364	0.0066499
NM_006320	Homo sapiens progesterone receptor membrane component 2 (PGRMC2), mRNA. [NM_006320]	-0.298258	-0.272325	-0.154404	-0.105542	0.00204422	-0.0196043	0.145662	0.134523	0.0067462
NM_000867	Homo sapiens 5-hydroxytryptamine (serotonin) receptor 2B (HTR2B), mRNA [NM_000867]	0.203187	-0.13456	-3.01831	-2.91349	-1.85461	-1.77113	2.69189	3.50108	0.00677955
NM_052815	Homo sapiens immediate early response 3 (IER3), transcript variant long, mRNA [NM_052815]	-0.474797	-0.327575	-0.45963	-0.522322	0.34964	0.348967	0.502961	0.451688	0.00680816
NM_138455	Homo sapiens collagen triple helix repeat containing 1 (CTHRC1), mRNA [NM_138455]	0.0414542	0.106437	-0.0513521	-0.0336089	0.195901	0.206586	0.430307	0.432357	0.0068161
NM_001849	Homo sapiens collagen, type VI, alpha 2 (COL6A2), transcript variant 2C2, mRNA. [NM_001849]	-0.17997	-0.177132	-0.528636	-0.535402	-0.0922922	-0.148992	-0.159452	-0.127987	0.00686265
A_01_P000370	Unknown	0	0.235997	0	0	-1.38939	-1.46733	0	0	0.00690405
NM_024927	Homo sapiens hypothetical protein FLJ21019 (FLJ21019), mRNA [NM_024927]	-0.172817	-0.155349	-0.655249	-0.527237	-0.126245	-0.0616157	0.481247	0.453563	0.00693033
NM_000355	Homo sapiens transcobalamin II; macrocytic anemia (TCN2), mRNA [NM_000355]	-0.036345	0.0893634	-0.153568	-0.0463864	-1.32252	-1.33245	0.0754236	-0.0716916	0.00693632
NM_005382	Homo sapiens neurofilament 3 (150kDa medium) (NEF3), mRNA [NM_005382]	-0.398637	-0.316748	-0.737973	-1.11372	-1.85407	-1.86041	0.845534	0.882592	0.00698498
NM_014783	Homo sapiens Rho GTPase activating protein 11A (ARHGAP11A), mRNA. [NM_014783]	0.382462	0.610023	0.873867	0.624727	2.53806	2.80323	-0.666953	-0.88979	0.00698498
A_01_P003649	Unknown	1.15777	0.855907	1.0869	0.844048	-1.50848	-1.63414	0.45827	0.386677	0.00703567
NM_018228	Homo sapiens chromosome 14 open reading frame 115 (C14orf115), mRNA. [NM_018228]	-0.187733	0	0	0	1.16179	1.26053	0	0	0.00703567
NM_003992	Homo sapiens CDC-like kinase 3 (CLK3), transcript variant phclk3, mRNA [NM_003992]	-0.113048	-0.108023	-0.0246877	0.0316874	0.230313	0.206247	0.276371	0.287285	0.00705051
NM_005533	Homo sapiens interferon-induced protein 35 (IFI35), mRNA. [NM_005533]	-0.00154805	0.120016	0.0768729	-0.111098	1.40741	1.37297	0.104389	0.0586905	0.00710835
NM_000234	Homo sapiens ligase I, DNA, ATP-dependent (LIG1), mRNA. [NM_000234]	-0.134286	-0.268638	-0.213101	-0.290033	1.64327	1.63387	-0.518773	-0.835759	0.00713512
NM_024660	Homo sapiens hypothetical protein FLJ22573 (FLJ22573), mRNA [NM_024660]	-0.234712	-0.146753	-0.0371214	-0.11569	0.321812	0.269855	-0.659358	-0.627936	0.00713512
NM_007171	Homo sapiens protein-O-mannosyltransferase 1 (POMT1), mRNA. [NM_007171]	0.034067	0.0470985	0.0265387	-0.022561	0.170754	0.130882	-0.2911	-0.302999	0.00713512
XR_009711	PREDICTED: Macaca mulatta similar to phosphatidylinositol 4-kinase type-II beta (LOC693561), mRNA [XR_009711]	-0.0221462	0.0632702	0.479742	0.444486	1.1304	1.0397	0.377085	0.454611	0.00713512
NM_001699	Homo sapiens AXL receptor tyrosine kinase (AXL), transcript variant 2, mRNA. [NM_001699]	0.00195969	0.102957	0.31687	0.26916	0.158823	0.163467	-0.551293	-0.625927	0.00715194
NM_001945	Homo sapiens heparin-binding EGF-like growth factor (HBEGF), mRNA. [NM_001945]	-0.173838	-0.113401	0.185262	0.0927935	0.00919475	0.0818821	-0.751081	-0.801878	0.00715194
NM_000381	Homo sapiens midline 1 (Opitz/BBB syndrome) (MID1), transcript variant 1, mRNA [NM_000381]	0.385658	0.598585	-0.226511	-0.036866	2.06999	1.84316	-0.473368	-0.427135	0.00716413
XM_498423	PREDICTED: Homo sapiens interferon-induced protein with tetratricopeptide repeats 1 (IFIT1), mRNA [XM_498423]	3.52808	3.37481	3.77027	4.06743	5.172	5.14743	1.29662	1.69885	0.00716439
NM_024545	Homo sapiens mSin3A-associated protein 130 (SAP130), mRNA [NM_024545]	0.17819	0.224654	0.0450661	0.0453576	0.799362	0.72055	0.40259	0.458606	0.00725333
NM_020433	Homo sapiens junctophilin 2 (JPH2), transcript variant 1, mRNA. [NM_020433]	0.431248	0.343229	-0.0738953	-0.14536	-2.38852	-2.50932	-0.494261	-0.888487	0.00725693
XM_928586	PREDICTED: Homo sapiens similar to Protein C21orf70 homolog (LOC645568), mRNA [XM_928586]	0.00200765	0.0537584	0.0483023	0.0388676	0.0429095	0.0232224	-0.288988	-0.298354	0.00729149
NM_152737	Homo sapiens hypothetical protein MGC33993 (MGC33993), mRNA [NM_152737]	-0.114692	-0.195172	-0.318308	-0.237922	-2.11075	-1.76866	0.659682	0.564769	0.00731165
NM_012290	Homo sapiens tousled-like kinase 1 (TLK1), mRNA. [NM_012290]	0.0190796	0.0159908	-0.347737	-0.328004	-0.226881	-0.178076	0.463131	0.362204	0.00731165
NM_006527	Homo sapiens stem-loop (histone) binding protein (SLBP), mRNA [NM_006527]	-0.286117	-0.214319	-0.127289	-0.147972	0.337123	0.289241	-0.184014	-0.179295	0.00731165
NM_001009881	Homo sapiens zinc finger, CCHC domain containing 11 (ZCCHC11), transcript variant 1, mRNA. [NM_001009881]	-0.221041	-0.103585	-0.517567	-0.508705	0.177778	0.131043	0.335887	0.372488	0.00731165
NM_003505	Homo sapiens frizzled homolog 1 (Drosophila) (FZD1), mRNA. [NM_003505]	-0.0123937	0.0633755	-0.143079	-0.11826	0.475869	0.445628	-0.0455934	-0.0144368	0.00731165
NM_018719	Homo sapiens transcription factor RAM2 (RAM2), mRNA [NM_018719]	-0.331433	-0.355797	-0.156423	-0.287044	0.537251	0.446157	-0.951932	-0.836326	0.00731165
NM_001008	Homo sapiens ribosomal protein S4, Y-linked 1 (RPS4Y1), mRNA. [NM_001008]	-0.51484	-0.239125	0	0	-2.22708	-2.50032	-0.05854	0	0.00731165
NM_022105	Homo sapiens death associated transcription factor 1 (DATF1), transcript variant 1, mRNA [NM_022105]	0.341905	0.271929	0.371318	0.29543	-0.314097	-0.348893	-0.142612	-0.184401	0.00731165
NM_025201	Homo sapiens PH domain-containing protein (pp9099), mRNA [NM_025201]	-0.204948	-0.323873	-0.843457	-0.851454	-0.431291	-0.296765	0.785848	0.644985	0.0073146
NM_004523	Homo sapiens kinesin family member 11 (KIF11), mRNA. [NM_004523]	0.0369898	0.198204	0.636951	0.969023	3.8789	4.37666	-1.1219	-0.683484	0.0073146
XM_375224	PREDICTED: Homo sapiens similar to cervical cancer suppressor-1 (LOC400410), mRNA [XM_375224]	-0.637045	-0.73026	-0.12655	-0.324761	1.39095	1.63603	0.205135	0.171179	0.00733232
NM_031299	Homo sapiens cell division cycle associated 3 (CDCA3), mRNA [NM_031299]	0.570519	0.459749	1.37531	0.911638	3.05965	3.2365	-0.241689	-0.289254	0.00736203
NM_006623	Homo sapiens phosphoglycerate dehydrogenase (PHGDH), mRNA. [NM_006623]	-0.198567	-0.236373	-0.0158588	-0.113963	0.617285	0.702672	-0.313286	-0.395532	0.00742676
NM_153367	Homo sapiens chromosome 10 open reading frame 56 (C10orf56), mRNA [NM_153367]	-0.115618	-0.0972386	-0.272462	-0.221537	0.000494914	0.0329022	0.188557	0.177025	0.00743305
NM_000953	Homo sapiens prostaglandin D2 receptor (DP) (PTGDR), mRNA. [NM_000953]	-0.60303	-0.380661	-0.269768	-0.114175	1.54944	1.6372	0.132553	-0.0260435	0.00743305
NM_152247	Homo sapiens carnitine palmitoyltransferase 1B (muscle) (CPT1B), nuclear gene encoding mitochondrial protein, transcript variant 4, mRNA [NM_152247]	0.0963915	0.095973	-0.687203	-0.71346	-0.09721	0.0476448	0.302361	0.351032	0.00743305
NM_004698	Homo sapiens PRP3 pre-mRNA processing factor 3 homolog (yeast) (PRPF3), mRNA [NM_004698]	0.204273	0.179381	0.0851302	0.0518769	0.523619	0.526013	-0.169222	-0.0825475	0.00744988
NM_025232	Homo sapiens chromosome 8 open reading frame 20 (C8orf20), mRNA. [NM_025232]	0.385255	0.444138	0.549493	0.581084	1.80714	1.69982	0.804641	0.632465	0.00746044
NM_002506	Homo sapiens nerve growth factor, beta polypeptide (NGFB), mRNA [NM_002506]	-0.504549	-0.446094	0.133498	0.300168	0.774152	0.683354	-0.452777	-0.511388	0.00746044
NM_031295	Homo sapiens abhydrolase domain containing 11 (ABHD11), transcript variant 4, mRNA. [NM_031295],Homo sapiens Williams Beuren syndrome chromosome region 21 (WBSCR21), transcript variant 4, mRNA [NM_031295]	0.1011	0.185328	0.393483	0.474275	0.0580542	0.0210707	-0.718761	-0.609145	0.00749279
NM_020375	Homo sapiens chromosome 12 open reading frame 5 (C12orf5), mRNA. [NM_020375]	0.310148	0.320325	0.234505	0.332171	-0.329657	-0.280983	0.594584	0.525314	0.00749594
NM_000616	Homo sapiens CD4 antigen (p55) (CD4), mRNA [NM_000616]	-0.0702695	0.0366915	0.114239	-0.0274801	-0.999215	-1.03987	-0.000313329	0.00750997	0.00750329
NM_002201	Homo sapiens interferon stimulated gene 20kDa (ISG20), mRNA [NM_002201]	-0.28449	-0.234115	-8.61027e-05	-0.28459	1.96689	1.96251	0.360627	0.578614	0.00750329
NM_017653	Homo sapiens dymeclin (DYM), mRNA. [NM_017653]	-0.102706	-0.11227	-0.496228	-0.398666	-0.348295	-0.345678	0.172073	0.178803	0.00750329
CK230426	ILLUMIGEN_MCQ_749 Katze_MMPL2 Macaca mulatta cDNA 5' similar to human TFPI2 (Hs.438231), mRNA sequence [CK230426]	-0.113847	-0.114838	0.0996646	0.155364	0.56026	0.574128	-0.0283293	0.059346	0.00750329
NM_006608	Homo sapiens putative homeodomain transcription factor 1 (PHTF1), mRNA. [NM_006608]	0.122679	0.205504	0.18503	0.210362	0.565556	0.604808	0.726819	0.703187	0.00750329
NM_016511	Homo sapiens C-type lectin-like receptor-1 (CLEC1), mRNA [NM_016511]	-0.788302	-1.01859	-0.171395	-0.136119	-0.238998	-0.290871	1.14361	0.977386	0.00750329
XR_011279	PREDICTED: Macaca mulatta similar to epithelial stromal interaction 1 isoform 1 (LOC700208), mRNA [XR_011279]	0.102402	0.338005	0.55815	0.767369	3.35972	3.38299	1.42251	1.04119	0.00750329
NM_013262	Homo sapiens myosin regulatory light chain interacting protein (MYLIP), mRNA. [NM_013262]	-0.360702	-0.369957	-0.757779	-0.698855	-0.651678	-0.758774	0.534482	0.724137	0.00750329
NM_018166	Homo sapiens hypothetical protein FLJ10647 (FLJ10647), mRNA [NM_018166]	-0.385647	-0.348208	-0.482501	-0.547791	0.0634023	0.0380013	0.226313	0.138763	0.00759325
NM_018369	Homo sapiens DEP domain containing 1B (DEPDC1B), mRNA [NM_018369]	0.780366	0.693884	0.676268	0.550848	1.71842	1.81082	-0.633711	-0.356792	0.00759325
NM_014836	Homo sapiens Rho-related BTB domain containing 1 (RHOBTB1), transcript variant 1, mRNA [NM_014836]	0.259324	0.289172	0.0305653	0.097605	-0.592881	-0.545807	0.763046	0.598419	0.00763029
CB550361	MMPL0014_E08 MMPL Macaca mulatta cDNA, mRNA sequence [CB550361]	-0.0953281	-0.205879	-0.406121	-0.430942	0.123251	0.151634	0.395336	0.355977	0.00763029
NM_001277	Homo sapiens choline kinase alpha (CHKA), transcript variant 1, mRNA [NM_001277]	-0.40019	-0.389082	-0.62283	-0.681171	-0.717485	-0.849782	0.581138	0.432281	0.00763029
NM_003467	Homo sapiens chemokine (C-X-C motif) receptor 4 (CXCR4), mRNA [NM_003467]	-0.215743	-0.155631	-0.295145	-0.134513	0.525622	0.493186	0.74347	0.758637	0.00763029
NM_002220	Homo sapiens inositol 1,4,5-trisphosphate 3-kinase A (ITPKA), mRNA. [NM_002220]	-0.291984	-0.418399	-0.921652	-0.888012	-1.1078	-0.943775	0.414847	0.325837	0.00763029
NM_001236	Homo sapiens carbonyl reductase 3 (CBR3), mRNA. [NM_001236]	-0.40055	-0.357576	-0.763477	-0.758948	1.03974	0.791155	0.331661	0.250503	0.00763029
NM_002298	Homo sapiens lymphocyte cytosolic protein 1 (L-plastin) (LCP1), mRNA. [NM_002298]	-0.291518	-0.403046	0.500716	0.672558	-0.594346	-0.550995	-0.800511	-0.749671	0.00763029
NM_032013	Homo sapiens NDRG family member 3 (NDRG3), transcript variant 1, mRNA [NM_032013]	0.0926551	0.116282	-0.145472	-0.270146	-0.59748	-0.571667	0.239478	0.223865	0.00763478
CN802962	ILLUMIGEN_MCQ_31877 Katze_MMBR Macaca mulatta cDNA clone IBIUW:12729 5' similar to Bases 212 to 523 highly similar to human OLFM1 (Hs.74376), mRNA sequence [CN802962]	0.184097	0.299474	0.556468	0.80423	1.68845	1.57296	-0.327415	-0.330675	0.00765197
NM_020150	Homo sapiens SAR1a gene homolog 1 (S. cerevisiae) (SARA1), mRNA. [NM_020150]	0.017847	0.0341093	0.060611	0.021482	-0.350938	-0.323769	0.215734	0.287802	0.00768142
NM_003776	Homo sapiens mitochondrial ribosomal protein L40 (MRPL40), nuclear gene encoding mitochondrial protein, mRNA [NM_003776]	0.142503	0.226283	0.217549	0.221926	0.673036	0.647214	-0.27554	-0.178955	0.00768142
NM_022154	Homo sapiens solute carrier family 39 (zinc transporter), member 8 (SLC39A8), mRNA [NM_022154]	-0.197377	0.0927192	-0.386776	-0.337545	2.47779	2.44109	0.505906	0.850648	0.00768142
XR_011705	PREDICTED: Macaca mulatta similar to integrin alpha 7 precursor (LOC707279), mRNA [XR_011705]	-0.0913966	-0.333968	-0.000714433	0.155302	-1.84931	-2.01375	-0.015142	0.0765748	0.00768142
NM_004844	Homo sapiens SH3-domain binding protein 5 (BTK-associated) (SH3BP5), mRNA [NM_004844]	-0.136582	-0.00587065	-0.577686	-0.537614	-0.00189003	-0.00531949	0.721431	0.603371	0.00768142
NM_017983	Homo sapiens WD40 repeat protein Interacting with phosphoInositides of 49kDa (WIPI49), mRNA [NM_017983]	-0.528273	-0.542957	-0.87825	-0.757483	0.111997	0.186773	0.378155	0.245772	0.00768142
NM_020786	Homo sapiens pyruvate dehydrogenase phosphatase isoenzyme 2 (PDP2), mRNA [NM_020786]	0.042075	0.0369339	0.431651	0.618431	-0.470984	-0.470232	0.702875	0.750492	0.00768331
NM_002928	Homo sapiens regulator of G-protein signalling 16 (RGS16), mRNA [NM_002928]	-0.886949	-0.748056	-1.03709	-1.25309	-0.902617	-0.885556	0.443581	0.447848	0.0077205
NM_004269	Homo sapiens cofactor required for Sp1 transcriptional activation, subunit 8, 34kDa (CRSP8), mRNA. [NM_004269]	-0.213553	-0.287451	-0.515926	-0.522881	-0.574998	-0.584204	0.115735	0.037413	0.00773715
NM_006591	Homo sapiens polymerase (DNA-directed), delta 3, accessory subunit (POLD3), mRNA [NM_006591]	-0.36796	-0.381835	-0.489022	-0.640865	0.662105	0.671266	0.0664968	-0.0578381	0.00775456
NM_178832	Homo sapiens chromosome 10 open reading frame 83 (C10orf83), mRNA. [NM_178832]	0.689203	0.580033	0.474216	0.401053	0.134738	0.156381	-0.217505	-0.249903	0.00775456
CK231677	ILLUMIGEN_MCQ_2754 Katze_MMLG Macaca mulatta cDNA 5' similar to human FGF1 (Hs.278954), mRNA sequence [CK231677]	-1.0342	-0.917369	-1.75349	-2.01464	-1.70046	-1.89249	0.209305	0.158629	0.00775456
NM_000575	Homo sapiens interleukin 1, alpha (IL1A), mRNA [NM_000575]	-0.943201	-0.889435	-0.869892	-0.939074	0.700604	0.548361	0.646473	0.93772	0.00775456
XR_011953	PREDICTED: Macaca mulatta similar to Dihydrofolate reductase (LOC702446), mRNA [XR_011953]	0.0973994	0.253401	0.488717	0.268414	3.34913	3.83064	0.216032	-0.0550085	0.00775456
NM_020870	Homo sapiens SH3 multiple domains 2 (SH3MD2), mRNA. [NM_020870]	0.125941	0.141634	0.11386	0.212413	-0.579078	-0.499392	-0.351268	-0.351995	0.00775456
NM_002757	Homo sapiens mitogen-activated protein kinase kinase 5 (MAP2K5), transcript variant B, mRNA [NM_002757]	-0.0346004	-0.0814303	-0.386332	-0.380587	-0.00544922	0.0342035	0.0147301	-0.0140777	0.00775456
NM_000576	Homo sapiens interleukin 1, beta (IL1B), mRNA. [NM_000576]	0.0838219	-0.597805	0.776806	0.518729	4.76913	4.9402	0.656356	1.007	0.00775456
NM_003760	Homo sapiens eukaryotic translation initiation factor 4 gamma, 3 (EIF4G3), mRNA [NM_003760]	0.202956	0.338286	-0.249662	-0.32983	-0.442307	-0.472877	0.464489	0.465318	0.00775456
NM_080685	Homo sapiens protein tyrosine phosphatase, non-receptor type 13 (APO-1/CD95 (Fas)-associated phosphatase) (PTPN13), transcript variant 4, mRNA [NM_080685]	-0.127372	-0.00365084	-0.432876	-0.531519	0.451384	0.376386	0.845423	0.976781	0.00775456
NM_015382	Homo sapiens HECT domain containing 1 (HECTD1), mRNA. [NM_015382]	-0.0116227	0.0498054	0.0312475	-0.00134117	-0.258539	-0.298002	0.30325	0.275707	0.00782858
NM_178229	Homo sapiens IQ motif containing GTPase activating protein 3 (IQGAP3), mRNA [NM_178229]	0.182455	0.595553	0.380835	0.246492	2.57146	2.67338	-0.117365	-0.0729506	0.00783767
NM_003330	Homo sapiens thioredoxin reductase 1 (TXNRD1), transcript variant 1, mRNA [NM_003330]	-0.418128	-0.471977	-0.61657	-0.689974	-1.24058	-1.15057	0.470867	0.270894	0.00785002
NM_145342	Homo sapiens mitogen-activated protein kinase kinase kinase 7 interacting protein 2 (MAP3K7IP2), transcript variant 2, mRNA [NM_145342]	-0.227391	-0.151191	-0.170249	-0.150901	-0.132934	-0.11021	0.292625	0.285133	0.00786326
CO645097	ILLUMIGEN_MCQ_7508 Katze_MMBR Macaca mulatta cDNA clone IBIUW:22673 5' similar to Bases 1 to 285 highly similar to human BTEB1 (Hs.150557), mRNA sequence [CO645097]	0.443605	0.41521	0.112269	0.0770188	0.108506	0.0849692	0.542159	0.61534	0.00790065
NM_005642	Homo sapiens TAF7 RNA polymerase II, TATA box binding protein (TBP)-associated factor, 55kDa (TAF7), mRNA. [NM_005642]	0.243543	0.310981	0.524827	0.494151	-0.161333	-0.142347	0.543163	0.638385	0.00791069
NM_130781	Homo sapiens RAB24, member RAS oncogene family (RAB24), mRNA [NM_130781]	0.0431674	0.0735267	0.109519	0.101964	-0.352069	-0.35905	0.253784	0.350476	0.00803188
A_01_P012169	Unknown	0.0438437	0.0763926	0.66594	0.436271	1.10935	0.97991	-0.639772	-0.654759	0.00803188
NM_004864	Homo sapiens growth differentiation factor 15 (GDF15), mRNA [NM_004864]	-1.32943	-1.42027	-1.64918	-1.67369	-0.535782	-0.702669	0.305057	0.0671705	0.00803188
NM_001169	Homo sapiens aquaporin 8 (AQP8), mRNA. [NM_001169]	-0.161267	0	-0.621161	-0.50818	1.0045	0.880931	0	0	0.00803188
NM_002426	Homo sapiens matrix metalloproteinase 12 (macrophage elastase) (MMP12), mRNA. [NM_002426]	-0.853056	-1.14877	-0.869277	-0.96502	0.41448	0.393425	1.22385	1.50333	0.00803188
NM_181719	Homo sapiens hypothetical protein LOC255104 (LOC255104), mRNA [NM_181719]	-0.459446	-0.494203	-0.667476	-0.657869	-0.208078	-0.143373	-0.339544	-0.319197	0.00805797
NM_021814	Homo sapiens ELOVL family member 5, elongation of long chain fatty acids (FEN1/Elo2, SUR4/Elo3-like, yeast) (ELOVL5), mRNA [NM_021814]	-0.225007	-0.210784	-0.510542	-0.649955	-0.44795	-0.558562	0.498832	0.476097	0.00809583
XM_499556	PREDICTED: Homo sapiens hypothetical protein FLJ10747 (FLJ10747), mRNA [XM_499556]	-0.519139	-0.533332	-0.616513	-0.678402	0.283633	0.446559	0.0263962	0.0105724	0.00810608
NM_003645	Homo sapiens solute carrier family 27 (fatty acid transporter), member 2 (SLC27A2), mRNA. [NM_003645]	-0.0322243	0.237734	-1.36992	-1.29337	1.41604	1.46161	0.570888	0.256107	0.00810608
NM_004024	Homo sapiens activating transcription factor 3 (ATF3), mRNA [NM_004024]	-1.25846	-1.26575	-1.33849	-1.17356	0.177342	0.104608	0.313709	0.0676317	0.00810608
NM_032587	Homo sapiens caspase recruitment domain family, member 6 (CARD6), mRNA. [NM_032587]	-0.610164	-0.591049	-0.835325	-0.798974	0.0390925	0.218053	0.135052	0.14164	0.00816859
NM_006509	Homo sapiens v-rel reticuloendotheliosis viral oncogene homolog B, nuclear factor of kappa light polypeptide gene enhancer in B-cells 3 (avian) (RELB), mRNA [NM_006509]	-0.252915	-0.332574	-0.65098	-0.757916	0.548666	0.567757	0.303077	0.144446	0.0082982
NM_004735	Homo sapiens leucine rich repeat (in FLII) interacting protein 1 (LRRFIP1), mRNA. [NM_004735]	-0.245708	-0.286056	-0.182361	-0.272177	0.553825	0.667784	0.0705742	0.0869843	0.00833571
NM_007159	Homo sapiens sarcolemma associated protein (SLMAP), mRNA [NM_007159]	0.398308	0.420518	-0.0207074	0.158991	-0.472041	-0.50337	0.640955	0.647542	0.00833571
NM_006835	Homo sapiens cyclin I (CCNI), mRNA [NM_006835]	-0.170314	-0.147057	-0.532995	-0.535719	-0.628627	-0.619807	0.323539	0.176135	0.00835588
NM_000664	Homo sapiens acetyl-Coenzyme A carboxylase alpha (ACACA), transcript variant 6, mRNA [NM_000664]	0.056365	0.0502672	-0.112955	-0.130561	-0.946399	-1.02574	-0.289425	-0.439506	0.00844756
NM_031458	Homo sapiens poly (ADP-ribose) polymerase family, member 9 (PARP9), mRNA. [NM_031458]	0.0627054	-0.272582	0.513436	0.581817	2.26405	2.28604	0.748192	0.907489	0.00844756
AF043045	Homo sapiens actin-binding protein homolog ABP-278 mRNA, complete cds [AF043045]	0.462606	0.427912	0.0593744	0.109069	-0.342854	-0.333155	-0.401719	-0.546628	0.00844756
NM_001611	Homo sapiens acid phosphatase 5, tartrate resistant (ACP5), mRNA. [NM_001611]	-0.920551	-0.981362	-0.164353	-0.452616	-1.93401	-1.94347	0.24552	0.465819	0.00844756
NM_002616	Homo sapiens period homolog 1 (Drosophila) (PER1), mRNA [NM_002616]	-1.2533	-1.30755	-1.43082	-1.44558	-0.360296	-0.333301	0.0832085	-0.167922	0.00844756
NM_001011699	Homo sapiens sarcoma antigen NY-SAR-48 (NY-SAR-48), transcript variant 2, mRNA. [NM_001011699]	0.308332	0.197889	0.492906	0.332585	1.2646	1.35493	-0.0492295	-0.11362	0.00844756
NM_144665	Homo sapiens sestrin 3 (SESN3), mRNA [NM_144665]	-0.15489	-0.0829106	-0.855956	-0.866721	-1.08179	-1.04661	0.258444	0.0535315	0.00844756
NM_004335	Homo sapiens bone marrow stromal cell antigen 2 (BST2), mRNA. [NM_004335]	-0.141825	-0.268616	-0.296441	-0.105539	1.61805	1.70087	0.3579	0.58306	0.00844756
NM_182665	Homo sapiens Ras association (RalGDS/AF-6) domain family 5 (RASSF5), transcript variant 3, mRNA [NM_182665]	-0.35455	-0.331806	-0.0956659	0.0672716	-0.673607	-0.70222	0.491207	0.597852	0.00844756
NM_003368	Homo sapiens ubiquitin specific protease 1 (USP1), transcript variant 1, mRNA. [NM_003368]	-0.0449869	0.164504	0.101771	0.154239	1.42533	1.55573	0.324719	0.339003	0.00844756
NM_006101	Homo sapiens kinetochore associated 2 (KNTC2), mRNA [NM_006101]	0.779919	0.242373	1.08889	1.00906	3.63219	3.32154	-0.395651	-0.464846	0.00844756
XR_013663	PREDICTED: Macaca mulatta similar to Putative lymphocyte G0 [XR_013663]	-0.288089	-0.278414	-0.269388	-0.273812	-1.59414	-1.52693	0.794707	0.461367	0.00844756
A_01_P005102	Unknown	-0.154241	0	0	0	-1.03783	-1.17206	0	0	0.00844756
NM_020801	Homo sapiens arrestin domain containing 3 (ARRDC3), mRNA [NM_020801]	-0.337741	-0.371711	-0.469953	-0.269281	0.898488	1.03135	0.803955	0.69034	0.00845885
CO646475	ILLUMIGEN_MCQ_39215 Katze_MMPB2 Macaca mulatta cDNA clone IBIUW:23134 5' similar to Bases 77 to 761 highly similar to human TAPBP (Hs.370937), mRNA sequence [CO646475]	0.00081286	-0.00774959	-0.286324	-0.499513	1.43354	1.25639	-0.287581	-0.42452	0.00845885
NM_182643	Homo sapiens deleted in liver cancer 1 (DLC1), transcript variant 1, mRNA [NM_182643]	0.433608	0.407317	0.589784	0.569774	-0.560538	-0.465994	-0.655769	-0.451572	0.00845885
NM_014176	Homo sapiens HSPC150 protein similar to ubiquitin-conjugating enzyme (HSPC150), mRNA [NM_014176]	0.485017	0.0882528	0.990593	0.643712	2.92093	2.71027	-0.863585	-0.764719	0.00847044
NM_003474	Homo sapiens a disintegrin and metalloproteinase domain 12 (meltrin alpha) (ADAM12), transcript variant 1, mRNA [NM_003474]	-0.102399	-0.144603	-0.345897	-0.412371	-0.190079	-0.183618	0.317529	0.247144	0.00856823
NM_020951	Homo sapiens zinc finger protein 529 (ZNF529), mRNA. [NM_020951]	0.641354	0.688058	0.771122	0.834824	0.234279	0.104116	1.16118	1.21075	0.00861707
NM_006329	Homo sapiens fibulin 5 (FBLN5), mRNA. [NM_006329]	0.505936	0.397542	0.0558147	-0.129793	-0.828811	-0.807615	0.315038	0.295561	0.00870286
NM_014290	Homo sapiens tudor domain containing 7 (TDRD7), mRNA [NM_014290]	-0.132966	-0.328444	-0.218554	-0.0504932	1.17915	1.18064	-0.180254	-0.147313	0.00871831
CB550393	MMPL0003_B02 MMPL Macaca mulatta cDNA, mRNA sequence [CB550393]	-1.43292	-1.36976	-2.2536	-1.94514	-0.292118	-0.129218	1.25681	0.859698	0.00876731
NM_057091	Homo sapiens artemin (ARTN), transcript variant 2, mRNA [NM_057091]	-0.173872	-0.345408	-1.16803	-1.49783	-2.77277	-2.72752	0.86474	0.445618	0.00876731
NM_181711	Homo sapiens GRP1 (general receptor for phosphoinositides 1)-associated scaffold protein (GRASP), mRNA. [NM_181711]	-0.935748	-0.944658	-1.04827	-1.0006	-0.850688	-0.705953	0.423216	0.235636	0.00876731
NM_005165	Homo sapiens aldolase C, fructose-bisphosphate (ALDOC), mRNA [NM_005165]	0.0847264	0.0219742	0.318534	0.13324	0.790455	0.744775	-0.558552	-0.638562	0.00876731
NM_014498	Homo sapiens golgi phosphoprotein 4 (GOLPH4), mRNA. [NM_014498]	0.277333	0.321822	0.343998	0.456972	-0.850051	-0.726308	1.0707	0.84966	0.00876731
NM_198581	Homo sapiens zinc finger CCCH-type containing 6 (ZC3H6), mRNA. [NM_198581]	-0.196554	-0.201153	-1.09223	-1.06236	-0.664316	-0.506767	1.61386	2.08118	0.00876731
NM_020648	Homo sapiens twisted gastrulation homolog 1 (Drosophila) (TWSG1), mRNA [NM_020648]	-0.112415	-0.0639325	-0.191764	-0.123468	0.242414	0.268299	0.53597	0.634156	0.00876731
NM_012262	Homo sapiens heparan sulfate 2-O-sulfotransferase 1 (HS2ST1), mRNA [NM_012262]	0.296943	0.269709	0.372283	0.761037	-1.5473	-1.53654	0.642368	0.579928	0.00882724
NM_153184	Homo sapiens immunoglobulin superfamily, member 4D (IGSF4D), mRNA. [NM_153184]	-0.421675	-0.275466	-0.655235	-0.950947	-2.35829	-2.18757	0.461761	0.248521	0.00882989
NM_003383	Homo sapiens very low density lipoprotein receptor (VLDLR), mRNA [NM_003383]	-0.0547589	0.0643885	0.0410788	0.110035	0.887635	0.842899	-0.298917	-0.436835	0.00882989
NM_206927	Homo sapiens synaptotagmin-like 2 (SYTL2), transcript variant c, mRNA [NM_206927]	0.377561	0.531336	0.545688	0.85335	-1.83512	-1.96133	-0.0873962	0.184503	0.00887571
NM_002247	Homo sapiens potassium large conductance calcium-activated channel, subfamily M, alpha member 1 (KCNMA1), mRNA [NM_002247]	-0.260127	-0.104306	-0.265909	-0.324147	0.992779	1.08633	0.0455537	-0.0952241	0.00887571
NM_001645	Homo sapiens apolipoprotein C-I (APOC1), mRNA. [NM_001645]	-0.0415309	-0.0284382	-0.128667	-0.171173	-1.96903	-2.21126	0.0133013	0.338273	0.00894816
XR_009893	PREDICTED: Macaca mulatta similar to REST corepressor 1 (LOC694670), mRNA [XR_009893]	0.183841	0.298426	0.199141	0.0240727	1.11348	1.13542	-0.264608	-0.189471	0.00895276
NM_014618	Homo sapiens deleted in bladder cancer 1 (DBC1), mRNA [NM_014618]	-0.988947	-0.826806	-1.45141	-1.86503	1.05709	0.924354	0.431198	0.53627	0.00897423
NM_018193	Homo sapiens hypothetical protein FLJ10719 (FLJ10719), mRNA [NM_018193]	0.352257	0.0487707	0.668301	0.439676	1.92035	2.02386	-0.469379	-0.572891	0.00897423
NM_133484	Homo sapiens TRAF family member-associated NFKB activator (TANK), transcript variant 2, mRNA. [NM_133484]	0.3867	0.328349	0.755986	0.680202	0.292139	0.425784	-0.626165	-0.492023	0.00897423
NM_000577	Homo sapiens interleukin 1 receptor antagonist (IL1RN), transcript variant 3, mRNA. [NM_000577]	-0.715188	-0.255768	0.520756	0.391031	2.73691	2.52549	-0.405319	-0.212468	0.00897423
NM_003598	Homo sapiens TEA domain family member 2 (TEAD2), mRNA. [NM_003598]	-0.0211456	-0.125271	-0.226796	-0.228309	-0.473315	-0.570659	0.481217	0.413357	0.00897423
XR_011066	PREDICTED: Macaca mulatta hypothetical protein LOC702794 (LOC702794), mRNA [XR_011066]	0.0326588	0.0990245	-0.0452264	-0.047258	-0.599082	-0.656573	0.113	0.0180371	0.0089901
NM_000382	Homo sapiens aldehyde dehydrogenase 3 family, member A2 (ALDH3A2), mRNA. [NM_000382]	-0.0361227	-0.11592	-0.14008	-0.366662	-1.18826	-1.20772	0.305213	0.386271	0.00903651
XR_010710	PREDICTED: Macaca mulatta hypothetical protein LOC700276 (LOC700276), mRNA [XR_010710]	0.177455	0.236155	0.257413	0.41751	1.48458	1.50097	-0.14337	0.0599582	0.00903651
AL137502	Homo sapiens mRNA; cDNA DKFZp761H171 (from clone DKFZp761H171) [AL137502]	-0.138834	-0.187155	-0.145871	-0.1829	-1.11386	-1.03377	0.200406	0.0248579	0.00903651
NM_033238	Homo sapiens promyelocytic leukemia (PML), transcript variant 1, mRNA [NM_033238]	0.149275	-0.113426	0.128138	-0.00704081	1.6148	1.73331	0.0507784	0.0621437	0.00903651
NM_005766	Homo sapiens FERM, RhoGEF (ARHGEF) and pleckstrin domain protein 1 (chondrocyte-derived) (FARP1), transcript variant 1, mRNA. [NM_005766]	0.580287	0.56325	0.0711404	0.14919	-0.34742	-0.335561	-0.109625	-0.243587	0.00903651
NM_004793	Homo sapiens protease, serine, 15 (PRSS15), nuclear gene encoding mitochondrial protein, mRNA [NM_004793]	0.299658	0.166921	0.0385365	0.15201	0.650736	0.730961	-0.542035	-0.614063	0.00903651
NM_015055	Homo sapiens SWAP-70 protein (SWAP70), mRNA [NM_015055],Homo sapiens SWAP-70 protein (SWAP70), mRNA. [NM_015055]	0.039943	0.116122	-0.36732	-0.370951	-0.613839	-0.569501	0.337261	0.489685	0.00903651
NM_006278	Homo sapiens sialyltransferase 4C (beta-galactoside alpha-2,3-sialyltransferase) (SIAT4C), mRNA [NM_006278]	-0.556601	-0.557763	-0.666194	-0.778833	-0.00114791	0.0199244	-0.557492	-0.61138	0.00903651
NM_015144	Homo sapiens zinc finger, CCHC domain containing 14 (ZCCHC14), mRNA [NM_015144]	-0.641877	-0.578015	-1.15133	-1.33771	-0.463499	-0.330446	0.4203	0.314528	0.00903651
NM_013363	Homo sapiens procollagen C-endopeptidase enhancer 2 (PCOLCE2), mRNA [NM_013363]	0.220195	0.242785	0.231298	0.34294	-0.0785309	-0.10751	-0.471266	-0.411398	0.00909161
NM_001178	Homo sapiens aryl hydrocarbon receptor nuclear translocator-like (ARNTL), mRNA [NM_001178]	-0.187791	-0.502616	-0.285935	-0.339091	1.67623	1.59669	0.22365	0.378799	0.00911402
NM_181716	Homo sapiens nuclear protein p30 (p30), mRNA [NM_181716]	-0.059629	0.100276	0.0332698	0.0599285	-1.04746	-1.03921	-0.0670326	-0.189418	0.0091403
NM_001005404	Homo sapiens yippee-like 2 (Drosophila) (YPEL2), mRNA [NM_001005404]	-0.200356	-0.267138	-0.813939	-1.11198	0.0318297	0.228276	1.2483	1.25534	0.00915631
NM_078487	Homo sapiens cyclin-dependent kinase inhibitor 2B (p15, inhibits CDK4) (CDKN2B), transcript variant 2, mRNA [NM_078487]	-0.595862	-0.439756	-0.891121	-0.880182	-0.370761	-0.51649	0.708023	0.904946	0.00923778
NM_014370	Homo sapiens serine/threonine kinase 23 (STK23), mRNA. [NM_014370]	0.106887	0.093676	-0.464284	-0.639428	-1.98954	-2.21165	0.419135	0.101422	0.00923778
NM_006596	Homo sapiens polymerase (DNA directed), theta (POLQ), transcript variant 1, mRNA [NM_006596]	0.53508	0.745729	0.48828	0.221574	3.13291	2.68448	-0.392247	-0.439624	0.00923778
NM_000376	Homo sapiens vitamin D (1,25- dihydroxyvitamin D3) receptor (VDR), transcript variant 1, mRNA. [NM_000376]	0.183731	0.318765	0.090754	0.0880083	0.905936	0.88947	0.122785	0.0548216	0.00923778
NM_001311	Homo sapiens cysteine-rich protein 1 (intestinal) (CRIP1), mRNA. [NM_001311]	0.064058	-0.0703182	0.141728	0.0329405	1.74141	1.46041	-0.465879	-0.353837	0.00923778
NM_016223	Homo sapiens protein kinase C and casein kinase substrate in neurons 3 (PACSIN3), mRNA [NM_016223]	-0.194499	-0.231317	-0.24665	-0.270463	-0.771262	-0.71488	-0.263449	-0.329424	0.00923778
NM_024657	Homo sapiens zinc finger, CW-type with coiled-coil domain 2 (ZCWCC2), mRNA [NM_024657]	0.119842	-0.00378242	-0.310243	-0.223355	-1.04864	-1.05507	-0.317937	-0.207799	0.00927673
NM_016494	Homo sapiens hypothetical protein LOC51255 (LOC51255), mRNA [NM_016494]	0.116907	0.102521	0.494593	0.465386	-0.0987895	-0.0973594	-0.325589	-0.202582	0.00931936
NM_017414	Homo sapiens ubiquitin specific protease 18 (USP18), mRNA. [NM_017414]	1.87747	1.62356	2.35744	2.92741	4.92321	5.00803	1.46897	1.47195	0.0093359
NM_014726	Homo sapiens ProSAPiP2 protein (ProSAPiP2), mRNA. [NM_014726]	-0.146341	-0.383125	-0.877344	-1.09513	-1.95308	-1.87657	0.29863	0.134677	0.00939106
NM_030666	Homo sapiens serine (or cysteine) proteinase inhibitor, clade B (ovalbumin), member 1 (SERPINB1), mRNA. [NM_030666]	-0.45749	-0.329994	0.068572	0.0185964	0.844839	0.711952	-0.0418902	-0.000602417	0.00939106
NM_001436	Homo sapiens fibrillarin (FBL), mRNA [NM_001436]	0.205998	0.165565	0.506819	0.481432	0.276037	0.222207	0.042344	0.0148787	0.00939106
NM_003798	Homo sapiens catenin (cadherin-associated protein), alpha-like 1 (CTNNAL1), mRNA. [NM_003798]	-0.0589454	-0.042582	-0.106946	-0.0767241	-0.778346	-0.845837	0.11835	0.273824	0.00941097
NM_145040	Homo sapiens protein kinase C, delta binding protein (PRKCDBP), mRNA [NM_145040]	0.173329	0.211094	0.424972	0.294725	0.836507	0.683225	-0.60739	-0.523009	0.00943515
NM_022751	Homo sapiens chromosome 18 open reading frame 11 (C18orf11), mRNA [NM_022751]	0.0601117	0.158976	-0.380029	-0.285851	0.455672	0.465521	0.340902	0.317433	0.00944602
NM_006082	Homo sapiens tubulin, alpha, ubiquitous (K-ALPHA-1), mRNA [NM_006082]	-0.192301	-0.29494	0.751587	0.733619	1.16068	0.994256	-0.278151	-0.489538	0.00945887
NM_032525	Homo sapiens tubulin beta MGC4083 (MGC4083), mRNA [NM_032525]	0.34851	0.271862	0.505311	0.488676	1.07433	0.905248	-0.44279	-0.613452	0.00945887
NM_005911	Homo sapiens methionine adenosyltransferase II, alpha (MAT2A), mRNA [NM_005911]	-0.283082	-0.431604	-0.159144	-0.238682	-0.63357	-0.619465	0.584062	0.727706	0.00951674
NM_014153	Homo sapiens zinc finger CCCH type domain containing 7 (ZC3HDC7), mRNA [NM_014153]	0.00360216	0.100052	0.206239	0.200037	0.56412	0.583582	0.535321	0.567626	0.00952262
NM_015881	Homo sapiens dickkopf homolog 3 (Xenopus laevis) (DKK3), mRNA [NM_015881]	0.298668	0.358483	0.101315	0.118959	-0.294376	-0.258802	0.274604	0.195515	0.00956007
NM_006108	Homo sapiens spondin 1, extracellular matrix protein (SPON1), mRNA. [NM_006108]	0.0113343	-0.189379	-0.566415	-0.731709	0.940648	0.948847	0.157582	0.213489	0.00956007
NM_033438	Homo sapiens SLAM family member 9 (SLAMF9), mRNA [NM_033438]	-1.65218	-1.53944	-0.666883	-0.899626	-1.71764	-1.96501	0.135404	0.209762	0.00956121
NM_004817	Homo sapiens tight junction protein 2 (zona occludens 2) (TJP2), transcript variant 1, mRNA [NM_004817]	0.118191	0.174409	0.223224	0.0619173	1.12497	1.15183	-0.0882397	-0.236537	0.00956121
NM_001967	Homo sapiens eukaryotic translation initiation factor 4A, isoform 2 (EIF4A2), mRNA [NM_001967]	0.0210068	-0.0355479	-0.106691	0.0552525	-0.680582	-0.654953	0.426268	0.384897	0.00957253
NM_001924	Homo sapiens growth arrest and DNA-damage-inducible, alpha (GADD45A), mRNA. [NM_001924]	-1.28827	-1.12555	-1.73818	-1.96271	-0.757207	-0.725082	1.12201	0.734193	0.00957253
CN641580	ILLUMIGEN_MCQ_5043 Katze_MMPL2 Macaca mulatta cDNA clone IBIUW:5866 5' similar to Bases 301 to 896 highly similar to human LDLR (Hs.213289), mRNA sequence [CN641580]	0.149233	0.150726	0.381045	0.6096	-1.01798	-1.02951	-0.312604	-0.183183	0.00957253
NM_014905	Homo sapiens glutaminase (GLS), mRNA [NM_014905]	-0.327941	-0.640145	-0.644635	-0.8003	-1.66587	-1.71968	0.464183	0.553117	0.00957253
NM_001905	Homo sapiens CTP synthase (CTPS), mRNA. [NM_001905]	0.148511	-0.00884726	0.220844	0.205384	-0.677083	-0.547506	-0.822174	-0.826141	0.00959839
NM_004075	Homo sapiens cryptochrome 1 (photolyase-like) (CRY1), mRNA. [NM_004075]	0.0276698	0.00613341	-0.53668	-0.301018	0.869574	0.865931	0.634741	0.634836	0.00967785
NM_001546	Homo sapiens inhibitor of DNA binding 4, dominant negative helix-loop-helix protein (ID4), mRNA. [NM_001546]	-0.599372	-0.538803	-0.717945	-0.927595	0.730552	0.856184	0.300186	0.482914	0.00968521
NM_052865	Homo sapiens chromosome 20 open reading frame 72 (C20orf72), mRNA [NM_052865]	-0.0279773	0.16381	-0.0493981	-0.0508389	1.02613	0.980569	-0.252436	-0.375192	0.00968521
XR_009904	PREDICTED: Macaca mulatta similar to Vitamin K-dependent protein S precursor (LOC694845), mRNA [XR_009904]	0.209428	0.431012	-0.278812	-0.121534	-1.10695	-1.14684	0.592529	0.75009	0.00968521
NM_006472	Homo sapiens thioredoxin interacting protein (TXNIP), mRNA. [NM_006472]	-0.242502	-0.304057	-0.453953	-0.580545	-0.694699	-0.798485	0.340236	0.433426	0.00968521
NM_004591	Homo sapiens chemokine (C-C motif) ligand 20 (CCL20), mRNA. [NM_004591]	-1.61286	-1.34263	-2.14567	-2.02927	1.53658	1.42325	1.07543	1.77036	0.00968521
NM_001734	Homo sapiens complement component 1, s subcomponent (C1S), transcript variant 1, mRNA [NM_001734]	-0.214935	-0.164171	-0.592936	-0.759697	-0.0166512	0.0878386	0.585793	0.539352	0.0097019
NM_006317	Homo sapiens brain abundant, membrane attached signal protein 1 (BASP1), mRNA [NM_006317]	0.167077	0.258014	0.0186348	0.110286	-0.779336	-0.988488	0.578004	0.655547	0.00970571
NM_002075	Homo sapiens guanine nucleotide binding protein (G protein), beta polypeptide 3 (GNB3), mRNA. [NM_002075]	0.331662	0.144901	-0.566505	-0.411812	-1.20766	-1.21033	-0.0826454	0.00026041	0.00970826
NM_003070	Homo sapiens SWI/SNF related, matrix associated, actin dependent regulator of chromatin, subfamily a, member 2 (SMARCA2), transcript variant 1, mRNA [NM_003070]	0.475413	0.396139	-0.0614636	-0.0588465	0.066387	-0.068666	0.790522	0.84922	0.00970826
NM_000090	Homo sapiens collagen, type III, alpha 1 (Ehlers-Danlos syndrome type IV, autosomal dominant) (COL3A1), mRNA. [NM_000090]	-0.378618	-0.387831	-1.16162	-1.20877	2.21708	2.39095	1.41706	0.811998	0.00971258
NM_020961	Homo sapiens KIAA1627 protein (KIAA1627), mRNA. [NM_020961]	0.592374	0.57629	-0.117474	-0.0188475	0.146863	0.0832776	-0.259918	-0.358311	0.00977644
NM_007148	Homo sapiens zinc finger protein 179 (ZNF179), mRNA [NM_007148]	-0.213414	-0.301491	-1.14414	-1.49411	-1.52473	-1.74341	0.659857	0.625779	0.00977644
NM_002038	Homo sapiens interferon, alpha-inducible protein (clone IFI-6-16) (G1P3), transcript variant 1, mRNA. [NM_002038]	0.0626918	0.082211	-0.0282358	0.070087	2.27222	2.00392	0.905109	0.622888	0.00979787
XR_012719	PREDICTED: Macaca mulatta alpha 2 type V collagen (COL5A2), mRNA [XR_012719]	0.112752	0.122978	0.194179	0.134057	0.487227	0.518195	0.296181	0.313382	0.00979787
NM_182614	Homo sapiens hypothetical protein MGC20579 (MGC20579), mRNA. [NM_182614]	0.179951	0.184936	0.377418	0.299681	0.967688	0.828176	-0.385116	-0.54933	0.00979787
NM_003722	Homo sapiens tumor protein p73-like (TP73L), mRNA. [NM_003722]	-0.166901	-0.235585	-0.0622632	-0.530216	2.22014	2.29093	0.655494	0.720139	0.00979813
NM_019896	Homo sapiens polymerase (DNA-directed), epsilon 4 (p12 subunit) (POLE4), mRNA. [NM_019896]	0.263994	0.273776	0.182889	0.258217	0.626226	0.61633	-0.400697	-0.574505	0.00983004
NM_153265	Homo sapiens hypothetical protein FLJ35827 (FLJ35827), mRNA [NM_153265]	-0.219451	-0.16196	-0.599738	-0.668162	-0.584287	-0.591456	-0.112406	-0.168509	0.00983004
NM_006186	Homo sapiens nuclear receptor subfamily 4, group A, member 2 (NR4A2), transcript variant 1, mRNA [NM_006186]	-0.377369	-0.455812	-0.302754	-0.365716	0.721026	0.734504	0.0639406	-0.123569	0.00983004
CN802472	ILLUMIGEN_MCQ_6817 Katze_MMPL2 Macaca mulatta cDNA clone IBIUW:4419 5' similar to Bases 1 to 1071 highly similar to human FBXO32 (Hs.403933), mRNA sequence [CN802472]	-0.178583	-0.1672	-0.544797	-0.507506	-0.34498	-0.313484	0.802087	0.587188	0.00988678
NM_020457	Homo sapiens THAP domain containing 11 (THAP11), mRNA. [NM_020457]	0.490649	0.606402	0.53831	0.549264	0.0308067	0.0168942	-0.253231	-0.151138	0.00995564
NM_015927	Homo sapiens transforming growth factor beta 1 induced transcript 1 (TGFB1I1), mRNA [NM_015927]	0.0753494	-0.0415405	0.096673	0.0250279	-0.308974	-0.389247	-0.888688	-0.99359	0.00995564
NM_004177	Homo sapiens syntaxin 3A (STX3A), mRNA [NM_004177]	-0.248726	-0.313242	-0.232843	-0.110838	-0.706897	-0.765481	0.179027	0.233375	0.00995952
D86962	Homo sapiens mRNA for KIAA0207 gene, partial cds [D86962]	0.0414764	-0.0126978	-0.193342	-0.203239	0.202919	0.190314	-0.279917	-0.217321	0.00996372
NM_001034	Homo sapiens ribonucleotide reductase M2 polypeptide (RRM2), mRNA. [NM_001034]	0.410456	0.531779	0.933903	0.555216	3.30528	3.15866	-0.0795088	-0.546765	0.00997656
XR_012187	PREDICTED: Macaca mulatta RuvB-like 1 (RUVBL1), mRNA [XR_012187]	0.219454	0.362713	0.536213	0.550702	-0.0192451	0.0324659	-0.316222	-0.324993	0.00999176
NM_001012409	Homo sapiens shugoshin-like 1 (S. pombe) (SGOL1), transcript variant A1, mRNA. [NM_001012409]	0.165326	0.238462	1.89823	1.96902	2.64605	3.25652	-0.40966	-0.292093	0.0100024
NM_015675	Homo sapiens growth arrest and DNA-damage-inducible, beta (GADD45B), mRNA. [NM_015675]	0.737154	0.725006	0.404622	0.513012	-1.00424	-0.925828	0.382367	0.104404	0.0100024
NM_002823	Homo sapiens prothymosin, alpha (gene sequence 28) (PTMA), mRNA [NM_002823]	0.0721597	-0.000918511	0.293897	0.279961	0.47889	0.467098	0.0407188	-0.00862053	0.0100024
NM_001616	Homo sapiens activin A receptor, type II (ACVR2), mRNA [NM_001616]	0.466276	0.390115	0.268975	0.378927	-0.720961	-0.767476	0.487455	0.30205	0.0100161
XR_011805	PREDICTED: Macaca mulatta similar to mitochondrial tumor suppressor 1 isoform 1 (LOC702990), mRNA [XR_011805]	0.0101699	0.187246	-0.353806	-0.101714	1.95749	1.99169	0.579238	0.8341	0.0100161
NM_000107	Homo sapiens damage-specific DNA binding protein 2, 48kDa (DDB2), mRNA. [NM_000107]	0.0486098	0.0405748	-0.41183	-0.443101	-0.199934	-0.163357	-0.00440407	-0.0745851	0.0100438
NM_015651	Homo sapiens PHD finger protein 19 (PHF19), transcript variant 1, mRNA [NM_015651]	-0.214988	-0.246744	0.0741171	0.000741677	1.36167	1.31599	0.0317092	0.303606	0.0100438
NM_001554	Homo sapiens cysteine-rich, angiogenic inducer, 61 (CYR61), mRNA [NM_001554]	0.809511	0.723103	0.901184	0.835148	-1.51893	-1.37923	-0.153355	-0.568184	0.0100438
NM_001686	Homo sapiens ATP synthase, H+ transporting, mitochondrial F1 complex, beta polypeptide (ATP5B), mRNA [NM_001686]	0.16788	0.190702	0.291695	0.203195	0.0826312	0.0589889	-0.282807	-0.265037	0.0101156
NM_003249	Homo sapiens thimet oligopeptidase 1 (THOP1), mRNA [NM_003249]	0.238717	0.175695	0.387596	0.405214	0.331373	0.429856	-0.328233	-0.264424	0.0101224
NM_001310	Homo sapiens cAMP responsive element binding protein-like 2 (CREBL2), mRNA. [NM_001310]	-0.00729821	-0.00824702	-0.0635788	-0.158606	0.0737865	0.101018	0.645008	0.558145	0.0101707
NM_003793	Homo sapiens cathepsin F (CTSF), mRNA [NM_003793]	-0.185497	-0.164014	-0.612706	-0.628529	-0.684259	-0.555124	0.263621	0.160805	0.0102531
NM_031444	Homo sapiens chromosome 22 open reading frame 13 (C22orf13), mRNA. [NM_031444]	-0.165146	-0.203516	-0.171213	-0.219419	-0.214649	-0.221287	0.101709	0.09501	0.0102742
XM_050625	PREDICTED: Homo sapiens secreted frizzled-related protein 2 (SFRP2), mRNA [XM_050625]	0.300646	0.433138	0.635483	0.587664	0.0612299	0.0326765	-0.202919	-0.257161	0.0103125
NM_001186	Homo sapiens BTB and CNC homology 1, basic leucine zipper transcription factor 1 (BACH1), transcript variant 2, mRNA. [NM_001186]	-0.0657659	-0.0685325	0.561832	0.44655	-0.579792	-0.611687	0.0373158	-0.107317	0.0103125
NM_006457	Homo sapiens PDZ and LIM domain 5 (PDLIM5), transcript variant 1, mRNA [NM_006457]	0.019676	0.0986228	0.313879	0.408748	-1.02994	-1.06113	-0.0319044	-0.250778	0.0103219
A_01_P018128	Unknown	0.0253119	-0.154456	0.0312472	0.0744094	0.9225	0.945297	0.233219	0.213961	0.0103379
NM_007294	Homo sapiens breast cancer 1, early onset (BRCA1), transcript variant BRCA1a, mRNA. [NM_007294]	-0.0760958	0.0272383	0.0273153	0.199774	2.04418	1.85253	-0.493207	-0.162533	0.0103605
XR_011395	PREDICTED: Macaca mulatta human immunodeficiency virus type I enhancer binding protein 1 (HIVEP1), mRNA [XR_011395]	-0.0360768	-0.0432022	-0.382739	-0.335627	0.315595	0.385471	0.189788	0.0962519	0.0103605
XR_011039	PREDICTED: Macaca mulatta serine [XR_011039]	0.526418	1.00512	0.622649	0.79782	3.04126	3.09623	-0.723257	-0.356171	0.0103605
NM_012385	Homo sapiens p8 protein (candidate of metastasis 1) (P8), mRNA. [NM_012385]	-0.123207	-0.131551	-0.561197	-0.785175	-0.223456	-0.297277	0.666783	0.679043	0.010366
NM_007280	Homo sapiens Opa interacting protein 5 (OIP5), mRNA. [NM_007280]	1.10106	0.474263	0.593775	0.703653	3.32221	3.67884	-0.98998	-0.762961	0.010377
NM_006902	Homo sapiens paired related homeobox 1 (PRRX1), transcript variant pmx-1a, mRNA [NM_006902]	-0.0510897	0.0404568	-0.224723	-0.248626	0.445476	0.384198	0.645835	0.533636	0.010377
NM_031465	Homo sapiens hypothetical protein MGC13204 (MGC13204), mRNA. [NM_031465]	-0.238392	-0.366063	0.12152	-0.00149998	0.800298	0.755142	-0.258917	-0.164956	0.0104017
NM_032283	Homo sapiens zinc finger, DHHC domain containing 18 (ZDHHC18), mRNA [NM_032283]	-0.316968	-0.358879	-0.356179	-0.403657	-0.874576	-0.768822	0.0421301	-0.029955	0.0104133
NM_139244	Homo sapiens syntaxin binding protein 5 (tomosyn) (STXBP5), mRNA [NM_139244]	-0.0387628	0.0159882	-0.117452	-0.262652	-0.922651	-0.753347	0.482019	0.519304	0.0104206
XR_013996	PREDICTED: Macaca mulatta similar to abhydrolase domain containing 4 (LOC714151), mRNA [XR_013996]	-0.191078	-0.33558	-0.6614	-0.621482	-0.587259	-0.567181	0.200655	0.15609	0.0104206
NM_005168	Homo sapiens ras homolog gene family, member E (ARHE), mRNA [NM_005168]	-0.208151	-0.119209	0.255362	0.148284	0.719163	0.652856	0.472417	0.465579	0.0104321
CN642915	ILLUMIGEN_MCQ_6996 Katze_MMPL2 Macaca mulatta cDNA clone IBIUW:4241 5' similar to Bases 1 to 984 highly similar to human FLJ21103 (Hs.276315), mRNA sequence [CN642915]	0.117454	0.249698	0.151679	0.120876	-0.378645	-0.390586	0.409469	0.379578	0.0104321
NM_134421	Homo sapiens hippocalcin-like 1 (HPCAL1), transcript variant 2, mRNA [NM_134421]	-0.33183	-0.268275	0.0673299	0.0224588	0.222939	0.173507	-0.427835	-0.519613	0.0104321
NM_032477	Homo sapiens mitochondrial ribosomal protein L41 (MRPL41), nuclear gene encoding mitochondrial protein, mRNA [NM_032477]	0.21404	0.140178	-0.0947412	-0.106391	-0.336056	-0.364255	-0.453426	-0.372953	0.0104321
NM_207469	Homo sapiens defensin, beta 32 (UNQ827) (DEFB32) (DEFB32), mRNA. [NM_207469]	0	-0.141267	0	0	2.05277	1.67972	0	0	0.0104321
NM_014707	Homo sapiens histone deacetylase 9 (HDAC9), transcript variant 3, mRNA [NM_014707]	0.415418	0.455472	0.41234	0.550319	-0.943933	-1.19395	0.372569	0.515889	0.0104939
NM_006169	Homo sapiens nicotinamide N-methyltransferase (NNMT), mRNA [NM_006169]	0.540356	0.335456	0.0800602	-0.0740168	-0.811446	-0.790191	0.530648	0.538528	0.0104939
CK231501	ILLUMIGEN_MCQ_2353 Katze_MMLG Macaca mulatta cDNA 5' similar to human Unigene Hs.417764, mRNA sequence [CK231501]	-0.51156	-0.809727	-0.988422	-1.09773	-1.56729	-1.79784	0.948432	1.26858	0.0105394
NM_006613	Homo sapiens GRB2-related adaptor protein (GRAP), mRNA. [NM_006613]	-0.23186	-0.415739	-0.383799	-0.378968	-1.55501	-1.75575	0.268089	0.0805097	0.0105394
NM_005900	Homo sapiens SMAD, mothers against DPP homolog 1 (Drosophila) (SMAD1), transcript variant 1, mRNA [NM_005900]	0.386626	0.33965	0.104557	0.180301	0.80265	0.900109	0.194617	0.152	0.0105394
NM_031277	Homo sapiens ring finger protein 17 (RNF17), transcript variant long, mRNA. [NM_031277]	-0.143972	0	-0.292688	-0.225309	0.359345	0.397137	0.572498	0.566624	0.0105914
NM_133452	Homo sapiens RAVER1 (RAVER1), mRNA [NM_133452]	0.0902813	0.0321834	-0.0535532	0.0450803	0.323862	0.353856	-0.344615	-0.374141	0.0105914
NM_016059	Homo sapiens peptidylprolyl isomerase (cyclophilin)-like 1 (PPIL1), mRNA [NM_016059]	-0.119368	-0.0479858	0.571597	0.42374	0.167025	0.1243	-0.90531	-1.12122	0.0106127
A_01_P016459	Unknown	0.0622821	0.162809	0.267023	0.338394	0.858947	0.859933	0.176236	0.0940251	0.0106127
NM_003896	Homo sapiens sialyltransferase 9 (CMP-NeuAc:lactosylceramide alpha-2,3-sialyltransferase; GM3 synthase) (SIAT9), mRNA [NM_003896]	0.0302874	-0.0356048	-0.122922	0.0710041	-1.3814	-1.42485	-0.347719	-0.157886	0.0106146
NM_016057	Homo sapiens coatomer protein complex, subunit zeta 1 (COPZ1), mRNA [NM_016057]	0.0770314	0.123997	0.146873	0.170932	-0.361973	-0.437465	-0.0504628	0.00365228	0.0106187
NM_004838	Homo sapiens homer homolog 3 (Drosophila) (HOMER3), mRNA. [NM_004838]	0.0760474	-0.0655414	-0.442691	-0.350771	-0.984064	-0.899314	0.243089	0.142709	0.0106385
NM_002912	Homo sapiens REV3-like, catalytic subunit of DNA polymerase zeta (yeast) (REV3L), mRNA. [NM_002912]	0.396297	0.330235	-0.482853	-0.462076	-0.399431	-0.334269	0.58259	0.804029	0.010641
NM_152731	Homo sapiens chromosome 6 open reading frame 65 (C6orf65), mRNA [NM_152731]	-0.363085	-0.382477	-0.923967	-1.17121	-0.467849	-0.589817	1.04644	1.35366	0.010641
NM_022044	Homo sapiens stromal cell-derived factor 2-like 1 (SDF2L1), mRNA [NM_022044]	-0.00201964	0.0124647	-0.0514357	-0.109055	0.509589	0.312165	-0.893984	-0.805011	0.010641
NM_015892	Homo sapiens B cell RAG associated protein (GALNAC4S-6ST), mRNA. [NM_015892]	0.390876	0.254591	0.655137	0.520737	1.43643	1.36395	0.0792688	-0.0729379	0.010641
DR770996	ILLUMIGEN_MCQ_65938 Katze_MMTE Macaca mulatta cDNA clone IBIUW:33388 5' similar to Bases 2 to 541 highly similar to human NPY (Hs.1832), mRNA sequence [DR770996]	-0.00780442	0.107592	0.132053	0.223599	-0.723858	-0.867585	-0.65738	-0.710054	0.010641
DR770061	ILLUMIGEN_MCQ_64438 Katze_MMTE Macaca mulatta cDNA clone IBIUW:33183 5' similar to Bases 5 to 385 highly similar to human DAP (Hs.75189), mRNA sequence [DR770061]	0.29881	0.246276	0.0354414	0.195935	-0.598958	-0.584214	0.341754	0.420637	0.0106446
NM_022168	Homo sapiens interferon induced with helicase C domain 1 (IFIH1), mRNA [NM_022168]	1.82331	1.4076	1.28684	1.52793	3.95404	3.98238	1.50423	1.26873	0.010676
NM_000944	Homo sapiens protein phosphatase 3 (formerly 2B), catalytic subunit, alpha isoform (calcineurin A alpha) (PPP3CA), mRNA [NM_000944]	0.393024	0.575051	-0.272657	-0.113292	-0.473983	-0.589692	0.851686	0.843301	0.0106762
NM_012177	Homo sapiens F-box protein 5 (FBXO5), mRNA. [NM_012177]	0.513437	0.531423	0.383824	0.479995	2.24489	2.11981	-0.401765	0.00398499	0.0107241
NM_174983	Homo sapiens chromosome 19 open reading frame 28 (C19orf28), mRNA. [NM_174983]	-0.524371	-0.516832	-0.901615	-0.959947	-0.271808	-0.250374	0.0655073	-0.090567	0.0107328
NM_001356	Homo sapiens DEAD (Asp-Glu-Ala-Asp) box polypeptide 3, X-linked (DDX3X), transcript variant 2, mRNA [NM_001356]	0.149641	0.0653533	0.0204861	0.0743047	0.0538978	0.0456742	0.711052	0.823555	0.0108158
NM_032227	Homo sapiens hypothetical protein FLJ22679 (FLJ22679), mRNA [NM_032227]	-0.0424957	-0.00769809	-0.181035	-0.222237	-0.175232	-0.132131	0.249787	0.204511	0.0108158
NM_005103	Homo sapiens fasciculation and elongation protein zeta 1 (zygin I) (FEZ1), transcript variant 1, mRNA. [NM_005103]	-0.0848792	-0.133011	-0.385499	-0.42208	-0.421931	-0.443603	0.0557578	0.144039	0.0108158
NM_014595	Homo sapiens 5', 3'-nucleotidase, cytosolic (NT5C), mRNA. [NM_014595]	0.0571457	0.176004	0.157673	0.216503	0.169361	0.154821	-0.459842	-0.482641	0.0108158
NM_018715	Homo sapiens RCC1-like (TD-60), mRNA [NM_018715]	-0.0362964	0.0240137	-0.288758	-0.278138	0.434896	0.513956	0.0745602	-0.0159658	0.0108158
NM_138342	Homo sapiens hypothetical protein BC008326 (LOC89944), mRNA. [NM_138342]	-0.17793	-0.0552297	-0.578392	-0.748556	0.300478	0.552406	1.11069	1.14522	0.010828
NM_022350	Homo sapiens leukocyte-derived arginine aminopeptidase (LRAP), mRNA. [NM_022350]	-0.374628	-0.651367	0	0	2.09855	2.38632	0	0.337684	0.010828
NM_018387	Homo sapiens spermatid perinuclear RNA binding protein (STRBP), mRNA [NM_018387]	0.861362	0.900462	0.00732264	0.20227	-0.706301	-0.915866	0.520085	0.655592	0.010828
CO581794	ILLUMIGEN_MCQ_46696 Katze_MMJJ Macaca mulatta cDNA clone IBIUW:19967 5' similar to Bases 544 to 765 highly similar to human KLHDC3 (Hs.412468), mRNA sequence [CO581794]	-0.365308	-0.312014	-0.622721	-0.584824	-0.317997	-0.26443	0.20697	0.101097	0.010828
NM_001827	Homo sapiens CDC28 protein kinase regulatory subunit 2 (CKS2), mRNA [NM_001827]	0.560635	0.340773	0.554214	0.500695	1.89838	1.83593	-0.349971	-0.057841	0.0108379
NM_152858	Homo sapiens Wilms tumor 1 associated protein (WTAP), transcript variant 3, mRNA [NM_152858]	-0.0965027	-0.0507256	-0.497046	-0.288053	0.970081	0.865699	0.968375	1.17004	0.0108606
NM_018063	Homo sapiens helicase, lymphoid-specific (HELLS), mRNA. [NM_018063]	-0.120687	0.0649927	-0.00572755	0.189225	1.2399	1.35817	-0.627132	-0.462513	0.0108684
XR_012471	PREDICTED: Macaca mulatta similar to phosphoserine aminotransferase isoform 2 (LOC711679), mRNA [XR_012471]	-0.0419141	0.187153	-0.0422666	-0.119292	1.26982	1.20103	0.36042	0.398708	0.0108963
NM_002403	Homo sapiens microfibrillar-associated protein 2 (MFAP2), transcript variant 2, mRNA. [NM_002403]	-0.00681958	-0.160758	-0.136246	-0.367881	-2.02597	-1.73228	0.308287	0.437891	0.0108967
NM_199168	Homo sapiens chemokine (C-X-C motif) ligand 12 (stromal cell-derived factor 1) (CXCL12), mRNA [NM_199168]	-0.195695	-0.117028	-1.06094	-0.695266	-0.131443	0.0129201	1.51116	1.73243	0.0109002
NM_005542	Homo sapiens insulin induced gene 1 (INSIG1), transcript variant 1, mRNA. [NM_005542]	0.0664549	0.104743	0.445226	0.59103	-1.6105	-1.56939	0.29084	-0.0830364	0.0109706
NM_019073	Homo sapiens spermatogenesis associated 6 (SPATA6), mRNA. [NM_019073]	0.329686	0.0427259	-0.711965	-0.659466	-0.540754	-0.531476	0.755998	0.788071	0.0110235
NM_004357	Homo sapiens CD151 antigen (CD151), transcript variant 1, mRNA. [NM_004357]	0.0849856	0.155832	0.171462	0.0316401	-0.140068	-0.186523	-0.682985	-0.695234	0.0110235
NM_032208	Homo sapiens anthrax toxin receptor 1 (ANTXR1), transcript variant 1, mRNA [NM_032208]	-0.146276	-0.0203749	-0.386687	-0.439919	0.342833	0.293357	0.308543	0.269759	0.0110235
NM_001200	Homo sapiens bone morphogenetic protein 2 (BMP2), mRNA [NM_001200]	-0.717967	-0.44131	-1.21402	-1.36795	1.38433	1.54059	0.369055	-0.00213312	0.0110253
NM_002970	Homo sapiens spermidine/spermine N1-acetyltransferase (SAT), mRNA [NM_002970]	-0.117027	-0.109203	-0.355291	-0.232484	-0.314616	-0.228428	0.960051	1.20428	0.0110253
NM_000137	Homo sapiens fumarylacetoacetate hydrolase (fumarylacetoacetase) (FAH), mRNA. [NM_000137]	0.233215	0.269225	0.24869	0.155209	-0.498255	-0.448554	-0.411159	-0.293513	0.0110253
NM_021203	Homo sapiens signal recognition particle receptor, B subunit (SRPRB), mRNA [NM_021203]	0.116756	0.136746	0.570467	0.776521	1.07441	1.1261	-0.381064	-0.219866	0.0110598
NM_182487	Homo sapiens olfactomedin-like 2A (OLFML2A), mRNA [NM_182487]	-0.479625	-0.527691	-1.22672	-1.12898	0.346131	0.463582	1.31056	0.903238	0.0110825
A_01_P008697	Unknown	-0.317004	0	0	0	1.38979	1.39318	0	0	0.0111298
NM_012449	Homo sapiens six transmembrane epithelial antigen of the prostate (STEAP), mRNA [NM_012449]	-0.135129	0.0921592	0.328587	0.196668	1.15732	1.19724	-0.319911	-0.240302	0.01114
NM_004417	Homo sapiens dual specificity phosphatase 1 (DUSP1), mRNA [NM_004417]	-1.05219	-1.12606	-0.868365	-1.07207	-0.017006	-0.0503419	-0.209408	-0.119445	0.0111448
NM_198571	Homo sapiens FLJ39237 protein (FLJ39237), mRNA. [NM_198571]	0.367106	0.416977	-0.17763	-0.170444	-0.556178	-0.521017	-0.293616	-0.460464	0.0111858
NM_016390	Homo sapiens chromosome 9 open reading frame 114 (C9orf114), mRNA. [NM_016390]	0.0807223	-0.0833279	0.261847	0.331679	0.48919	0.483793	-0.447058	-0.479153	0.0111858
NM_152456	Homo sapiens hypothetical protein MGC34647 (MGC34647), mRNA [NM_152456]	0.481747	0.308238	-0.897471	-1.35865	-1.92192	-2.32676	1.54735	1.93046	0.0111858
NM_000636	Homo sapiens superoxide dismutase 2, mitochondrial (SOD2), nuclear gene encoding mitochondrial protein, transcript variant 1, mRNA. [NM_000636]	-0.212807	-0.243968	-0.562936	-0.387515	1.59794	1.615	0.22364	0.590033	0.0111858
XM_058661	PREDICTED: Homo sapiens chromosome 14 open reading frame 35 (C14orf35), mRNA [XM_058661]	1.12704	1.29781	0.523814	0.630432	0.305103	0.29351	0.12782	0.0576318	0.0111858
NM_144717	Homo sapiens fibronectin type III domain containing 6 (FNDC6), mRNA. [NM_144717]	-0.289556	-0.235307	0	0	0.409993	0.532492	0	0	0.0111858
XR_010577	PREDICTED: Macaca mulatta hypothetical protein LOC699401 (LOC699401), mRNA [XR_010577]	0.352206	0.443261	0.781521	0.863292	0.794341	0.860333	-0.111348	0.00893193	0.0112518
NM_005729	Homo sapiens peptidylprolyl isomerase F (cyclophilin F) (PPIF), nuclear gene encoding mitochondrial protein, mRNA [NM_005729]	-0.630435	-0.5256	-0.323609	-0.416707	-1.0906	-1.1468	-0.291113	-0.346598	0.0112983
NM_003580	Homo sapiens neutral sphingomyelinase (N-SMase) activation associated factor (NSMAF), mRNA. [NM_003580]	-0.15917	-0.0849285	-0.570015	-0.397096	-0.363114	-0.311046	0.769476	0.640485	0.0113589
NM_013940	Homo sapiens olfactory receptor, family 10, subfamily H, member 1 (OR10H1), mRNA. [NM_013940]	0	0.151498	0	0	1.38888	1.68628	0	0	0.0113589
NM_015481	Homo sapiens zinc finger protein 385 (ZNF385), mRNA. [NM_015481]	0.0959531	-0.0328346	0.409767	0.261772	0.62732	0.618473	-0.423003	-0.468134	0.0113589
NM_153026	Homo sapiens prickle-like 1 (Drosophila) (PRICKLE1), mRNA [NM_153026]	-0.248706	-0.194483	-0.0752042	0.128108	1.08897	1.34115	-0.508078	-0.593392	0.0113589
NM_001814	Homo sapiens cathepsin C (CTSC), transcript variant 1, mRNA [NM_001814]	-0.545484	-0.535915	-0.0587932	-0.00118737	-0.51223	-0.509638	0.530694	0.769409	0.0113589
NM_015642	Homo sapiens zinc finger and BTB domain containing 20 (ZBTB20), mRNA [NM_015642]	-0.230641	-0.116449	-0.560828	-0.568524	-0.238134	-0.171421	0.228445	0.185448	0.0113789
NM_031208	Homo sapiens fumarylacetoacetate hydrolase domain containing 1 (FAHD1), mRNA. [NM_031208]	0.295338	0.320854	0.564617	0.509108	0.510656	0.430138	-0.112119	-0.0440728	0.0114088
NM_032182	Homo sapiens KIAA0157 (KIAA0157), mRNA [NM_032182]	0.0924961	0.0943426	0.231703	0.212038	-0.455158	-0.346247	0.125312	0.0739102	0.0114088
NM_032356	Homo sapiens hypothetical protein MGC14151 (MGC14151), mRNA. [NM_032356]	0.105579	0.17698	0.182354	0.162178	-0.234718	-0.275994	0.187387	0.151173	0.0114088
XR_010793	PREDICTED: Macaca mulatta similar to cadherin EGF LAG seven-pass G-type receptor 2 (LOC700893), mRNA [XR_010793]	0.595709	0.254238	0.190948	0.244424	-1.73563	-1.91225	0.877863	0.54477	0.0114113
NM_005746	Homo sapiens pre-B-cell colony enhancing factor 1 (PBEF1), transcript variant 1, mRNA [NM_005746]	-0.713448	-0.574976	-0.186805	-0.354911	0.973348	1.15908	0.222523	0.387529	0.0114642
NM_004435	Homo sapiens endonuclease G (ENDOG), nuclear gene encoding mitochondrial protein, mRNA. [NM_004435]	0.0551084	-0.0635125	-0.208483	-0.206137	0.269648	0.215676	-0.523806	-0.600322	0.0115366
NM_012434	Homo sapiens solute carrier family 17 (anion/sugar transporter), member 5 (SLC17A5), mRNA [NM_012434]	-0.0347394	-0.0556237	-0.141765	-0.210264	-0.164216	-0.237107	0.296259	0.302248	0.0115448
NM_021129	Homo sapiens pyrophosphatase (inorganic) (PP), mRNA [NM_021129]	0.0774137	0.056643	0.0562987	-0.0323419	0.570308	0.468953	-0.348036	-0.279575	0.0115448
XR_014644	PREDICTED: Macaca mulatta similar to peptidase (mitochondrial processing) alpha (LOC721742), mRNA [XR_014644]	0.00484247	0.00178613	0.0729623	0.0529977	-0.294743	-0.18623	-0.576211	-0.520411	0.0115487
NM_002688	Homo sapiens peanut-like 1 (Drosophila) (PNUTL1), mRNA [NM_002688]	-0.408669	-0.199498	-0.838966	-0.92825	-1.00047	-0.985288	0.608565	0.404876	0.0115581
NM_145029	Homo sapiens chromosome 6 open reading frame 136 (C6orf136), mRNA [NM_145029]	0.130545	0.0245208	-0.163256	-0.2568	-0.722378	-0.844916	0.253535	0.189006	0.0115698
NM_032301	Homo sapiens F-box and WD-40 domain protein 9 (FBXW9), mRNA [NM_032301]	0.165501	0.120025	0.192206	0.0968739	1.14866	1.01947	-0.39028	-0.630243	0.0115698
NM_153687	Homo sapiens IKK interacting protein (IKIP), transcript variant 1, mRNA. [NM_153687]	0.0590947	0.0889406	0.235498	0.0534535	0.770013	0.746863	-0.524149	-0.401188	0.0116022
NM_080415	Homo sapiens peanut-like 2 (Drosophila) (PNUTL2), transcript variant 2, mRNA [NM_080415]	0.00950146	-0.0456979	-0.410591	-0.627181	-1.72369	-1.61909	0.657614	1.05933	0.0116441
NM_016016	Homo sapiens CGI-69 protein (CGI-69), mRNA. [NM_016016]	-0.0583321	-0.0808682	-0.00215521	-0.0587311	0.134709	0.027397	-0.557422	-0.540389	0.0116649
NM_003037	Homo sapiens signaling lymphocytic activation molecule family member 1 (SLAMF1), mRNA [NM_003037]	0.0189976	-0.117486	-0.0255694	0.0168349	2.48362	2.07278	0.0708014	0.319235	0.0116649
NM_024094	Homo sapiens defective in sister chromatid cohesion homolog 1 (S. cerevisiae) (DCC1), mRNA. [NM_024094]	0.0310631	-0.332426	-0.255036	0.0557494	2.06966	2.55471	-1.30104	-1.32987	0.0116744
NM_002971	Homo sapiens special AT-rich sequence binding protein 1 (binds to nuclear matrix/scaffold-associating DNA's) (SATB1), mRNA [NM_002971]	0.140182	0.208541	-0.0836579	-0.254914	-0.534373	-0.553432	0.419821	0.40163	0.0116859
XR_014109	PREDICTED: Macaca mulatta similar to Choline [XR_014109]	-0.0598683	-0.0121617	-0.127489	-0.161962	0.312763	0.249612	-0.100412	-0.102479	0.0116859
NM_003155	Homo sapiens stanniocalcin 1 (STC1), mRNA [NM_003155]	-0.0608419	-0.17361	-0.26548	-0.299791	-1.39158	-1.30487	1.49051	1.03314	0.0117151
NM_004629	Homo sapiens Fanconi anemia, complementation group G (FANCG), mRNA. [NM_004629]	0.0418172	0.00839528	0.322002	0.235719	0.531463	0.613253	-0.307969	-0.439362	0.0118538
NM_017724	Homo sapiens leucine rich repeat (in FLII) interacting protein 2 (LRRFIP2), mRNA [NM_017724]	-0.165013	-0.174947	-0.201909	-0.192547	0.0711156	-0.0285646	0.456414	0.377888	0.0119043
NM_080757	Homo sapiens chromosome 20 open reading frame 127 (C20orf127), mRNA. [NM_080757]	0.224473	0.252093	0.52972	0.418502	1.35663	1.21602	-0.579831	-0.313675	0.011907
NM_001007538	Homo sapiens transmembrane protein 46 (TMEM46), mRNA. [NM_001007538]	0.256786	0.313273	0.574246	0.545679	-0.271884	-0.125054	-0.710712	-0.932363	0.0119408
NM_152237	Homo sapiens growth arrest-specific 2 like 1 (GAS2L1), transcript variant 3, mRNA [NM_152237]	-0.527851	-0.542909	-0.551919	-0.626438	-0.00275494	-0.0702622	-0.445419	-0.496624	0.0119408
NM_012257	Homo sapiens HMG-box transcription factor 1 (HBP1), mRNA [NM_012257]	-0.400046	-0.340324	-0.481001	-0.530444	0.240711	0.129656	0.673787	0.903496	0.0119602
NM_145649	Homo sapiens glucosaminyl (N-acetyl) transferase 2, I-branching enzyme (GCNT2), transcript variant 1, mRNA [NM_145649]	0.36422	0.305653	0.214889	0.325987	-1.38602	-1.29931	0.271584	-0.0544516	0.0120222
NM_001673	Homo sapiens asparagine synthetase (ASNS), transcript variant 2, mRNA [NM_001673]	0.223503	0.2841	-0.0340486	0.0270601	0.724783	0.639929	0.326722	0.369856	0.0120408
NM_001607	Homo sapiens acetyl-Coenzyme A acyltransferase 1 (peroxisomal 3-oxoacyl-Coenzyme A thiolase) (ACAA1), nuclear gene encoding mitochondrial protein, mRNA. [NM_001607]	0.0742181	0.0658039	-0.156809	-0.206968	0.813122	0.609102	-0.666306	-0.533896	0.0120408
NM_007115	Homo sapiens tumor necrosis factor, alpha-induced protein 6 (TNFAIP6), mRNA. [NM_007115]	-0.242337	-0.564716	-0.612167	-0.648961	1.5168	1.39613	1.37721	1.78452	0.0120531
A_01_P006852	Unknown	0	0.275704	0	0	-1.45573	-1.59461	0.549943	0.852822	0.0121556
NM_032119	Homo sapiens monogenic, audiogenic seizure susceptibility 1 homolog (mouse) (MASS1), mRNA [NM_032119]	-0.190759	0.122268	0.101762	0.05744	1.71423	1.57843	0.617592	0.562208	0.0121556
NM_006986	Homo sapiens melanoma antigen, family D, 1 (MAGED1), mRNA [NM_006986]	0.327306	0.257218	0.1749	0.154408	-0.559993	-0.498053	0.097291	-0.0364119	0.0121556
NM_002785	Homo sapiens pregnancy specific beta-1-glycoprotein 11 (PSG11), transcript variant 1, mRNA [NM_002785]	0.156885	0.121434	0.252334	0.449316	-0.914199	-1.09052	-0.0371875	-0.0887655	0.0122245
NM_015387	Homo sapiens preimplantation protein 3 (PREI3), transcript variant 1, mRNA [NM_015387]	0.365867	0.269564	0.668016	0.61924	-0.0261704	0.0203919	0.523462	0.582355	0.0122331
NM_016227	Homo sapiens chromosome 1 open reading frame 9 (C1orf9), mRNA [NM_016227]	-0.208998	-0.0526678	0.0220916	0.0373646	0.727398	0.706745	0.26916	0.213964	0.0122331
A_01_P007358	Unknown	2.19308	2.15811	1.8697	2.13387	-0.071597	-0.087315	1.88451	2.30261	0.0122822
XR_011305	PREDICTED: Macaca mulatta hypothetical protein LOC704599 (LOC704599), mRNA [XR_011305]	-0.0123797	-0.0628267	-0.00564106	0.1398	0.684996	0.686306	-0.0345904	-0.0814704	0.012379
NM_001007067	Homo sapiens syndecan binding protein (syntenin) (SDCBP), transcript variant 2, mRNA. [NM_001007067]	-0.110592	-0.219218	-0.617935	-0.456905	0.0668465	0.0629285	1.17834	1.49595	0.0123933
NM_031300	Homo sapiens MAX dimerization protein 3 (MXD3), mRNA [NM_031300]	0.357917	0.241364	0.257358	-0.0396419	3.18554	2.85268	-0.198411	-0.740553	0.0123977
NM_001288	Homo sapiens chloride intracellular channel 1 (CLIC1), mRNA. [NM_001288]	-0.277125	-0.269326	-0.151437	-0.300972	0.547517	0.395674	-0.651483	-0.696532	0.0124022
NM_000599	Homo sapiens insulin-like growth factor binding protein 5 (IGFBP5), mRNA [NM_000599]	0.145018	0.223065	0.174612	0.18493	-1.35149	-1.61177	-0.277949	-0.513562	0.0124345
NM_004181	Homo sapiens ubiquitin carboxyl-terminal esterase L1 (ubiquitin thiolesterase) (UCHL1), mRNA [NM_004181]	0.0946405	0.175011	0.224551	0.262113	0.685693	0.718206	0.0819863	-0.0149584	0.0124345
NM_013432	Homo sapiens nuclear factor of kappa light polypeptide gene enhancer in B-cells inhibitor-like 2 (NFKBIL2), mRNA [NM_013432]	0.0112127	-0.135419	-0.0485007	0.0199377	1.03796	0.897483	-0.741584	-0.524659	0.0124345
XR_012316	PREDICTED: Macaca mulatta similar to Fibrinogen-like protein 1 precursor (Hepatocyte-derived fibrinogen-related protein 1) (HFREP-1) (Hepassocin) (HP-041) (LOC710903), mRNA [XR_012316]	0.0763013	0.106722	0.159266	0	-1.79222	-2.24002	0	0	0.0124345
NM_018257	Homo sapiens chromosome 20 open reading frame 36 (C20orf36), mRNA [NM_018257]	0.0236711	0.0843127	-0.104265	0.0168658	-0.218755	-0.175245	0.519806	0.545206	0.0124345
NM_018328	Homo sapiens methyl-CpG binding domain protein 5 (MBD5), mRNA [NM_018328]	0.343709	0.515136	-0.328708	-0.252512	0.15319	0.17239	0.780686	0.708643	0.012564
NM_006228	Homo sapiens prepronociceptin (PNOC), mRNA. [NM_006228]	-0.127275	0.0315815	-0.105252	-0.0302042	0.988	0.782614	-0.550843	-0.636148	0.012564
NM_032711	Homo sapiens hypothetical protein MGC13090 (MGC13090), mRNA [NM_032711]	-0.433094	-0.584176	-0.208041	-0.12035	-0.211954	-0.336203	0.5712	0.567717	0.012564
NM_181523	Homo sapiens phosphoinositide-3-kinase, regulatory subunit, polypeptide 1 (p85 alpha) (PIK3R1), transcript variant 1, mRNA [NM_181523]	-0.0601972	-0.132071	-0.242007	-0.22124	1.66468	1.46489	0.148949	0.460948	0.0126508
NM_001069	Homo sapiens tubulin, beta polypeptide (TUBB), mRNA [NM_001069]	0.459079	0.327625	0.580658	0.502116	0.905838	0.962163	-0.567575	-0.848727	0.012665
NM_006513	Homo sapiens seryl-tRNA synthetase (SARS), mRNA. [NM_006513]	0.206087	0.168207	0.318291	0.28891	0.303643	0.312344	-0.0829125	-0.021895	0.0126861
NM_004092	Homo sapiens enoyl Coenzyme A hydratase, short chain, 1, mitochondrial (ECHS1), nuclear gene encoding mitochondrial protein, mRNA. [NM_004092]	0.186551	0.130188	0.282194	0.287693	0.0889239	-0.00218479	-0.350963	-0.435188	0.0126954
NM_014343	Homo sapiens claudin 15 (CLDN15), mRNA [NM_014343]	0.118915	0.167849	-0.209287	-0.360937	0.47044	0.4343	0.51805	0.481724	0.0126954
NM_003749	Homo sapiens insulin receptor substrate 2 (IRS2), mRNA [NM_003749]	-0.68383	-0.507527	-1.1076	-1.06782	-1.97606	-2.14235	0.270829	0.694625	0.0126954
NM_003271	Homo sapiens tetraspanin 4 (TSPAN4), transcript variant 5, mRNA. [NM_003271]	-0.0370285	-0.07365	-0.0655313	-0.18577	0.306177	0.350932	-0.368421	-0.395071	0.0126954
NM_002388	Homo sapiens MCM3 minichromosome maintenance deficient 3 (S. cerevisiae) (MCM3), mRNA [NM_002388]	0.130107	0.391225	0.391912	0.568243	1.71835	1.81428	-0.330152	-0.608644	0.0126954
NM_004830	Homo sapiens cofactor required for Sp1 transcriptional activation, subunit 3, 130kDa (CRSP3), transcript variant 1, mRNA. [NM_004830]	-0.10301	-0.0963763	-0.328211	-0.374842	-0.423157	-0.363259	0.358023	0.232769	0.0127168
NM_001281	Homo sapiens cytoskeleton associated protein 1 (CKAP1), mRNA [NM_001281]	0.29509	0.168189	0.39416	0.461155	0.524635	0.505967	-0.198324	-0.247633	0.0127619
NM_032391	Homo sapiens small nuclear protein PRAC (PRAC), mRNA [NM_032391]	-0.463818	-0.370113	-0.451898	-0.453787	0.245722	0.165497	-0.0550369	-0.128446	0.0127619
NM_017569	Homo sapiens family with sequence similarity 48, member A (FAM48A), mRNA [NM_017569]	0.375349	0.367659	0.0852758	0.0416667	-0.0758583	-0.144877	0.221056	0.274982	0.0127951
NM_016081	Homo sapiens palladin (KIAA0992), mRNA [NM_016081]	0.173901	0.0589851	-0.0359622	-0.165337	-0.744766	-0.769858	-0.412018	-0.388064	0.0127964
XM_056254	PREDICTED: Homo sapiens heparan sulfate (glucosamine) 3-O-sulfotransferase 4 (HS3ST4), mRNA [XM_056254]	0	0.122095	0	0	-2.04818	-1.63244	0	0	0.0127964
NM_199334	Homo sapiens thyroid hormone receptor, alpha (erythroblastic leukemia viral (v-erb-a) oncogene homolog, avian) (THRA), transcript variant 1, mRNA [NM_199334]	-0.0318827	0.0237972	-0.405712	0	-0.624054	-1.02763	2.41694	2.15167	0.0127964
NM_030925	Homo sapiens calcium binding protein 39-like (CAB39L), mRNA. [NM_030925]	0.0601182	0.00759089	-0.462233	-0.301161	-1.01348	-0.970311	-0.341849	-0.431846	0.0127964
NM_000640	Homo sapiens interleukin 13 receptor, alpha 2 (IL13RA2), mRNA. [NM_000640]	0.00849218	0.0664143	-0.0206619	0.16065	1.4639	1.40751	-0.327966	-0.0461567	0.0127964
NM_014502	Homo sapiens PRP19/PSO4 homolog (S. cerevisiae) (PRP19), mRNA [NM_014502]	-0.209973	-0.0996656	-0.436032	-0.492245	-0.0348029	-0.024604	-0.737928	-0.835179	0.0127964
NM_006526	Homo sapiens zinc finger protein 217 (ZNF217), mRNA. [NM_006526]	-0.595417	-0.573355	-0.691748	-0.817914	0.250542	0.19552	0.192373	0.0126623	0.0127964
AW360798	PM1-CT0243-141099-002-b01 CT0243 Homo sapiens cDNA, mRNA sequence [AW360798]	-0.126086	-0.0406662	-0.201522	-0.0937228	-0.280076	-0.209593	0.538288	0.619582	0.0127964
NM_000574	Homo sapiens decay accelerating factor for complement (CD55, Cromer blood group system) (DAF), mRNA. [NM_000574]	-0.151234	-0.104705	-0.252476	-0.306742	-0.381609	-0.339749	0.853027	1.1365	0.0128308
NM_175898	Homo sapiens hypothetical protein LOC283687 (LOC283687), mRNA. [NM_175898]	0.216169	0.00893513	-0.328056	-0.592324	1.3696	1.46108	0.0044726	-0.146932	0.0128308
NM_018064	Homo sapiens chromosome 6 open reading frame 166 (C6orf166), mRNA [NM_018064]	-0.40259	-0.542573	-0.289617	-0.3735	0.519768	0.413482	0.00171657	0.0133406	0.0128308
NM_052905	Homo sapiens formin-like 2 (FMNL2), mRNA [NM_052905]	-0.500425	-0.431635	-0.568892	-0.506486	-0.199768	-0.234286	0.14299	0.263852	0.0128308
NM_001212	Homo sapiens complement component 1, q subcomponent binding protein (C1QBP), nuclear gene encoding mitochondrial protein, mRNA. [NM_001212]	-0.11578	-0.0932547	0.293684	0.381589	0.0157558	0.0379989	-0.253527	-0.190501	0.0128387
NM_032732	Homo sapiens interleukin 17 receptor C (IL17RC), transcript variant 3, mRNA [NM_032732],Homo sapiens interleukin 17 receptor C (IL17RC), transcript variant 3, mRNA. [NM_032732]	0.050971	-0.0815121	-0.201917	-0.263021	0.460729	0.396292	-0.510209	-0.622773	0.0129263
NM_016269	Homo sapiens lymphoid enhancer-binding factor 1 (LEF1), mRNA [NM_016269]	-0.0428462	0.181969	-0.729183	-1.17443	2.45946	2.09964	-0.143208	0.0478517	0.0130132
NM_207112	Homo sapiens hydroxyacylglutathione hydrolase-like (HAGHL), transcript variant 1, mRNA. [NM_207112]	-0.669862	-0.825491	-1.05786	-1.12574	-1.28124	-1.37046	-0.195713	-0.0401092	0.0130938
NM_144641	Homo sapiens protein phosphatase 1M (PP2C domain containing) (PPM1M), mRNA. [NM_144641]	-0.184036	-0.0850263	0.0515494	0.128745	-0.660216	-0.718041	-0.177555	-0.245932	0.0130938
NM_002532	Homo sapiens nucleoporin 88kDa (NUP88), mRNA [NM_002532]	-0.00678795	0.0164466	0.365132	0.398831	0.471692	0.402595	-0.208295	-0.344312	0.0130938
CK232488	ILLUMIGEN_MCQ_4157 Katze_MMPL2 Macaca mulatta cDNA 5' similar to human PSG4 (Hs.458318), mRNA sequence [CK232488]	0.027546	-0.0809728	-0.0593422	0.189829	-1.05383	-1.0386	0.648089	0.867867	0.0131011
NM_002782	Homo sapiens pregnancy specific beta-1-glycoprotein 6 (PSG6), mRNA [NM_002782]	0.129126	0.349903	0.328051	0.244744	-1.09166	-1.02658	0.025754	-0.139434	0.013168
NM_006407	Homo sapiens cytoskeleton related vitamin A responsive protein (JWA), mRNA [NM_006407]	-0.0551496	0.0394971	-0.112379	-0.00194801	-0.245075	-0.250296	0.645306	0.552179	0.013168
NM_032376	Homo sapiens hypothetical protein MGC4251 (MGC4251), mRNA [NM_032376]	-0.0245733	-0.0116031	0.13704	0.202093	-0.284151	-0.230509	0.0882623	0.111244	0.013168
NM_134260	Homo sapiens RAR-related orphan receptor A (RORA), transcript variant 2, mRNA [NM_134260]	-0.776462	-0.668428	-0.612922	-0.835344	0.587858	0.557038	-0.196564	-0.341883	0.013168
NM_017813	Homo sapiens hypothetical protein FLJ20421 (FLJ20421), mRNA [NM_017813]	0.104845	0.107216	0.138573	0.0602556	0.819169	0.879958	0.327205	0.192011	0.013168
NM_002514	Homo sapiens nephroblastoma overexpressed gene (NOV), mRNA [NM_002514]	-0.392209	-0.434958	-0.794613	-0.661342	1.38007	0.926582	1.25757	1.41459	0.013168
NM_004251	Homo sapiens RAB9A, member RAS oncogene family (RAB9A), mRNA. [NM_004251]	0.353217	0.339905	-0.197171	-0.344142	-0.0141611	-0.0308773	1.23151	0.988911	0.013168
NM_017799	Homo sapiens chromosome 14 open reading frame 101 (C14orf101), mRNA [NM_017799]	0.551678	0.39583	-0.248165	-0.45531	-0.693159	-0.64902	0.413829	0.376264	0.013168
CB309708	AGENCOURT_11828410 NICHD_Rh_Ov1 Macaca mulatta cDNA clone IMAGE:6913568 5', mRNA sequence [CB309708]	0.260571	0.102022	0.187231	0.220391	0.643607	0.572597	-0.302147	-0.322662	0.01317
NM_019095	Homo sapiens chromosome 20 open reading frame 155 (C20orf155), mRNA. [NM_019095]	0.10943	0.265902	0.528625	0.562799	-0.240204	-0.348562	-0.323805	-0.296452	0.0131902
NM_033247	Homo sapiens promyelocytic leukemia (PML), transcript variant 8, mRNA. [NM_033247]	-0.06452	0.0810999	-0.0852939	0.205712	1.90398	1.83084	0.00756248	-0.293692	0.0131949
NM_004939	Homo sapiens DEAD (Asp-Glu-Ala-Asp) box polypeptide 1 (DDX1), mRNA [NM_004939]	0.3932	0.399746	0.539292	0.538866	0.677019	0.651432	0.569064	0.524352	0.0132653
NM_001761	Homo sapiens cyclin F (CCNF), mRNA. [NM_001761]	0.0271614	0.309362	0.269007	0.580393	2.06448	2.21926	0.201837	0.147287	0.0133242
NM_138476	Homo sapiens hypothetical protein MGC5987 (MGC5987), mRNA [NM_138476]	-0.0759129	-0.0231371	0.037366	0.02735	-0.161136	-0.318571	-0.853511	-0.780189	0.0133242
NM_000617	Homo sapiens solute carrier family 11 (proton-coupled divalent metal ion transporters), member 2 (SLC11A2), mRNA [NM_000617]	0.287523	0.356437	0.194266	0.346648	-0.358139	-0.248093	0.870655	0.78087	0.0133519
A_01_P002411	Unknown	0.188727	0	0	0	0.909205	1.02974	0	0	0.0133519
NM_003718	Homo sapiens cell division cycle 2-like 5 (cholinesterase-related cell division controller) (CDC2L5), transcript variant 1, mRNA [NM_003718]	0.602184	0.744777	0.37735	0.430136	-0.0340053	-0.0697312	0.660888	0.711467	0.0133519
NM_001274	Homo sapiens CHK1 checkpoint homolog (S. pombe) (CHEK1), mRNA. [NM_001274]	0.193816	-0.0364876	0.203768	0.360251	1.88265	1.58297	-0.226206	-0.186136	0.0133549
NM_015461	Homo sapiens zinc finger protein 521 (ZNF521), mRNA [NM_015461]	0.168545	0.260815	-0.41834	-0.166553	-0.680832	-0.771419	0.635784	0.646968	0.0133549
NM_021958	Homo sapiens H2.0-like homeo box 1 (Drosophila) (HLX1), mRNA. [NM_021958]	-0.00416845	0.0296182	-0.33685	-0.392028	0.893927	0.759811	-0.290316	-0.517884	0.0133779
NM_002513	Homo sapiens non-metastatic cells 3, protein expressed in (NME3), mRNA [NM_002513]	-0.0830934	-0.108622	0.167893	0.0904964	-0.0996593	-0.116126	-0.612239	-0.503218	0.0133779
NM_032840	Homo sapiens hypothetical protein FLJ14800 (FLJ14800), mRNA [NM_032840]	-0.231486	-0.246494	-0.199376	-0.28584	-0.671084	-0.642802	-0.356187	-0.371894	0.0133779
NM_001991	Homo sapiens enhancer of zeste homolog 1 (Drosophila) (EZH1), mRNA. [NM_001991]	-0.328308	-0.181408	-0.469015	-0.508387	-0.161794	-0.191288	0.396795	0.509994	0.0133921
NM_021970	Homo sapiens mitogen-activated protein kinase kinase 1 interacting protein 1 (MAP2K1IP1), mRNA [NM_021970]	0.0239912	-0.0623164	-0.103264	-0.0706583	-0.332432	-0.348312	0.25072	0.33231	0.0134849
NM_004748	Homo sapiens cell cycle progression 1 (CCPG1), mRNA. [NM_004748]	-0.0312515	0.0425289	-0.0264213	-0.0494662	0.144048	0.237916	0.518902	0.526203	0.0134849
NM_000332	Homo sapiens spinocerebellar ataxia 1 (olivopontocerebellar ataxia 1, autosomal dominant, ataxin 1) (SCA1), mRNA [NM_000332]	-0.239144	-0.260246	-0.175729	-0.270272	-0.110075	-0.155716	0.587888	0.770944	0.0135055
NM_012331	Homo sapiens methionine sulfoxide reductase A (MSRA), mRNA [NM_012331]	-0.0318742	0.0974415	-0.183678	-0.140168	0.584156	0.50594	-0.144099	-0.168321	0.0135055
NM_005780	Homo sapiens lipoma HMGIC fusion partner (LHFP), mRNA [NM_005780]	-0.215371	-0.27022	-0.334756	-0.402424	0.3583	0.419943	0.360373	0.214576	0.0135055
NM_145906	Homo sapiens RIO kinase 3 (yeast) (RIOK3), transcript variant 2, mRNA [NM_145906]	0.20865	0.158213	0.532115	0.427044	0.889488	1.00096	0.204171	0.249221	0.0135403
NM_002461	Homo sapiens mevalonate (diphospho) decarboxylase (MVD), mRNA. [NM_002461]	-0.0478464	-0.115617	-0.376498	-0.353424	-0.538829	-0.601851	-0.0932018	-0.0251324	0.0135945
NM_018024	Homo sapiens chromosome 8 open reading frame 32 (C8orf32), mRNA. [NM_018024]	-0.165539	-0.2991	0.0947823	0.189203	0.460371	0.497234	-0.379156	-0.312936	0.0136563
A_01_P019816	Unknown	0	-0.0445252	0	0	-2.19926	-1.73089	0	0	0.0136808
XR_014061	PREDICTED: Macaca mulatta similar to WAP four-disulfide core domain 1 precursor (LOC715230), mRNA [XR_014061]	0.24763	0.0616676	0.121785	0.132522	-0.959431	-1.02209	-0.0853733	0.0892413	0.0136887
NM_144664	Homo sapiens hypothetical protein MGC33371 (MGC33371), mRNA [NM_144664]	0.0402765	-0.136997	-0.430891	-0.474932	0.464418	0.408534	0.596623	0.744285	0.0136912
A_01_P001492	Unknown	-0.192573	0.0552038	-0.420938	-0.472113	0.196356	0.225097	0.855226	0.806964	0.0137039
NM_012086	Homo sapiens general transcription factor IIIC, polypeptide 3, 102kDa (GTF3C3), mRNA [NM_012086]	0.0281193	0.0804171	0.235217	0.213603	-0.20638	-0.270115	0.0609827	0.0256061	0.0137119
NM_012461	Homo sapiens TERF1 (TRF1)-interacting nuclear factor 2 (TINF2), mRNA. [NM_012461]	-0.113185	-0.0388436	-0.100701	-0.10157	-0.301822	-0.28443	0.0923517	0.102402	0.0137282
CN646192	ILLUMIGEN_MCQ_25825 Katze_MMBR Macaca mulatta cDNA clone IBIUW:11008 5' similar to Bases 1 to 931 highly similar to human MGC15737 (Hs.311776), mRNA sequence [CN646192]	0.178493	0.23814	-0.0126152	-0.206665	-1.15074	-1.04741	0.156381	0.357516	0.0137538
NM_020307	Homo sapiens cyclin L1 (CCNL1), mRNA [NM_020307]	-0.179	-0.12947	-0.172529	0.0244339	-0.0867831	-0.0192921	0.783475	0.81711	0.0137538
NM_080746	Homo sapiens ribosomal protein L10-like (RPL10L), mRNA. [NM_080746]	-0.033822	-0.121333	0.00252795	-0.0992104	0.831978	0.745221	-0.177259	-0.0417467	0.0137538
NM_176798	Homo sapiens pyrimidinergic receptor P2Y, G-protein coupled, 6 (P2RY6), transcript variant 2, mRNA [NM_176798]	-0.15685	-0.124442	0.132058	0.132107	-1.15989	-1.42381	-0.140094	-0.285747	0.0138636
NM_024600	Homo sapiens chromosome 16 open reading frame 30 (C16orf30), mRNA. [NM_024600]	0.0752909	-0.0373527	0.365909	0.658645	1.10165	1.07916	-0.628739	-0.829555	0.0138636
NM_012312	Homo sapiens killer cell immunoglobulin-like receptor, two domains, short cytoplasmic tail, 2 (KIR2DS2), mRNA [NM_012312]	0.0929741	0.150006	0.103965	0.28283	-1.22587	-1.05801	-0.481153	-0.321273	0.0138636
NM_005110	Homo sapiens glutamine-fructose-6-phosphate transaminase 2 (GFPT2), mRNA [NM_005110]	-0.157139	-0.168505	-0.271813	-0.44793	0.769386	0.766285	-0.330288	-0.532729	0.0138644
NM_004447	Homo sapiens epidermal growth factor receptor pathway substrate 8 (EPS8), mRNA [NM_004447]	0.191038	0.118477	-0.206115	-0.112311	-0.761223	-0.657672	0.551809	0.368276	0.0138644
NM_017707	Homo sapiens up-regulated in liver cancer 1 (UPLC1), mRNA [NM_017707]	-0.135842	-0.299647	-0.354501	-0.585064	-1.10382	-1.08567	0.513808	0.388383	0.0138821
NM_201523	Homo sapiens kinesin-like 8 (KNSL8), transcript variant 3, mRNA [NM_201523]	-0.188237	-0.108007	-0.179031	-0.146023	-0.462833	-0.353074	0.610981	0.471129	0.0138821
NM_144704	Homo sapiens apoptosis-inducing factor like (AIFL), transcript variant 1, mRNA. [NM_144704]	0.055048	0.150249	0.0141294	0.0543505	-0.804064	-0.751055	-0.0043114	-0.162658	0.0138821
NM_004437	Homo sapiens erythrocyte membrane protein band 4.1 (elliptocytosis 1, RH-linked) (EPB41), transcript variant 3, mRNA. [NM_004437]	-0.0353215	-0.143022	-0.221879	-0.26593	-0.55233	-0.364835	0.611729	0.687775	0.0138821
NM_005504	Homo sapiens branched chain aminotransferase 1, cytosolic (BCAT1), mRNA. [NM_005504]	0.281297	-0.0199813	0.623089	0.951655	1.69005	1.88473	-0.571791	-0.567042	0.0138906
CO646433	ILLUMIGEN_MCQ_39165 Katze_MMPB2 Macaca mulatta cDNA clone IBIUW:24321 5' similar to Bases 5 to 900 highly similar to human CD44 (Hs.306278), mRNA sequence [CO646433]	-0.180104	-0.205507	0.115708	-0.0404659	0.919534	1.02712	0.0192986	-0.154199	0.0138906
NM_100264	Homo sapiens WW domain containing adaptor with coiled-coil (WAC), transcript variant 2, mRNA [NM_100264]	-0.101788	0.0260519	-0.214991	-0.176649	-0.0367896	-0.00797522	0.475539	0.451582	0.0139012
NM_021138	Homo sapiens TNF receptor-associated factor 2 (TRAF2), mRNA. [NM_021138]	-0.255967	-0.375598	-0.677422	-0.57047	0.521145	0.547033	0.340287	0.143841	0.0139012
NM_005225	Homo sapiens E2F transcription factor 1 (E2F1), mRNA [NM_005225]	-0.138265	-0.164991	0.0629111	-0.0937833	0.618049	0.56052	-0.321559	-0.429396	0.0139012
NM_001007226	Homo sapiens speckle-type POZ protein (SPOP), transcript variant 1, mRNA. [NM_001007226]	0.0119707	0.00430088	0.00980823	0.0866067	-0.57239	-0.577112	0.144462	0.0141691	0.0139677
NM_015917	Homo sapiens glutathione S-transferase kappa 1 (GSTK1), mRNA. [NM_015917]	-0.0272008	0.102627	0.222997	0.24365	-0.578065	-0.634293	-0.193171	-0.0924697	0.0140124
NM_001053	Homo sapiens somatostatin receptor 5 (SSTR5), mRNA [NM_001053]	0.230262	0.10787	-0.537644	-0.432333	0.916704	0.770197	-0.185383	-0.371827	0.0140732
NM_000260	Homo sapiens myosin VIIA (Usher syndrome 1B (autosomal recessive, severe)) (MYO7A), mRNA. [NM_000260]	-0.48573	-0.348972	0	0	-0.844525	-0.727849	0.0571432	0	0.0140903
NM_018098	Homo sapiens epithelial cell transforming sequence 2 oncogene (ECT2), mRNA [NM_018098]	0.621953	0.496128	0.885336	0.45231	2.40238	2.69349	-0.131287	-0.00541921	0.0141046
NM_021127	Homo sapiens phorbol-12-myristate-13-acetate-induced protein 1 (PMAIP1), mRNA. [NM_021127]	0.439413	0.492052	0.665391	0.787605	2.09922	1.85883	1.15623	1.33156	0.0141046
NM_006291	Homo sapiens tumor necrosis factor, alpha-induced protein 2 (TNFAIP2), mRNA. [NM_006291]	0.292552	0.0384874	-0.593007	-0.699554	1.35362	1.52414	0.721178	0.44602	0.0141723
XR_014707	PREDICTED: Macaca mulatta similar to Complement C1r subcomponent precursor (Complement component 1, r subcomponent) (LOC722131), mRNA [XR_014707]	0.0222115	-0.0884993	-0.241404	-0.186167	-0.0312944	-0.0824693	0.433903	0.417715	0.0141723
NM_024594	Homo sapiens pantothenate kinase 3 (PANK3), mRNA [NM_024594]	1.58133	1.53577	0.0871692	-0.191968	-0.0661834	-0.335284	0.333744	0.311328	0.0141723
NM_000965	Homo sapiens retinoic acid receptor, beta (RARB), transcript variant 1, mRNA [NM_000965]	0.414787	0.42289	0.322767	0.221228	1.45988	1.69209	0.401326	0.230445	0.0142171
NM_033229	Homo sapiens tripartite motif-containing 15 (TRIM15), transcript variant 1, mRNA [NM_033229]	-0.119251	0.11418	-0.961464	-1.03321	-0.0050741	0	0	0	0.0142171
NM_003730	Homo sapiens ribonuclease T2 (RNASET2), mRNA [NM_003730]	-0.0292861	0.0314722	0.12679	0.101023	-0.349242	-0.401934	-0.221557	-0.157885	0.0142171
A_01_P004663	Unknown	0.127711	0.217605	-0.321185	-0.417569	-0.395588	-0.283957	0.508811	0.649009	0.0142171
NM_183422	Homo sapiens transforming growth factor beta 1 induced transcript 4 (TGFB1I4), transcript variant 1, mRNA [NM_183422]	-0.336974	-0.343528	-1.11762	-0.840196	0.713058	0.729251	1.08345	0.743296	0.0142171
NM_006516	Homo sapiens solute carrier family 2 (facilitated glucose transporter), member 1 (SLC2A1), mRNA. [NM_006516]	0.61939	0.692859	0.88615	0.81897	1.42518	1.43703	-0.426871	-0.842952	0.0142171
NM_002032	Homo sapiens ferritin, heavy polypeptide 1 (FTH1), mRNA. [NM_002032]	0.0738678	-0.0378819	-0.478184	-0.213916	-0.866862	-0.968561	0.547446	0.570238	0.0142741
NM_032016	Homo sapiens STARD3 N-terminal like (STARD3NL), mRNA [NM_032016]	-0.442336	-0.47357	-0.439837	-0.278458	0.104641	0.118128	0.218092	0.213422	0.0142741
NM_016250	Homo sapiens NDRG family member 2 (NDRG2), transcript variant 2, mRNA. [NM_016250]	0.211557	0.162492	0.194374	0.0822256	-1.16273	-1.37673	0.358024	0.0982976	0.0142741
NM_006696	Homo sapiens bromodomain containing 8 (BRD8), transcript variant 1, mRNA [NM_006696]	-0.122612	0.0349216	-0.0895248	-0.215866	0.746836	0.772687	0.337561	0.347466	0.0142741
NM_002009	Homo sapiens fibroblast growth factor 7 (keratinocyte growth factor) (FGF7), mRNA [NM_002009],Homo sapiens fibroblast growth factor 7 (keratinocyte growth factor) (FGF7), mRNA. [NM_002009]	-0.246486	-0.464778	-0.300873	-0.215303	-0.957821	-0.915649	0.920475	0.659042	0.0142741
NM_001346	Homo sapiens diacylglycerol kinase, gamma 90kDa (DGKG), mRNA. [NM_001346]	-0.168664	-0.0218646	0.201034	0.185795	0.712292	0.825145	0.0504754	0.0609299	0.0143187
NM_004765	Homo sapiens B-cell CLL/lymphoma 7C (BCL7C), mRNA [NM_004765]	0.079331	0.000327031	-0.255673	-0.120292	0.257805	0.215216	-0.700296	-0.841032	0.0143187
A_01_P018386	Unknown	0.304181	0.391406	0.481802	0.467127	0.117295	0.0889688	0.604017	0.663938	0.0143187
NM_003714	Homo sapiens stanniocalcin 2 (STC2), mRNA [NM_003714]	0.373707	0.375439	0.316859	0.302427	1.03834	1.18161	-0.567274	-0.914019	0.0143187
DV768600	ILLUMIGEN_MCQ_62274 Katze_MMTE Macaca mulatta cDNA clone IBIUW:40854 5' similar to Bases 5 to 527 highly similar to human IGFBP3 (Hs.450230), mRNA sequence [DV768600]	-0.332983	-0.352507	-0.205744	-0.298792	1.39651	1.41315	0.166436	-0.225557	0.0143906
XR_012519	PREDICTED: Macaca mulatta similar to beta 3-glycosyltransferase-like (LOC713498), mRNA [XR_012519]	0.0134583	0.120599	0.119085	0.112972	0.699144	0.719055	0.28723	0.191916	0.0143906
NM_002993	Homo sapiens chemokine (C-X-C motif) ligand 6 (granulocyte chemotactic protein 2) (CXCL6), mRNA. [NM_002993]	-0.441078	-0.408353	0.131223	0.43157	1.63869	1.39611	0.240893	0.132758	0.0143906
NM_014950	Homo sapiens zinc finger and BTB domain containing 1 (ZBTB1), mRNA. [NM_014950]	-0.351022	-0.477732	-0.701369	-0.572635	0.237265	0.338944	0.568681	0.788179	0.0143927
NM_016062	Homo sapiens CGI-128 protein (CGI-128), mRNA [NM_016062]	-0.0831458	-0.0230638	0.27472	0.239265	-0.152228	-0.13231	-0.21413	-0.147527	0.0145726
NM_004147	Homo sapiens developmentally regulated GTP binding protein 1 (DRG1), mRNA [NM_004147]	0.251266	0.198682	0.440384	0.397206	0.0972658	0.0460737	0.0388729	0.0177954	0.0146049
NM_001696	Homo sapiens ATPase, H+ transporting, lysosomal 31kDa, V1 subunit E isoform 1 (ATP6V1E1), mRNA [NM_001696]	0.0943443	0.104075	0.357284	0.252929	-0.448475	-0.479515	0.158496	0.0361144	0.0146113
DV769365	ILLUMIGEN_MCQ_68212 Katze_MMTE Macaca mulatta cDNA clone IBIUW:39988 5' similar to Bases 4 to 607 highly similar to human APEX1 (Hs.73722), mRNA sequence [DV769365]	-0.421908	-0.313954	0.171978	0.0665268	-0.107357	-0.0529562	-0.612467	-0.622539	0.0146113
NM_016312	Homo sapiens WW domain binding protein 11 (WBP11), mRNA [NM_016312]	-0.0209855	0.0355419	-0.309889	-0.342628	0.44756	0.44609	0.0369362	-0.107653	0.0146113
NM_198149	Homo sapiens chromosome 1 open reading frame 40 (C1orf40), mRNA [NM_198149]	-0.311617	-0.139218	-0.641903	-0.664727	-1.00972	-1.04431	0.178075	0.396596	0.0146113
NM_001698	Homo sapiens AU RNA binding protein/enoyl-Coenzyme A hydratase (AUH), nuclear gene encoding mitochondrial protein, mRNA [NM_001698]	-0.296249	-0.462351	-0.340857	-0.153823	0.901659	0.930165	0.41959	0.264069	0.0146113
NM_001940	Homo sapiens dentatorubral-pallidoluysian atrophy (atrophin-1) (DRPLA), mRNA [NM_001940]	0.104358	0.116505	0.199077	0.154627	-0.0401768	-0.116281	-0.214166	-0.216723	0.0146113
NM_001684	Homo sapiens ATPase, Ca++ transporting, plasma membrane 4 (ATP2B4), mRNA [NM_001684]	-0.239023	-0.391033	-0.641653	-0.691467	-0.256517	-0.331561	0.221711	0.290782	0.0146113
CN803403	ILLUMIGEN_MCQ_32939 Katze_MMBR Macaca mulatta cDNA clone IBIUW:11612 5' similar to Bases 100 to 1002 highly similar to human COX7A2L (Hs.423404), mRNA sequence [CN803403]	0.127749	0.0100325	0.139997	0.213376	-0.42161	-0.429689	0.134519	0.151375	0.0146113
NM_006421	Homo sapiens brefeldin A-inhibited guanine nucleotide-exchange protein 1 (BIG1), mRNA [NM_006421]	0.0908687	0.0829795	0.0757465	0.0715014	-0.102215	-0.0918767	0.435758	0.336706	0.0146113
NM_005139	Homo sapiens annexin A3 (ANXA3), mRNA. [NM_005139]	0.329418	0.481871	0.891456	0.828363	-0.0715819	0.0141874	-0.220895	-0.0868532	0.0146113
NM_004110	Homo sapiens ferredoxin reductase (FDXR), nuclear gene encoding mitochondrial protein, transcript variant 2, mRNA. [NM_004110]	0.581315	0.409985	0.0859351	0.0967926	-1.02922	-0.959748	-0.189003	-0.445968	0.0146113
NM_002631	Homo sapiens phosphogluconate dehydrogenase (PGD), mRNA. [NM_002631]	-0.425804	-0.532048	-0.659971	-0.780105	-0.827987	-0.792005	-0.0325108	0.0466114	0.0146113
NM_004083	Homo sapiens DNA-damage-inducible transcript 3 (DDIT3), mRNA [NM_004083]	-0.608415	-0.63458	-0.939377	-1.01709	-0.588489	-0.62879	0.390792	0.710035	0.0146576
CK231666	ILLUMIGEN_MCQ_2728 Katze_MMLG Macaca mulatta cDNA 5' similar to human TFPI2 (Hs.438231), mRNA sequence [CK231666]	-0.374493	-0.334211	-0.549145	-0.832292	-1.22288	-1.32252	0.167397	0.192899	0.0146652
NM_024642	Homo sapiens UDP-N-acetyl-alpha-D-galactosamine:polypeptide N-acetylgalactosaminyltransferase 12 (GalNAc-T12) (GALNT12), mRNA [NM_024642]	0.15847	0.263933	0.14541	-0.0651039	0.845342	0.934924	-0.38999	-0.502737	0.0146652
NM_145201	Homo sapiens similar to CG3714 gene product (PP3856), mRNA. [NM_145201]	-0.0550403	-0.0705086	-0.16361	-0.242483	-1.08846	-1.14268	-0.362563	-0.574515	0.0146652
NM_002526	Homo sapiens 5'-nucleotidase, ecto (CD73) (NT5E), mRNA [NM_002526]	0.296691	0.352366	0.804808	0.83192	1.2393	1.33658	0.376163	0.167881	0.0146704
NM_024619	Homo sapiens fructosamine-3-kinase-related protein (FN3KRP), mRNA. [NM_024619]	-0.130695	-0.297417	-0.0344445	-0.113428	1.01556	0.972893	-0.148071	-0.376782	0.0146704
NM_003216	Homo sapiens thyrotrophic embryonic factor (TEF), mRNA [NM_003216]	-0.0183088	-0.276036	-0.644458	-0.494848	-1.69754	-1.47779	0.506612	0.30482	0.0147428
NM_002105	Homo sapiens H2A histone family, member X (H2AFX), mRNA [NM_002105]	0.0344946	0.0573964	0.153502	0.231173	1.1632	1.15337	-0.416296	-0.769404	0.014758
NM_005032	Homo sapiens plastin 3 (T isoform) (PLS3), mRNA [NM_005032]	0.356169	0.333815	0.242839	0.333875	-0.469697	-0.375953	0.357923	0.230632	0.014758
NM_016478	Homo sapiens zinc finger, C3HC-type containing 1 (ZC3HC1), mRNA. [NM_016478]	0.675794	0.834936	0.372119	0.489866	0.126878	0.119429	-0.208761	-0.293246	0.014758
NM_181805	Homo sapiens protein kinase (cAMP-dependent, catalytic) inhibitor gamma (PKIG), transcript variant 1, mRNA [NM_181805]	-0.0754932	-0.175496	-0.862126	-0.800798	-0.808902	-0.909659	0.258844	0.0549529	0.0147728
NM_080422	Homo sapiens protein tyrosine phosphatase, non-receptor type 2 (PTPN2), transcript variant 2, mRNA [NM_080422]	-0.0871806	-0.00652511	0.0961249	0.157331	0.555935	0.567201	0.739388	0.600902	0.0147728
NM_033138	Homo sapiens caldesmon 1 (CALD1), transcript variant 1, mRNA [NM_033138]	0.344529	0.291525	0.0498834	0.277061	-0.79359	-0.917891	0.0522101	0.0391877	0.0147728
CO644910	ILLUMIGEN_MCQ_43164 Katze_MMJJ Macaca mulatta cDNA clone IBIUW:23286 5' similar to Bases 7 to 752 highly similar to human NMES1 (Hs.112242), mRNA sequence [CO644910]	0.380184	0.251948	1.09495	1.13263	2.49309	2.32926	-0.530899	0.0109621	0.014892
NM_012075	Homo sapiens chromosome 16 open reading frame 35 (C16orf35), mRNA. [NM_012075]	0.047098	0.107457	0.25379	0.190599	-0.454502	-0.350839	0.0928425	0.123445	0.0148927
XR_014379	PREDICTED: Macaca mulatta similar to cell division cycle 25 homolog B (LOC717573), mRNA [XR_014379]	-0.642942	-0.600842	-0.882913	-1.10564	0.426806	0.67075	0.0793289	-0.0107693	0.0148947
NM_016134	Homo sapiens plasma glutamate carboxypeptidase (PGCP), mRNA. [NM_016134]	-0.320847	-0.169056	-0.0785409	-0.172273	-0.610875	-0.525537	0.426677	0.3792	0.0149307
NM_004725	Homo sapiens BUB3 budding uninhibited by benzimidazoles 3 homolog (yeast) (BUB3), mRNA [NM_004725]	0.136435	0.114701	0.41436	0.393318	0.722314	0.808136	-0.255221	-0.076993	0.0149307
NM_020321	Homo sapiens amiloride-sensitive cation channel 3 (ACCN3), transcript variant 2, mRNA [NM_020321]	0.168236	0.20456	0.244398	0.202445	-0.354699	-0.327849	-0.0436446	0.0709109	0.0149912
NM_003151	Homo sapiens signal transducer and activator of transcription 4 (STAT4), mRNA [NM_003151]	0.46937	0.725814	0.442042	0.203355	-1.15451	-1.33312	-0.407233	-0.279131	0.0150131
NM_017429	Homo sapiens beta-carotene 15,15'-monooxygenase 1 (BCMO1), mRNA. [NM_017429]	-0.372789	0.0898218	-0.690517	0	3.57068	3.2222	0	0	0.0150183
NM_002852	Homo sapiens pentaxin-related gene, rapidly induced by IL-1 beta (PTX3), mRNA [NM_002852]	-0.239159	-0.166651	-0.263566	-0.27292	-0.0205019	0.157414	0.857297	0.708727	0.0150183
NM_007194	Homo sapiens CHK2 checkpoint homolog (S. pombe) (CHEK2), transcript variant 1, mRNA [NM_007194]	0.621936	0.43613	0.34687	0.32547	-0.564539	-0.543676	-0.0805991	-0.241325	0.0150183
NM_000101	Homo sapiens cytochrome b-245, alpha polypeptide (CYBA), mRNA. [NM_000101]	0.0701661	-0.0319887	0.12132	0.0644012	0.318884	0.216879	-0.466107	-0.524481	0.0150454
NM_032575	Homo sapiens GLIS family zinc finger 2 (GLIS2), mRNA [NM_032575]	0.272726	0.202057	-0.0855557	0.117751	-1.08993	-1.3297	-0.574255	-0.518227	0.0150638
NM_002118	Homo sapiens major histocompatibility complex, class II, DM beta (HLA-DMB), mRNA. [NM_002118]	0.14893	-0.067421	-0.175805	-0.252943	-1.1963	-1.19559	0.261859	0.518792	0.015096
NM_006479	Homo sapiens RAD51 associated protein 1 (RAD51AP1), mRNA. [NM_006479]	0.352114	0.329317	1.45355	0.796074	3.10349	2.92559	-0.740036	-0.380633	0.0151135
NM_006988	Homo sapiens a disintegrin-like and metalloprotease (reprolysin type) with thrombospondin type 1 motif, 1 (ADAMTS1), mRNA [NM_006988]	-0.0320701	0.00950084	0.144227	0.0493762	-1.04994	-1.0719	-0.523722	-0.280332	0.0151485
NM_030802	Homo sapiens C/EBP-induced protein (LOC81558), mRNA [NM_030802]	-0.050751	-0.0166008	-0.410285	-0.437868	-1.24684	-1.04339	0.43888	0.197528	0.015251
NM_017585	Homo sapiens solute carrier family 2 (facilitated glucose transporter), member 6 (SLC2A6), mRNA [NM_017585]	-0.229147	-0.179417	-0.070687	0.0788131	1.99703	1.87192	-0.512637	-0.0172589	0.0153099
NM_013300	Homo sapiens protein predicted by clone 23733 (HSU79274), mRNA. [NM_013300]	0.402644	0.291441	1.35333	1.45833	1.37086	1.21009	0.0272865	0.267356	0.0153099
NM_006344	Homo sapiens C-type lectin domain family 10, member A (CLEC10A), transcript variant 2, mRNA. [NM_006344]	0.0310884	0	0	0	2.37677	3.06775	0	0	0.0153379
XR_010210	PREDICTED: Macaca mulatta hypothetical protein LOC696802 (LOC696802), mRNA [XR_010210]	-1.30582	-1.73372	-0.160285	-0.427189	-2.81999	-2.95346	0.0280927	-0.355427	0.0153755
NM_002581	Homo sapiens pregnancy-associated plasma protein A, pappalysin 1 (PAPPA), mRNA. [NM_002581]	0.175783	0.116706	0.2956	0.251659	-0.787884	-1.04849	0.0333254	0.0996702	0.0153755
NM_207121	Homo sapiens chromosome 20 open reading frame 55 (C20orf55), transcript variant 2, mRNA [NM_207121]	0.151167	-3.98086e-06	0.020194	0.185929	1.05723	0.930847	-0.264767	-0.384328	0.0153755
NM_002755	Homo sapiens mitogen-activated protein kinase kinase 1 (MAP2K1), mRNA. [NM_002755]	0.1821	0.0385302	0.443373	0.289017	0.980526	0.942718	-0.0967082	-0.212242	0.015377
NM_022913	Homo sapiens vasculin (DKFZp761C169), mRNA [NM_022913]	-0.192632	-0.118302	-0.283806	-0.112557	0.247107	0.233563	0.576091	0.589179	0.0153904
XR_012085	PREDICTED: Macaca mulatta similar to forkhead box M1 isoform 3 (LOC708805), mRNA [XR_012085]	0.277715	0.861913	0.943037	0.716196	2.80756	3.03526	-0.637475	-1.06983	0.0153932
XM_379766	PREDICTED: Homo sapiens unc-84 homolog A (C. elegans) (UNC84A), mRNA [XM_379766]	-0.076024	0.0333736	0.0725918	0.0488197	-0.307046	-0.302882	0.226223	0.257751	0.0154464
NM_000465	Homo sapiens BRCA1 associated RING domain 1 (BARD1), mRNA [NM_000465]	-0.0538536	0.523376	0.338733	0.515265	2.8624	2.80855	-0.549361	-1.0504	0.0154464
NM_014214	Homo sapiens inositol(myo)-1(or 4)-monophosphatase 2 (IMPA2), mRNA [NM_014214]	-0.137179	-0.253387	-0.47959	-0.602238	-0.694192	-0.607001	0.385706	0.266019	0.0154644
NM_024784	Homo sapiens zinc finger and BTB domain containing 3 (ZBTB3), mRNA. [NM_024784]	0.237319	0.331838	-0.367551	-0.31863	0.182088	0.166626	-0.240523	-0.366069	0.0155513
NM_024901	Homo sapiens hypothetical protein FLJ22457 (FLJ22457), mRNA. [NM_024901]	-0.0411218	0.088213	-0.313127	-0.584554	-1.52344	-1.52493	0.164742	-0.0635832	0.0155795
NM_032271	Homo sapiens TNF receptor-associated factor 7 (TRAF7), transcript variant 1, mRNA [NM_032271]	-0.45887	-0.484442	-0.658505	-0.678287	-0.560438	-0.537182	-0.115909	0.0161955	0.0155795
NM_021734	Homo sapiens solute carrier family 25 (mitochondrial deoxynucleotide carrier), member 19 (SLC25A19), mRNA. [NM_021734]	0.145786	-0.104651	-0.24809	-0.144072	-1.54274	-1.79895	0.0493213	0.27107	0.0155795
NM_021016	Homo sapiens pregnancy specific beta-1-glycoprotein 3 (PSG3), mRNA [NM_021016]	0.293308	0.3763	0.286412	0.242755	-1.02547	-0.961514	0.173653	-0.121078	0.0155795
NM_021933	Homo sapiens hypothetical protein FLJ12438 (FLJ12438), mRNA [NM_021933]	-0.37233	-0.473094	-1.04012	-0.896176	0.659331	0.446146	0.240208	0.0412321	0.0155795
NM_016111	Homo sapiens KIAA0683 gene product (KIAA0683), mRNA. [NM_016111]	-0.180576	0.0567202	-0.0776159	-0.16872	0.862789	0.878249	-0.752628	-1.02016	0.0155795
NM_000063	Homo sapiens complement component 2 (C2), mRNA [NM_000063]	-0.0451431	-0.030083	-0.206147	-0.350567	-0.542861	-0.48298	0.196678	0.229776	0.015615
NM_020401	Homo sapiens nucleoporin 107kDa (NUP107), mRNA [NM_020401]	0.153232	0.136403	0.543231	0.657595	0.687544	0.634359	0.15436	0.0761279	0.0156624
NM_198083	Homo sapiens dehydrogenase/reductase (SDR family) member 4 like 2 (DHRS4L2), mRNA [NM_198083]	-0.0600591	-0.112	-0.0541961	-0.180605	0.514681	0.532031	-0.341964	-0.491301	0.0157515
NM_012304	Homo sapiens F-box and leucine-rich repeat protein 7 (FBXL7), mRNA. [NM_012304]	-0.16089	-0.285853	-0.534999	-0.552859	0.0659211	0.183565	0.197866	0.172205	0.0157866
NM_194358	Homo sapiens ring finger protein 41 (RNF41), transcript variant 2, mRNA [NM_194358]	0.198579	0.0894578	0.150282	0.0292189	-0.453027	-0.474157	0.327371	0.276332	0.0158063
CB550527	MMPL0022_D01 MMPL Macaca mulatta cDNA, mRNA sequence [CB550527]	0.21372	0.103763	0.468755	0.443575	-0.0298554	0.0283813	-0.214221	-0.154807	0.0158063
NM_005082	Homo sapiens tripartite motif-containing 25 (TRIM25), mRNA [NM_005082]	0.335046	0.40147	0.052331	0.0453456	0.614761	0.453576	-0.220641	-0.239027	0.0158324
XR_013013	PREDICTED: Macaca mulatta similar to Zinc finger CW-type PWWP domain protein 1 homolog (LOC711911), mRNA [XR_013013]	-0.189696	-0.137955	-0.124361	-0.190289	-0.607432	-0.712374	-0.0784883	-0.0388694	0.0158409
NM_015493	Homo sapiens ankyrin repeat domain 25 (ANKRD25), mRNA. [NM_015493]	-0.305821	-0.178233	-0.338826	-0.44143	-0.654935	-0.599488	0.430627	0.296949	0.0158473
NM_004329	Homo sapiens bone morphogenetic protein receptor, type IA (BMPR1A), mRNA. [NM_004329]	0.373116	0.280201	0.594488	0.707185	0.124437	0.268071	1.0864	1.08331	0.0158805
NM_022746	Homo sapiens MOCO sulphurase C-terminal domain containing 1 (MOSC1), mRNA. [NM_022746]	0.487471	0.905877	0.49142	0.75146	-1.4374	-1.35073	0.693152	0.523122	0.0159948
XM_497134	PREDICTED: Homo sapiens similar to Heterogeneous nuclear ribonucleoprotein A1 (Helix-destabilizing protein) (Single-strand binding protein) (hnRNP core protein A1) (HDP) (LOC441507), mRNA [XM_497134]	0.00150802	0.111828	0.0861697	0.0990295	0.625678	0.671528	-0.117839	-0.256084	0.0159948
NM_004737	Homo sapiens like-glycosyltransferase (LARGE), transcript variant 1, mRNA [NM_004737]	0.0299917	-0.0733858	-0.299237	-0.323923	-0.576424	-0.487387	0.0423183	0.0565789	0.0159948
NM_003628	Homo sapiens plakophilin 4 (PKP4), transcript variant 1, mRNA [NM_003628]	-0.0381482	-0.0888498	-0.281134	-0.31996	0.0938282	0.0800024	-0.190549	-0.136449	0.0160058
AB209098	Homo sapiens mRNA for synaptotagmin binding, cytoplasmic RNA interacting protein variant protein [AB209098]	0.023068	-0.016292	0.325693	0.225091	0.388408	0.336058	-0.13061	-0.139241	0.0160058
NM_015079	Homo sapiens KIAA1055 protein (KIAA1055), mRNA. [NM_015079]	-0.0903721	-0.200734	-0.335592	-0.394982	0.476149	0.481749	0.14188	0.00316574	0.0160304
NM_003937	Homo sapiens kynureninase (L-kynurenine hydrolase) (KYNU), mRNA [NM_003937]	0.0263367	0.065608	0.151156	0.0925595	0.665316	0.658133	0.568436	0.725293	0.0161164
NM_145065	Homo sapiens pellino 3 alpha (MGC35521), mRNA [NM_145065]	-0.0799715	-0.267983	-0.153364	-0.118786	-0.830408	-0.835716	0.00794074	0.0618789	0.0161299
NM_024598	Homo sapiens hypothetical protein FLJ13154 (FLJ13154), mRNA. [NM_024598]	0.250167	0.203617	0.423154	0.299047	-0.503177	-0.487047	-0.268004	-0.443025	0.0161299
NM_012320	Homo sapiens lysophospholipase 3 (lysosomal phospholipase A2) (LYPLA3), mRNA [NM_012320]	0.241059	0.224967	0.325495	0.345631	-0.110665	-0.215342	-0.182684	-0.104067	0.0161321
DV769280	ILLUMIGEN_MCQ_68102 Katze_MMTE Macaca mulatta cDNA clone IBIUW:40808 5' similar to Bases 135 to 738 highly similar to human LEMD3 (Hs.505905), mRNA sequence [DV769280]	-0.0930757	-0.148725	0.289216	0.242629	-0.0832872	-0.262109	0.662474	0.619158	0.0161684
NM_018442	Homo sapiens PC326 protein (PC326), mRNA [NM_018442]	-0.334282	-0.317994	-0.443275	-0.451354	0.114801	0.297881	0.383486	0.298521	0.0161983
NM_000194	Homo sapiens hypoxanthine phosphoribosyltransferase 1 (Lesch-Nyhan syndrome) (HPRT1), mRNA [NM_000194]	0.489536	0.446817	0.556812	0.700927	0.879355	0.892565	-0.11531	0.0236512	0.0161983
NM_001628	Homo sapiens aldo-keto reductase family 1, member B1 (aldose reductase) (AKR1B1), mRNA [NM_001628]	-0.188562	-0.170484	-0.260755	-0.26778	0.120174	0.0878878	0.138309	0.0475382	0.0162102
NM_004766	Homo sapiens coatomer protein complex, subunit beta 2 (beta prime) (COPB2), mRNA [NM_004766]	-0.00180981	0.145791	0.162042	0.0677187	-0.489176	-0.485366	0.299289	0.343869	0.0162462
NM_145212	Homo sapiens mitochondrial ribosomal protein L30 (MRPL30), nuclear gene encoding mitochondrial protein, transcript variant 1, mRNA [NM_145212],Homo sapiens mitochondrial ribosomal protein L30 (MRPL30), nuclear gene encoding mitochondrial protein, transcri	0.0414546	0.0179682	0.245799	0.204539	0.174857	0.216715	-0.0207014	-0.0336633	0.0162575
NM_147686	Homo sapiens chromosome 6 open reading frame 4 (C6orf4), transcript variant 2, mRNA [NM_147686]	-0.195351	-0.122873	-0.519815	-0.686117	0.333598	0.241461	0.131015	0.165958	0.0162748
NM_001632	Homo sapiens alkaline phosphatase, placental (Regan isozyme) (ALPP), mRNA. [NM_001632]	-0.191072	-0.254982	-0.621391	-0.846536	-0.403803	-0.566747	0.853932	1.13634	0.0162748
NM_001492	Homo sapiens growth differentiation factor 1 (GDF1), mRNA [NM_001492]	0.0330029	-0.227742	-0.114867	-0.0911146	0.313868	0.405877	-0.909823	-0.96605	0.0162748
NM_003792	Homo sapiens endothelial differentiation-related factor 1 (EDF1), transcript variant alpha, mRNA [NM_003792]	0.125536	0.00573723	0.160714	0.097248	0.566812	0.544858	-0.146128	-0.23176	0.0162748
NM_002317	Homo sapiens lysyl oxidase (LOX), mRNA. [NM_002317]	-0.218958	0.0277718	-0.0817857	0.0534446	1.3928	1.51818	0.0960492	-0.148787	0.0162902
NM_173083	Homo sapiens TUDOR gene similar (TGS), mRNA [NM_173083]	-0.0631902	0.0860602	0.325771	0.308391	1.94576	1.74822	0.240423	-0.142973	0.0162987
NM_014501	Homo sapiens ubiquitin-conjugating enzyme E2S (UBE2S), mRNA [NM_014501]	-0.417224	-0.433214	-0.422426	-0.53585	0.587993	0.579029	-0.927966	-1.27506	0.0162987
NM_014178	Homo sapiens syntaxin binding protein 6 (amisyn) (STXBP6), mRNA [NM_014178]	0.368668	0.172036	0.113005	0.124868	0.86495	0.880704	0.874796	0.958543	0.0162987
NM_080861	Homo sapiens SPRY domain-containing SOCS box protein SSB-3 (SSB3), mRNA. [NM_080861]	-0.333635	-0.480511	-0.90848	-1.15476	0.251296	0.295856	0.07335	-0.00532232	0.0162987
NM_000718	Homo sapiens calcium channel, voltage-dependent, L type, alpha 1B subunit (CACNA1B), mRNA [NM_000718]	-0.0449999	-0.0772376	-0.13855	-0.0315557	0.161547	0.154155	-0.366318	-0.360775	0.0162987
NM_014397	Homo sapiens NIMA (never in mitosis gene a)-related kinase 6 (NEK6), mRNA. [NM_014397]	0.0237882	-0.198155	-0.108762	-0.116255	-0.850823	-0.868125	0.105779	0.143535	0.0163057
NM_005044	Homo sapiens protein kinase, X-linked (PRKX), mRNA. [NM_005044]	0.0646062	0.108822	-0.394968	-0.318808	-0.567721	-0.601766	-0.695277	-0.552026	0.016442
NM_080632	Homo sapiens UPF3 regulator of nonsense transcripts homolog B (yeast) (UPF3B), transcript variant 1, mRNA [NM_080632]	0.148331	-0.100365	-0.534807	-0.613007	0.00234235	0.149053	1.02272	0.881385	0.0164806
CK231550	ILLUMIGEN_MCQ_2450 Katze_MMLG Macaca mulatta cDNA 5' similar to human TFPI2 (Hs.438231), mRNA sequence [CK231550]	-0.464623	-0.487735	-0.0454015	-0.0346104	-0.29215	-0.276379	0.170484	0.333561	0.0164806
NM_001500	Homo sapiens GDP-mannose 4,6-dehydratase (GMDS), mRNA [NM_001500]	0.0057893	-0.204027	-0.0816221	-0.0807814	0.73374	0.724316	-0.0242535	-0.0139776	0.016483
NM_003877	Homo sapiens suppressor of cytokine signaling 2 (SOCS2), mRNA [NM_003877]	-0.472819	-0.348889	-0.268057	-0.329317	0.0530379	0.0326931	-0.67922	-0.620131	0.0164861
NM_030674	Homo sapiens solute carrier family 38, member 1 (SLC38A1), mRNA [NM_030674]	-0.0246621	-0.00676231	0.503061	0.476471	0.650567	0.591893	-0.244592	-0.0575035	0.0165143
NM_152404	Homo sapiens hypothetical protein FLJ34658 (FLJ34658), mRNA [NM_152404]	1.21513	1.0223	-0.537677	-0.272176	0.84722	0.790276	-0.116035	-0.334416	0.016538
NM_007149	Homo sapiens zinc finger protein 184 (Kruppel-like) (ZNF184), mRNA. [NM_007149]	0.0339635	-0.0123064	-0.0972045	-0.0650877	-0.16401	-0.147541	0.404952	0.542168	0.016538
NM_017751	Homo sapiens hypothetical protein FLJ20297 (FLJ20297), mRNA. [NM_017751]	0.198976	0.175615	0.185756	0.141098	0.736528	0.685764	-0.0946601	-0.276574	0.0166296
NM_005375	Homo sapiens v-myb myeloblastosis viral oncogene homolog (avian) (MYB), mRNA [NM_005375]	0.705135	0.380642	0.592882	0.470925	1.33674	1.26665	-0.330768	-0.34011	0.0166296
XM_371614	PREDICTED: Homo sapiens hypothetical protein FLJ10707 (FLJ10707), mRNA [XM_371614]	-0.219396	-0.179004	-0.389204	-0.317255	-0.0532401	-0.0152882	0.0754828	0.0432036	0.0166348
NM_019012	Homo sapiens pleckstrin homology domain containing, family A member 5 (PLEKHA5), mRNA [NM_019012]	-0.322113	-0.226675	-0.400744	-0.252778	0.719283	0.743503	0.886446	0.621289	0.0166837
NM_018361	Homo sapiens acid acyltransferase-epsilon (LPAAT-e), mRNA [NM_018361]	0.111692	0.355816	0.875349	0.713866	1.27597	1.25164	-0.468486	-0.241898	0.0166837
NM_012231	Homo sapiens PR domain containing 2, with ZNF domain (PRDM2), transcript variant 1, mRNA [NM_012231]	-0.156816	0.0733943	-0.873777	-0.730239	-0.293274	-0.310601	0.420426	0.450112	0.0166837
NM_003536	Homo sapiens histone 1, H3h (HIST1H3H), mRNA. [NM_003536]	-0.561143	-0.889426	-1.85642	-1.55973	-0.0795937	-0.705465	1.70547	1.84807	0.0167483
NM_003160	Homo sapiens aurora kinase C (AURKC), mRNA [NM_003160]	-0.0907265	-0.0223065	0.052277	0.0749258	0.751019	0.748516	0.229201	0.0526189	0.0167483
NM_005876	Homo sapiens aortic preferentially expressed protein 1 (APEG1), mRNA [NM_005876]	0.0146045	-0.189087	-0.599819	-0.628221	-1.785	-1.57573	0.231904	-0.0707848	0.0167832
NM_024053	Homo sapiens chromosome 22 open reading frame 18 (C22orf18), mRNA [NM_024053]	0.151195	0.256607	0.708356	0.599547	1.96256	1.96632	-0.813489	-0.273825	0.0169081
NM_001211	Homo sapiens BUB1 budding uninhibited by benzimidazoles 1 homolog beta (yeast) (BUB1B), mRNA [NM_001211]	0.844978	0.846723	1.141	1.48323	3.48277	3.01796	-1.16898	-0.487405	0.0169081
NM_030665	Homo sapiens retinoic acid induced 1 (RAI1), mRNA [NM_030665]	-0.351029	-0.237698	-0.349672	-0.449346	0.244148	0.324617	0.343747	0.245978	0.0169081
CO725450	ILLUMIGEN_MCQ_34595 Katze_MMPL Macaca mulatta cDNA clone IBIUW:26892 5' similar to Bases 1 to 443 highly similar to human TRIP6 (Hs.380230), mRNA sequence [CO725450]	0.0898997	0.0898314	0.0956716	0.0810664	-0.0108717	-0.0734685	-0.234982	-0.193373	0.0169138
NM_002036	Homo sapiens Duffy blood group (FY), mRNA. [NM_002036]	-0.139072	0	0	0	1.29285	1.6692	0	0	0.016944
NM_001558	Homo sapiens interleukin 10 receptor, alpha (IL10RA), mRNA [NM_001558]	-0.30417	-0.401464	0.177715	0.305384	-0.367133	-0.255675	0.346775	0.371654	0.0170915
NM_014571	Homo sapiens hairy/enhancer-of-split related with YRPW motif-like (HEYL), mRNA [NM_014571]	0.320402	0.242069	0.449959	0.515338	0.0758325	0.164618	-0.622447	-0.879556	0.017107
NM_007254	Homo sapiens polynucleotide kinase 3'-phosphatase (PNKP), mRNA. [NM_007254]	0.15776	0.279018	-0.107123	-0.185113	-0.000531774	-0.0851961	-0.648315	-0.569468	0.017189
NM_003919	Homo sapiens sarcoglycan, epsilon (SGCE), mRNA. [NM_003919]	0.398128	0.45435	0.23288	0.381365	0.33026	0.301358	1.07864	0.987434	0.017233
NM_003872	Homo sapiens neuropilin 2 (NRP2), transcript variant 2, mRNA. [NM_003872]	-0.216033	-0.291138	-0.629541	-0.609933	-0.334291	-0.326107	-0.180636	-0.241066	0.017233
NM_002582	Homo sapiens poly(A)-specific ribonuclease (deadenylation nuclease) (PARN), mRNA [NM_002582]	0.0521882	0.148248	0.392148	0.327022	-0.0267699	0.0254042	-0.474543	-0.357427	0.0172529
NM_014041	Homo sapiens signal peptidase 12kDa (SPC12), mRNA [NM_014041]	0.0957498	0.139327	0.110307	0.209067	-0.139437	-0.220243	-0.551059	-0.45584	0.0172529
NM_001111	Homo sapiens adenosine deaminase, RNA-specific (ADAR), transcript variant 1, mRNA. [NM_001111]	0.218992	0.0346149	0.0335033	0.0611069	1.04772	1.17568	0.270357	0.128283	0.0172529
XR_014536	PREDICTED: Macaca mulatta similar to Alpha-(1,3)-fucosyltransferase (Galactoside 3-L-fucosyltransferase) (Fucosyltransferase 7) (FUCT-VII) (Selectin-ligand synthase) (LOC720913), mRNA [XR_014536]	-0.0704407	-0.216009	2.70617	2.67585	-0.451173	-1.27506	0	0	0.0172529
NM_022766	Homo sapiens ceramide kinase (CERK), transcript variant 1, mRNA. [NM_022766]	-0.421489	-0.469736	-0.687372	-0.434336	-0.663721	-0.735484	0.399675	0.455428	0.0172529
NM_144576	Homo sapiens hypothetical protein FLJ32452 (FLJ32452), mRNA [NM_144576]	0.141445	0.226816	-0.0329662	-0.0201834	-0.94435	-1.00494	0.0455961	0.323373	0.0172536
NM_018896	Homo sapiens calcium channel, voltage-dependent, alpha 1G subunit (CACNA1G), transcript variant 1, mRNA [NM_018896]	0	-0.0074146	0	0	-0.712633	-0.933227	0	0	0.0172677
NM_005545	Homo sapiens immunoglobulin superfamily containing leucine-rich repeat (ISLR), transcript variant 1, mRNA [NM_005545]	0.154755	0.0812751	-0.838633	-0.857679	-0.402318	-0.786915	0.864826	1.05654	0.0172988
NM_024729	Homo sapiens myosin, heavy polypeptide 14 (MYH14), mRNA. [NM_024729]	0.0699893	0.0375412	0.0682944	-0.00889437	-0.767729	-0.683744	0.12915	-0.0402473	0.0173379
NM_001425	Homo sapiens epithelial membrane protein 3 (EMP3), mRNA. [NM_001425]	-0.489032	-0.277614	0.073396	-0.345015	1.24616	1.27921	-0.819686	-0.733118	0.0173618
NM_022156	Homo sapiens dihydrouridine synthase 1-like (S. cerevisiae) (DUS1L), mRNA. [NM_022156]	0.110914	0.04802	0.0282037	0.0764971	-0.469971	-0.454766	-0.565631	-0.41715	0.0173618
NM_004510	Homo sapiens SP110 nuclear body protein (SP110), transcript variant b, mRNA. [NM_004510]	0.0553199	0.331927	-0.0562367	-0.00566587	1.94433	1.7852	0.388125	0.711061	0.0173618
NM_004657	Homo sapiens serum deprivation response (phosphatidylserine binding protein) (SDPR), mRNA [NM_004657]	1.24883	1.09508	1.33047	1.52943	0.726497	0.618935	-0.0182802	-0.273256	0.0173648
NM_024551	Homo sapiens adiponectin receptor 2 (ADIPOR2), mRNA [NM_024551]	0.333977	0.365145	0.106095	0.273117	-0.39747	-0.380484	0.0714252	0.0848449	0.0174162
NM_021810	Homo sapiens cadherin-like 26 (CDH26), transcript variant b, mRNA [NM_021810]	0.244013	0.190572	-0.706351	-0.444245	-0.924837	-0.899304	-0.0275079	-0.0822992	0.0174596
CK230137	ILLUMIGEN_MCQ_432 Katze_MMPL2 Macaca mulatta cDNA 5' similar to human Unigene Hs.500464, mRNA sequence [CK230137]	0.182881	0.213411	0.330595	0.109442	-0.196079	-0.319963	-0.792145	-0.777693	0.0174633
NM_032476	Homo sapiens mitochondrial ribosomal protein S6 (MRPS6), nuclear gene encoding mitochondrial protein, mRNA. [NM_032476]	-0.508123	-0.486036	-0.193026	-0.204391	-0.148956	-0.154275	-0.425594	-0.342306	0.0174807
NM_003998	Homo sapiens nuclear factor of kappa light polypeptide gene enhancer in B-cells 1 (p105) (NFKB1), mRNA [NM_003998]	-0.172802	-0.24024	-0.415578	-0.544277	1.32285	1.27974	0.488611	0.0921181	0.0175709
XM_294567	PREDICTED: Homo sapiens insulin-like growth factor binding protein-like 1 (IGFBPL1), mRNA [XM_294567]	0	0.273921	0	0	1.04838	1.04957	0	0	0.0176065
NM_015161	Homo sapiens ADP-ribosylation factor-like 6 interacting protein (ARL6IP), mRNA. [NM_015161]	0.523522	0.341077	0.720181	0.541252	1.34842	1.40833	0.265958	0.19781	0.0176072
NM_002182	Homo sapiens interleukin 1 receptor accessory protein (IL1RAP), transcript variant 1, mRNA. [NM_002182]	0.222116	0.308018	-0.27315	-0.0213016	-0.422409	-0.510994	0.734505	0.722729	0.0176181
NM_004688	Homo sapiens N-myc (and STAT) interactor (NMI), mRNA. [NM_004688]	0.0218715	0.382036	-0.0873439	-0.0484047	1.53194	1.43647	1.04402	1.17985	0.0176181
NM_003926	Homo sapiens methyl-CpG binding domain protein 3 (MBD3), mRNA. [NM_003926]	-0.0443246	-0.045358	-0.580101	-0.572235	-0.284062	-0.277569	-0.136031	-0.256812	0.0176181
NM_004652	Homo sapiens ubiquitin specific protease 9, X-linked (fat facets-like, Drosophila) (USP9X), transcript variant 1, mRNA [NM_004652]	0.0324004	0.175501	-0.136817	-0.270692	-0.247532	-0.308627	0.566723	0.636143	0.0176181
NM_006442	Homo sapiens DR1-associated protein 1 (negative cofactor 2 alpha) (DRAP1), mRNA [NM_006442]	-0.267146	-0.300457	-0.0576957	-0.129725	-0.367709	-0.368623	-0.522686	-0.590211	0.0176391
NM_080622	Homo sapiens chromosome 20 open reading frame 135 (C20orf135), mRNA [NM_080622]	0.242217	0	0	0	1.87702	1.49968	0	0	0.0176493
NM_001012991	Homo sapiens similar to TSG118.1 (LOC400506), mRNA. [NM_001012991]	-0.0526344	0.0673155	0.154185	0.194965	-0.520618	-0.452599	-0.119953	-0.172116	0.0176804
XM_496261	PREDICTED: Homo sapiens keratin associated protein 2-2 (KRTAP2-2), mRNA [XM_496261]	0.0129532	0.00340453	0.169479	0.125939	0.110062	0.121265	-0.0542049	-0.0826102	0.0177174
NM_138421	Homo sapiens hypothetical protein BC012010 (LOC113174), mRNA [NM_138421]	-0.107906	-0.168254	-0.0549123	0.0642821	0.364099	0.325361	-0.256589	-0.239737	0.0177174
NM_014857	Homo sapiens expressed in hematopoietic cells, heart, liver (HHL), mRNA [NM_014857]	0.403427	0.509576	0.0112142	0.0737765	-0.445408	-0.536652	0.543937	0.774389	0.0178188
NM_004761	Homo sapiens ral guanine nucleotide dissociation stimulator-like 2 (RGL2), mRNA [NM_004761]	-0.437714	-0.318362	-0.542469	-0.576576	-0.757867	-0.683464	0.138339	0.0180575	0.0178659
NM_145693	Homo sapiens lipin 1 (LPIN1), mRNA [NM_145693]	-0.114208	0.0413503	-0.444307	-0.510431	0.0066761	-0.0659322	0.653254	0.504297	0.0178878
NM_000505	Homo sapiens coagulation factor XII (Hageman factor) (F12), mRNA. [NM_000505]	0.414599	0.297863	0.391024	0.511925	0.380251	0.454954	-0.27233	-0.254515	0.0179642
NM_004232	Homo sapiens suppressor of cytokine signaling 6 (SOCS6), mRNA. [NM_004232]	-0.203839	-0.281578	-0.230701	-0.25672	0.501995	0.348913	0.0634078	0.0750717	0.0179738
NM_020773	Homo sapiens TBC1 domain family, member 14 (TBC1D14), mRNA [NM_020773]	0.0138035	0.0833536	0.00454755	-0.0158024	0.00486152	-0.0477825	0.330049	0.35609	0.0179738
NM_001009996	Homo sapiens DALR anticodon binding domain containing 3 (DALRD3), transcript variant 1, mRNA. [NM_001009996]	-0.451658	-0.357984	-0.473333	-0.34689	0.481729	0.40244	-0.321664	-0.186862	0.0179738
NM_031212	Homo sapiens solute carrier family 25, member 28 (SLC25A28), mRNA [NM_031212]	-0.399754	-0.475114	-0.682101	-0.771363	0.0743164	0.00746947	-0.145517	-0.00965156	0.0179738
NM_006979	Homo sapiens solute carrier family 39 (zinc transporter), member 7 (SLC39A7), mRNA. [NM_006979]	0.0819549	0.0400512	-0.640954	-0.705295	-0.49696	-0.409678	0.294866	0.100738	0.0179738
NM_019555	Homo sapiens Rho guanine nucleotide exchange factor (GEF) 3 (ARHGEF3), mRNA. [NM_019555]	-0.194651	-0.340589	-0.38676	-0.160149	0.928278	0.931028	0.446294	0.280989	0.0179861
NM_003528	Homo sapiens histone 2, H2be (HIST2H2BE), mRNA. [NM_003528]	-0.237205	0.0700253	-0.660864	-0.684608	0.730225	0.695547	0.666958	0.884311	0.0179912
XR_014381	PREDICTED: Macaca mulatta virus-induced signaling adapter (VISA), mRNA [XR_014381]	0	0.171293	0	0	1.003	0.829207	0	0	0.0179928
NM_153332	Homo sapiens 3' exoribonuclease (3'HEXO), mRNA [NM_153332]	-0.120284	-0.0432787	0.195699	0.230731	0.312486	0.260449	-0.230188	-0.335701	0.0180334
NM_018846	Homo sapiens kelch-like 7 (Drosophila) (KLHL7), mRNA. [NM_018846]	0.185028	0.272098	0.295319	0.112031	-0.415736	-0.481942	0.594968	0.727138	0.0180799
NM_018108	Homo sapiens chromosome 14 open reading frame 130 (C14orf130), mRNA [NM_018108]	0.093202	0.289707	0.259245	0.265661	0.938695	0.987779	0.228331	0.21078	0.0181122
NM_001567	Homo sapiens inositol polyphosphate phosphatase-like 1 (INPPL1), mRNA. [NM_001567]	0.0101486	0.00134621	-0.228337	0.00402963	-0.564458	-0.485471	0.605475	0.555781	0.0181122
NM_016645	Homo sapiens mesenchymal stem cell protein DSC92 (NEUGRIN), mRNA. [NM_016645]	0.18049	0.250884	0.210616	0.137595	-0.210498	-0.166928	0.236699	0.24297	0.0181755
NM_003596	Homo sapiens tyrosylprotein sulfotransferase 1 (TPST1), mRNA. [NM_003596]	-0.277306	-0.0637407	-0.388533	-0.501834	-0.64548	-0.686891	0.410414	0.523385	0.0182046
XM_044622	PREDICTED: Homo sapiens collagen, type XIV, alpha 1 (undulin) (COL14A1), mRNA [XM_044622]	0.132992	0.0187039	-0.729685	-1.05413	-0.0250015	0.184829	0.970605	1.14204	0.0182187
XR_010652	PREDICTED: Macaca mulatta similar to discs large homolog 7 (LOC696772), mRNA [XR_010652]	0.711601	1.28572	0.966755	1.62254	3.09338	2.96299	-0.855103	-0.946684	0.0182187
NM_002081	Homo sapiens glypican 1 (GPC1), mRNA. [NM_002081]	-0.194824	-0.12206	-0.428287	-0.436119	0.49785	0.562958	0.0529447	-0.147507	0.0182187
NM_015385	Homo sapiens sorbin and SH3 domain containing 1 (SORBS1), mRNA [NM_015385]	0.276038	-0.132712	0.25078	0.48681	-1.60852	-1.74131	-0.32485	-0.40422	0.0182205
NM_194285	Homo sapiens SPT2, Suppressor of Ty, domain containing 1 (S. cerevisiae) (SPTY2D1), mRNA [NM_194285]	0.00346138	0.0405324	0.0316941	-0.0325162	-0.09809	0.0326998	0.576164	0.659308	0.0182976
NM_004613	Homo sapiens transglutaminase 2 (C polypeptide, protein-glutamine-gamma-glutamyltransferase) (TGM2), transcript variant 1, mRNA [NM_004613]	0.34142	0.191752	0.558911	0.352527	-1.30759	-1.27829	-0.546201	-0.925187	0.0183029
XR_011552	PREDICTED: Macaca mulatta similar to Triosephosphate isomerase (TIM) (Triose-phosphate isomerase) (TPI1), mRNA [XR_011552]	0.688399	0.595641	0.903985	0.69996	0.689705	0.620513	-0.309406	-0.186367	0.0184082
NM_182756	Homo sapiens speedy homolog 1 (Drosophila) (SPDY1), transcript variant 2, mRNA. [NM_182756]	-0.818849	-1.16497	-1.61437	-2.04653	-0.316664	-0.554102	1.24245	1.73723	0.0184139
NM_015991	Homo sapiens complement component 1, q subcomponent, alpha polypeptide (C1QA), mRNA [NM_015991]	-1.21054	-0.976549	-0.0571186	0.0470984	-0.978195	-0.941222	-0.205054	-0.0334791	0.0184139
CO725402	ILLUMIGEN_MCQ_33793 Katze_MMPL Macaca mulatta cDNA clone IBIUW:26659 5' similar to Bases 1 to 500 highly similar to human TFPI (Hs.102301), mRNA sequence [CO725402]	0.112152	0.367568	0.0273004	-0.0147542	1.12006	1.06568	0.7376	0.807493	0.0184139
NM_005187	Homo sapiens core-binding factor, runt domain, alpha subunit 2; translocated to, 3 (CBFA2T3), transcript variant 1, mRNA. [NM_005187]	0.194084	-0.0847033	-0.198513	-0.134525	0.889743	1.0138	-0.44464	-0.598101	0.0184371
NM_002825	Homo sapiens pleiotrophin (heparin binding growth factor 8, neurite growth-promoting factor 1) (PTN), mRNA [NM_002825]	-0.460519	-0.287881	-1.13644	-0.866346	-0.99309	-1.51617	1.39115	1.21519	0.0185606
NM_007224	Homo sapiens neurexophilin 4 (NXPH4), mRNA. [NM_007224]	-0.0542239	-0.0384817	0.144932	0.0870999	0.339129	0.420145	0.0459424	0.0283816	0.0186008
NM_002429	Homo sapiens matrix metalloproteinase 19 (MMP19), transcript variant rasi-1, mRNA. [NM_002429]	0.233035	0.302758	-0.739907	-0.558771	-1.97453	-2.40124	-0.510417	-0.825644	0.0186033
CN641646	ILLUMIGEN_MCQ_5119 Katze_MMPL2 Macaca mulatta cDNA clone IBIUW:5939 5' similar to Bases 1 to 1042 highly similar to human SH3BGRL (Hs.14368), mRNA sequence [CN641646]	0.459725	0.413062	0.219559	0.144303	-0.389766	-0.387322	0.242843	0.427253	0.0186033
NM_006806	Homo sapiens BTG family, member 3 (BTG3), mRNA [NM_006806]	-0.074747	-0.0434561	-0.184707	0.00518924	-0.077731	-0.0609748	0.626244	0.688022	0.0186033
XM_932716	PREDICTED: Homo sapiens hypothetical protein LOC643318, transcript variant 2 (LOC643318), mRNA [XM_932716]	0.0630202	0.071225	0.409678	0.403649	0.44953	0.504003	0.0982839	0.193456	0.0186033
NM_013352	Homo sapiens squamous cell carcinoma antigen recognized by T cells 2 (SART2), mRNA. [NM_013352]	0.215544	0.313586	0.132321	0.0227568	-0.275822	-0.214301	0.41795	0.43123	0.0186139
NM_001237	Homo sapiens cyclin A2 (CCNA2), mRNA [NM_001237]	0.11518	0.967255	0.521445	0.413614	3.15276	3.16095	-0.501765	-0.409358	0.0186139
NM_001432	Homo sapiens epiregulin (EREG), mRNA. [NM_001432]	-2.02521	-1.65456	-2.27203	-2.26988	1.55365	1.7217	0.46511	1.48015	0.0186139
NM_030877	Homo sapiens catenin, beta like 1 (CTNNBL1), mRNA [NM_030877]	0.0511793	0.0166646	-0.0175725	-0.0285391	0.0363951	0.0553053	-0.295107	-0.226804	0.0186139
NM_015341	Homo sapiens barren homolog (Drosophila) (BRRN1), mRNA. [NM_015341]	0.0452602	0.812426	-0.169442	-0.479537	2.94785	2.86783	-0.377819	-0.658555	0.0186504
NM_144653	Homo sapiens BTB (POZ) domain containing 14A (BTBD14A), mRNA [NM_144653]	-0.213412	-0.28301	-0.22492	-0.374066	0.390507	0.386158	-0.252686	-0.179937	0.018661
NM_018589	Homo sapiens chromosome 14 open reading frame 116 (C14orf116), mRNA [NM_018589]	-0.240185	-0.149998	-0.596233	-0.68628	-0.3928	-0.570191	0.504161	0.725579	0.0186716
NM_181578	Homo sapiens replication factor C (activator 1) 5, 36.5kDa (RFC5), transcript variant 2, mRNA [NM_181578]	-0.118416	-0.0611866	0.0832864	0.439538	1.6781	1.54371	-0.400929	-0.754947	0.0187009
NM_000097	Homo sapiens coproporphyrinogen oxidase (CPOX), mRNA [NM_000097]	-0.0586694	0.0728983	0.194368	0.0248473	0.847928	0.832578	0.0446048	0.083756	0.0187116
NM_144635	Homo sapiens hypothetical protein MGC21688 (MGC21688), mRNA [NM_144635]	-0.492198	-0.434681	-0.702333	-0.605649	-0.905443	-0.86695	0.0975185	-0.0783365	0.0187841
NM_020404	Homo sapiens CD164 sialomucin-like 1 (CD164L1), mRNA [NM_020404]	-0.0643745	-0.0297918	-0.835501	-0.75099	-1.08251	-1.19217	0.143082	-0.137059	0.0188153
XR_011186	PREDICTED: Macaca mulatta similar to mitochondrial Ca2+-dependent solute carrier (LOC698216), mRNA [XR_011186]	-0.28128	-0.280582	-0.583397	-0.561786	-0.318306	-0.369509	0.490604	0.268861	0.0188153
NM_014497	Homo sapiens zinc finger protein 638 (ZNF638), mRNA [NM_014497]	0.0255674	-0.0727347	-0.0857722	0.0501724	0.000940895	0.00539084	0.619239	0.583018	0.0188153
NM_033280	Homo sapiens similar to signal peptidase complex (18kD) (LOC90701), mRNA [NM_033280]	-0.122975	-0.164587	0.26196	0.324284	1.22456	1.06855	-0.405675	-0.0955516	0.0188153
NM_019609	Homo sapiens carboxypeptidase X (M14 family) (CPXM), mRNA [NM_019609]	-0.174809	-0.201332	0.540621	0.428538	-0.407309	-0.519813	-0.983546	-0.713745	0.0188153
NM_005192	Homo sapiens cyclin-dependent kinase inhibitor 3 (CDK2-associated dual specificity phosphatase) (CDKN3), mRNA [NM_005192]	0.698477	1.562	1.50004	1.21704	3.6203	3.39609	-0.581146	-0.565004	0.018817
NM_024589	Homo sapiens leucine zipper domain protein (FLJ22386), mRNA. [NM_024589]	-0.0232624	0.0201637	-0.37647	-0.47925	-0.113535	-0.155064	0.0537817	0.0842502	0.018817
NM_000898	Homo sapiens monoamine oxidase B (MAOB), nuclear gene encoding mitochondrial protein, mRNA [NM_000898]	0.0868303	0.142255	-0.463115	-0.325937	-0.489735	-0.345533	1.07154	1.46177	0.018817
NM_025139	Homo sapiens melanoma/melanocyte specific protein KU-MEL-1 (FLJ12584), mRNA. [NM_025139]	0.140567	0.231464	-0.10804	-0.166969	-0.5173	-0.688636	0.241825	0.339398	0.018817
CN646981	ILLUMIGEN_MCQ_27513 Katze_MMBR Macaca mulatta cDNA clone IBIUW:8045 5' similar to Bases 1 to 944 highly similar to human NCALD (Hs.90063), mRNA sequence [CN646981]	0.378241	0.489791	0.0675374	0.222477	1.31497	1.26655	0.0347834	-0.242549	0.018817
NM_024021	Homo sapiens membrane-spanning 4-domains, subfamily A, member 4 (MS4A4A), transcript variant 1, mRNA. [NM_024021]	-0.103812	-0.0201575	0.144304	-0.0722613	-1.2869	-1.17992	0.0806704	-0.144828	0.018817
NM_021972	Homo sapiens sphingosine kinase 1 (SPHK1), mRNA. [NM_021972]	-0.60046	-0.501976	-1.0313	-1.37232	1.08917	1.24799	0.128547	-0.276445	0.018817
NM_013402	Homo sapiens fatty acid desaturase 1 (FADS1), mRNA. [NM_013402]	-0.22102	-0.0379736	-0.470714	-0.412886	0.623058	0.752112	-0.214956	-0.377954	0.018817
NM_005638	Homo sapiens synaptobrevin-like 1 (SYBL1), mRNA [NM_005638]	0.118495	0.106032	0.0344091	0.206367	-0.360941	-0.442406	0.518071	0.446247	0.018817
NM_152244	Homo sapiens sorting nexin 11 (SNX11), transcript variant 1, mRNA [NM_152244]	-0.00777237	0.0627722	-0.142255	-0.083425	-0.531265	-0.495306	-0.0352878	-0.124138	0.018817
XR_011352	PREDICTED: Macaca mulatta WD repeat domain 26 (WDR26), mRNA [XR_011352]	0.109593	0.101626	-0.0527098	0.0740452	-0.568054	-0.401375	0.555516	0.702257	0.018817
NM_020315	Homo sapiens pyridoxal (pyridoxine, vitamin B6) phosphatase (PDXP), mRNA [NM_020315]	0.121315	0.0724705	0.198612	0.153777	0.818833	0.763457	-0.197339	-0.439167	0.018848
NM_002704	Homo sapiens pro-platelet basic protein (chemokine (C-X-C motif) ligand 7) (PPBP), mRNA. [NM_002704]	-0.235263	-0.580773	-0.210241	-0.179092	0.514555	0.511015	1.22879	1.04115	0.018848
NM_000175	Homo sapiens glucose phosphate isomerase (GPI), mRNA [NM_000175]	-0.076265	-0.0829792	0.304979	0.202993	0.0626076	0.0932939	-0.232366	-0.29577	0.0188588
NM_024037	Homo sapiens hypothetical protein MGC2603 (MGC2603), mRNA [NM_024037]	0.0496037	0.127657	0.240355	-0.417981	2.90907	2.60864	-0.33804	-0.756124	0.0188588
NM_002389	Homo sapiens membrane cofactor protein (CD46, trophoblast-lymphocyte cross-reactive antigen) (MCP), transcript variant a, mRNA. [NM_002389]	0.333511	0.364711	0.549589	0.367244	-0.443719	-0.344734	0.230184	0.189639	0.0188588
NM_001386	Homo sapiens dihydropyrimidinase-like 2 (DPYSL2), mRNA [NM_001386]	0.142228	-0.0323174	0.00363004	0.0987935	1.379	1.53784	0.365579	0.0813444	0.0188734
NM_003637	Homo sapiens integrin, alpha 10 (ITGA10), mRNA [NM_003637]	0.0400577	-0.203608	-0.757295	-1.21697	-2.1108	-1.79362	0.753767	1.07792	0.0188924
NM_002069	Homo sapiens guanine nucleotide binding protein (G protein), alpha inhibiting activity polypeptide 1 (GNAI1), mRNA. [NM_002069]	0.238438	0.222218	0.449129	0.0886887	-1.00064	-0.982783	0.359621	0.36681	0.0189545
NM_016094	Homo sapiens COMM domain containing 2 (COMMD2), mRNA. [NM_016094]	-0.0443738	0.0791948	0.375666	0.439442	0.72489	0.666955	0.265212	0.313759	0.0189545
A_01_P019434	Unknown	0.356321	0.618863	0.399668	0.84463	-1.21428	-1.19797	0.8278	0.97479	0.0189839
NM_012335	Homo sapiens myosin IF (MYO1F), mRNA. [NM_012335]	-0.542328	-0.734984	0.00175521	0.117494	0.208974	0.272575	0.378973	0.503602	0.0189839
NM_178121	Homo sapiens HBV pre-s2 binding protein 1 (SBP1), mRNA. [NM_178121]	-0.202045	-0.207916	-0.765605	-1.03715	-0.0958863	-0.0985744	0.355869	0.27108	0.0189839
NM_002096	Homo sapiens general transcription factor IIF, polypeptide 1, 74kDa (GTF2F1), mRNA. [NM_002096]	0.144476	0.0670722	0.38281	0.326703	0.737225	0.724039	0.119914	-0.0264699	0.0189839
NM_032118	Homo sapiens hypothetical protein FLJ12953 similar to Mus musculus D3Mm3e (FLJ12953), mRNA [NM_032118]	0.130883	0.147344	0.402534	0.298922	0.438506	0.358446	-0.384661	-0.255056	0.0189839
NM_080820	Homo sapiens histidyl-tRNA synthetase 2 (HARS2), mRNA [NM_080820]	0.108305	0.164035	0.346928	0.436237	0.397212	0.417496	-0.689286	-0.453776	0.0189839
NM_017999	Homo sapiens ring finger protein 31 (RNF31), mRNA [NM_017999]	-0.174903	-0.129107	-0.321568	-0.449434	0.487081	0.52761	-0.316923	-0.145793	0.0189839
NM_002600	Homo sapiens phosphodiesterase 4B, cAMP-specific (phosphodiesterase E4 dunce homolog, Drosophila) (PDE4B), mRNA. [NM_002600]	-0.139084	-0.140267	0.0302273	0.0311827	0.819656	0.767047	0.501063	0.273855	0.0189839
XM_043118	PREDICTED: Homo sapiens KIAA0286 protein (KIAA0286), mRNA [XM_043118]	-0.606765	-0.763384	-0.547056	-0.349894	0.652224	0.475388	-0.414584	-0.369529	0.0189967
NM_007361	Homo sapiens nidogen 2 (osteonidogen) (NID2), mRNA. [NM_007361]	-0.234013	-0.153067	0.0491331	-0.0518015	-0.554112	-0.526842	-0.476525	-0.433159	0.0189967
NM_007320	Homo sapiens RAN binding protein 3 (RANBP3), transcript variant RANBP3-b, mRNA [NM_007320]	-0.114074	-0.172514	-0.125457	-0.0678139	-0.354357	-0.30373	-0.576239	-0.513233	0.0190159
NM_005650	Homo sapiens transcription factor 20 (AR1) (TCF20), transcript variant 1, mRNA [NM_005650]	-0.527442	-0.449827	-0.631169	-0.519925	-0.350856	-0.295589	0.0120304	0.0119489	0.0190159
CN642567	ILLUMIGEN_MCQ_6576 Katze_MMPL2 Macaca mulatta cDNA clone IBIUW:4646 5' similar to Bases 1 to 886 highly similar to human TXNDC7 (Hs.212102), mRNA sequence [CN642567]	0.126285	0.0495384	0.203701	0.366771	0.613114	0.624326	-0.233216	-0.34999	0.0190339
NM_002015	Homo sapiens forkhead box O1A (rhabdomyosarcoma) (FOXO1A), mRNA. [NM_002015]	-0.200864	-0.492847	-0.656746	-0.719859	0.824449	0.756039	0.216644	0.433522	0.019052
NM_002662	Homo sapiens phospholipase D1, phophatidylcholine-specific (PLD1), mRNA. [NM_002662]	-0.238767	-0.542801	-0.768102	-1.27932	1.4509	1.32902	0.771502	0.679575	0.0190565
NM_003541	Homo sapiens histone 1, H4k (HIST1H4K), mRNA. [NM_003541]	0.155839	0.249246	0.36758	0.460314	-0.0346743	-0.0724327	-0.40899	-0.283156	0.0191624
NM_016941	Homo sapiens delta-like 3 (Drosophila) (DLL3), transcript variant 1, mRNA. [NM_016941]	0.609992	0.256307	0.686798	0.419673	-0.588631	-0.623233	-1.19975	-1.4395	0.0191824
NM_005067	Homo sapiens seven in absentia homolog 2 (Drosophila) (SIAH2), mRNA [NM_005067]	-0.283828	-0.257685	0.072208	0.104746	0.245059	0.318464	0.0217191	-0.0783811	0.0191824
NM_004124	Homo sapiens glia maturation factor, beta (GMFB), mRNA [NM_004124]	0.141366	0.143307	0.461637	0.553356	0.153419	0.169617	0.286105	0.266637	0.0191824
NM_017767	Homo sapiens solute carrier family 39 (zinc transporter), member 4 (SLC39A4), mRNA. [NM_017767]	0.16192	0.0370322	0.0148562	-0.0366362	-0.559317	-0.487821	-0.248353	-0.216897	0.0192095
NM_013277	Homo sapiens Rac GTPase activating protein 1 (RACGAP1), mRNA [NM_013277]	-0.297707	0.573302	0.725494	0.962688	2.80007	2.93045	-0.978006	-0.932755	0.0192095
NM_002229	Homo sapiens jun B proto-oncogene (JUNB), mRNA [NM_002229]	-0.113081	0.058486	-1.4126	-1.34648	-0.0963652	0.056564	0.165295	-0.140753	0.0192095
NM_138614	Homo sapiens DEAH (Asp-Glu-Ala-His) box polypeptide 30 (DHX30), transcript variant 3, mRNA [NM_138614]	0.0219224	0.0650854	0.157936	0.210526	-0.305908	-0.229403	-0.00159828	0.0311915	0.0192095
NM_001061	Homo sapiens thromboxane A synthase 1 (platelet, cytochrome P450, family 5, subfamily A) (TBXAS1), transcript variant TXS-I, mRNA. [NM_001061]	0.21671	-0.0995296	0.219976	0.128307	-1.16801	-1.19263	-0.154419	-0.269187	0.0192325
NM_002004	Homo sapiens farnesyl diphosphate synthase (farnesyl pyrophosphate synthetase, dimethylallyltranstransferase, geranyltranstransferase) (FDPS), mRNA. [NM_002004]	0.142417	0.183323	0.143523	-0.00931498	-0.0668596	-0.123815	-0.565636	-0.670163	0.019302
CN805363	ILLUMIGEN_MCQ_36452 Katze_MMBR Macaca mulatta cDNA clone IBIUW:13155 5' similar to Bases 1 to 676 highly similar to human D4S234E (Hs.79404), mRNA sequence [CN805363]	0.51154	0.503709	0.626799	0.376685	-0.609853	-0.644342	-0.24518	-0.0589797	0.0193117
NM_030929	Homo sapiens Kazal-type serine protease inhibitor domain 1 (KAZALD1), mRNA. [NM_030929]	0.209335	0.0681863	-0.556193	-0.562854	-0.30367	-0.285137	0.336916	0.174735	0.0193167
NM_017948	Homo sapiens nucleolar protein 8 (NOL8), mRNA [NM_017948]	-0.0644711	-0.0167689	0.0106752	0.0761939	-0.478478	-0.467123	0.10654	0.243722	0.0193461
NM_002984	Homo sapiens chemokine (C-C motif) ligand 4 (CCL4), mRNA [NM_002984]	0.0330952	0.198219	0.740819	0.485358	1.91676	1.97646	0.745056	1.05828	0.0193935
NM_006273	Homo sapiens chemokine (C-C motif) ligand 7 (CCL7), mRNA. [NM_006273]	-0.182033	-0.231279	-0.193353	-0.420219	0.942072	0.91946	1.06684	0.75623	0.0193935
NM_014819	Homo sapiens praja 2, RING-H2 motif containing (PJA2), mRNA [NM_014819]	-0.00614876	-0.1139	-0.000239852	0.105611	-0.109898	-0.0973819	0.532094	0.482015	0.0194006
NM_001008739	Homo sapiens similar to RIKEN cDNA 2310039H08 (LOC441150), mRNA. [NM_001008739]	0.267123	0.316471	0.00121556	-0.10335	-0.365617	-0.402694	-0.157505	-0.268532	0.0194959
NM_000127	Homo sapiens exostoses (multiple) 1 (EXT1), mRNA [NM_000127]	0.213292	0.113438	0.232001	0.311832	-0.543952	-0.511707	-0.102535	-0.262124	0.0195248
NM_153345	Homo sapiens hypothetical protein FLJ90586 (FLJ90586), mRNA [NM_153345]	1.02452	0.922075	1.0561	1.17401	-1.3566	-0.946405	0.111324	0.510185	0.0195858
NM_206817	Homo sapiens osteoclast-associated receptor (OSCAR), transcript variant 2, mRNA. [NM_206817]	0.232433	0.0988372	0.0774167	0.101876	0.578411	0.609748	-0.0551428	0.0110533	0.0196236
NM_003715	Homo sapiens vesicle docking protein p115 (VDP), mRNA [NM_003715]	-0.0628784	0.0166568	0.0357997	-0.109465	-0.53431	-0.482006	0.261463	0.220284	0.0196236
U65410	Human Mad2 (hsMAD2) mRNA, complete cds [U65410]	0.218511	0.518358	0.758892	1.23767	2.26493	2.61959	-0.288039	-0.278307	0.0196236
NM_001613	Homo sapiens actin, alpha 2, smooth muscle, aorta (ACTA2), mRNA [NM_001613]	0.204209	0.136174	-0.0785851	-0.161457	-0.793736	-1.071	-0.747196	-0.748196	0.0196295
NM_032324	Homo sapiens chromosome 1 open reading frame 57 (C1orf57), mRNA. [NM_032324]	0.0895884	0.140899	0.130547	0.129676	-0.150414	-0.238158	-0.395203	-0.51978	0.0196588
NM_023076	Homo sapiens chromosome 16 open reading frame 28 (C16orf28), mRNA. [NM_023076]	-0.560122	-0.597728	-0.675522	-0.818175	-0.0512745	-0.114634	0.805653	0.485077	0.0197197
NM_020373	Homo sapiens transmembrane protein 16B (TMEM16B), mRNA. [NM_020373]	1.3837	0.973269	0.882913	0.747427	-1.22685	-1.09783	-0.501598	-0.982005	0.0197197
AL117443	Homo sapiens mRNA; cDNA DKFZp434B187 (from clone DKFZp434B187) [AL117443]	-0.157879	-0.0591023	0.00585994	0.209777	-0.830361	-1.02209	0.211745	0.243155	0.0197197
NM_001338	Homo sapiens coxsackie virus and adenovirus receptor (CXADR), mRNA. [NM_001338]	-0.682846	-0.532005	-0.747462	-0.89383	-0.184567	-0.0511579	0.138746	0.217774	0.0197245
NM_152326	Homo sapiens ankyrin repeat domain 9 (ANKRD9), mRNA. [NM_152326]	-0.110518	-0.22263	-0.162594	-0.340177	-1.03547	-0.984354	0.045708	-0.087696	0.0197245
XR_011196	PREDICTED: Macaca mulatta similar to G protein-coupled receptor 108 (LOC703831), mRNA [XR_011196]	-0.041737	-0.0680397	-0.265261	-0.20178	0.544994	0.467307	-0.240008	-0.0772624	0.019748
NM_024686	Homo sapiens hypothetical protein FLJ23033 (FLJ23033), mRNA [NM_024686]	-0.328706	-0.0119753	-0.0192884	-0.0175696	1.50839	1.30268	0.400945	0.244426	0.019748
CB549540	MMPL0006_B08 MMPL Macaca mulatta cDNA, mRNA sequence [CB549540]	0.251835	0.337499	0.267997	0.230779	0.120104	0.156285	-0.295634	-0.43934	0.019748
NM_024040	Homo sapiens CUE domain containing 2 (CUEDC2), mRNA [NM_024040]	0.115161	0.063673	0.141914	0.0820631	0.198852	0.174296	-0.349582	-0.254103	0.0197668
NM_013982	Homo sapiens neuregulin 2 (NRG2), transcript variant 3, mRNA [NM_013982]	0.384594	0.349389	0.0705876	-0.152064	-1.43576	-1.29417	0.382106	0.0146394	0.0198325
NM_016534	Homo sapiens apoptosis-related protein PNAS-1 (FLJ39616), mRNA. [NM_016534]	0.326649	0.370792	0.347332	0.355425	-0.875102	-1.23493	0.0768579	0.218568	0.0198644
NM_005947	Homo sapiens metallothionein 1B (functional) (MT1B), mRNA [NM_005947]	0.0409178	0.0918817	0.252338	0.0956218	1.10195	1.29307	-0.899891	-0.524786	0.0198842
NM_004631	Homo sapiens low density lipoprotein receptor-related protein 8, apolipoprotein e receptor (LRP8), transcript variant 1, mRNA [NM_004631]	-0.172736	-0.313164	-0.634458	-0.555624	-1.41668	-1.36433	-0.368388	-0.599943	0.0199337
NM_007027	Homo sapiens topoisomerase (DNA) II binding protein 1 (TOPBP1), mRNA [NM_007027]	-0.0954364	0.025916	0.00328811	-0.0455005	0.681294	0.598539	0.238719	0.143425	0.0199385
XR_014613	PREDICTED: Macaca mulatta similar to Low molecular weight phosphotyrosine protein phosphatase (LMW-PTP) (Low molecular weight cytosolic acid phosphatase) (Red cell acid phosphatase 1) (PTPase) (Adipocyte acid phosphatase) (LOC721397), mRNA [XR_014613]	0.400364	0.458371	0.587947	0.663755	0.415094	0.402599	0.0141672	-0.121498	0.0199705
NM_020242	Homo sapiens kinesin family member 15 (KIF15), mRNA. [NM_020242]	0.443309	0.131811	0.500362	0.436436	3.60974	2.93242	0.138639	0.523455	0.0199705
NM_172311	Homo sapiens stoned B/TFIIA-alpha/beta-like factor (SALF), mRNA [NM_172311]	-0.167332	-0.275536	0	0	0.576863	0.435414	0	0	0.0199706
NM_014288	Homo sapiens integrin beta 3 binding protein (beta3-endonexin) (ITGB3BP), mRNA. [NM_014288]	0.228038	0.212314	0.349563	0.579196	2.34494	2.38966	-0.4014	0.196742	0.0199918
XR_011471	PREDICTED: Macaca mulatta RecQ protein-like 4 (RECQL4), mRNA [XR_011471]	0.215704	0.00767289	0.032371	-0.128504	1.53563	1.76534	-0.7008	-1.22086	0.0199918
NM_021960	Homo sapiens myeloid cell leukemia sequence 1 (BCL2-related) (MCL1), transcript variant 1, mRNA. [NM_021960]	-0.3733	-0.25076	-0.305147	-0.331587	0.0986964	0.164328	0.285277	0.192768	0.0199956
XR_012939	PREDICTED: Macaca mulatta protein tyrosine phosphatase, non-receptor type 9 (PTPN9), mRNA [XR_012939]	0.27805	0.275988	0.264055	0.182812	0.234945	0.293576	-0.117558	-0.088265	0.0200359
NM_133372	Homo sapiens KIAA1961 gene (KIAA1961), transcript variant 1, mRNA [NM_133372]	-0.0646243	-0.17234	0.0954043	0.1951	-0.312153	-0.189344	0.588949	0.515328	0.0200428
NM_005415	Homo sapiens solute carrier family 20 (phosphate transporter), member 1 (SLC20A1), mRNA [NM_005415]	-0.490675	-0.565902	-0.507814	-0.35879	0.237715	0.376075	-0.386706	-0.441457	0.0200428
CO647185	ILLUMIGEN_MCQ_40150 Katze_MMPB2 Macaca mulatta cDNA clone IBIUW:24701 5' similar to Bases 5 to 750 highly similar to human ARH (Hs.184482), mRNA sequence [CO647185]	-0.000736273	-0.224716	-0.00818027	-0.114422	-0.923609	-0.874807	0.0598621	0.100198	0.0200428
NM_017929	Homo sapiens peroxisome biogenesis factor 26 (PEX26), mRNA. [NM_017929]	0.365074	0.561315	0.686012	0.820202	0.58832	0.548963	-1.35101	-0.907801	0.0200428
NM_173546	Homo sapiens hypothetical protein MGC35097 (MGC35097), mRNA [NM_173546]	0.123969	0.029776	-0.413374	-0.646107	-0.881509	-0.997827	0.279249	0.137634	0.0200428
CN648722	ILLUMIGEN_MCQ_31199 Katze_MMPB Macaca mulatta cDNA clone IBIUW:6316 5' similar to Bases 3 to 1057 highly similar to human SLC2A3 (Hs.419240), mRNA sequence [CN648722]	-1.05322	-0.800251	-0.528123	-0.692329	0.467083	0.44136	-0.0877456	-0.257058	0.0200428
NM_178445	Homo sapiens chemokine (C-C motif) receptor-like 1 (CCRL1), transcript variant 1, mRNA [NM_178445]	-0.879846	-1.025	-1.08761	-0.932229	-1.62213	-1.86969	0.164609	0.553593	0.0200428
NM_024319	Homo sapiens chromosome 1 open reading frame 35 (C1orf35), mRNA. [NM_024319]	0.0721557	-0.0623361	0.388601	0.0250341	0.399026	0.399688	-1.08407	-1.16949	0.0200428
NM_004597	Homo sapiens small nuclear ribonucleoprotein D2 polypeptide 16.5kDa (SNRPD2), transcript variant 1, mRNA. [NM_004597]	0.117111	0.0878524	0.206292	0.147889	0.290449	0.193504	-0.213587	-0.2118	0.0200607
NM_138391	Homo sapiens chromosome 1 open reading frame 37 (C1orf37), mRNA. [NM_138391]	0.28065	0.114437	0.289182	0.272087	-0.418984	-0.516705	-0.148386	-0.106329	0.0200626
NM_021188	Homo sapiens zinc finger protein 410 (ZNF410), mRNA. [NM_021188]	0.0269942	-0.050398	0.127224	0.134279	0.179648	0.152575	0.341633	0.330767	0.0200626
NM_005511	Homo sapiens melan-A (MLANA), mRNA [NM_005511]	-0.201561	-0.501936	0.0551854	0.356821	-2.77162	-3.56633	-0.140139	-0.0438648	0.0200626
XR_011062	PREDICTED: Macaca mulatta hypothetical protein LOC697011 (LOC697011), mRNA [XR_011062]	0.505045	0.463271	0.676505	0.438134	0.458339	0.407035	-0.348623	-0.361879	0.020098
CB311553	AGENCOURT_11823216 NICHD_Rh_Ov1 Macaca mulatta cDNA clone IMAGE:6912989 5', mRNA sequence [CB311553]	0.262732	0.236949	0.415128	0.639387	0.955039	0.925912	-0.258021	-0.104874	0.0201294
NM_003942	Homo sapiens ribosomal protein S6 kinase, 90kDa, polypeptide 4 (RPS6KA4), mRNA [NM_003942]	0.143294	-0.0687055	0.0658826	0.161898	0.240756	0.195745	-0.791269	-0.695602	0.0201294
NM_016479	Homo sapiens scotin (SCOTIN), mRNA [NM_016479]	-0.0250555	-0.0190034	0.0458305	-0.0534092	0.775791	0.752356	0.0747418	-0.128444	0.0201318
NM_145294	Homo sapiens similar to RIKEN cDNA 3230401M21 [Mus musculus] (LOC197336), mRNA. [NM_145294]	0.0622459	-0.237434	0.108483	0.00893079	1.0307	1.04582	-0.169026	-0.273633	0.0201318
NM_005715	Homo sapiens uronyl-2-sulfotransferase (UST), mRNA. [NM_005715]	-0.231594	-0.334833	-0.659555	-0.586363	-0.349958	-0.226596	0.892813	1.30088	0.0201318
NM_020640	Homo sapiens RP42 homolog (RP42), mRNA. [NM_020640]	0.0460224	-0.151205	-0.033638	-0.191059	-0.1963	-0.298216	0.776389	0.837955	0.0201579
CO647336	ILLUMIGEN_MCQ_40351 Katze_MMPB2 Macaca mulatta cDNA clone IBIUW:24197 5' similar to Bases 5 to 505 highly similar to human PSFL (Hs.42954), mRNA sequence [CO647336]	0.139356	0.119964	0.148758	0.169318	0.0166227	-0.096475	-0.417732	-0.334654	0.0201827
NM_014946	Homo sapiens spastic paraplegia 4 (autosomal dominant; spastin) (SPG4), transcript variant 1, mRNA [NM_014946]	-0.208021	-0.265985	-0.345215	-0.397558	-0.048772	0.0412182	0.733229	0.506742	0.0201976
NM_004159	Homo sapiens proteasome (prosome, macropain) subunit, beta type, 8 (large multifunctional protease 7) (PSMB8), transcript variant 1, mRNA [NM_004159]	0.430739	0.181237	0.122185	0.0647136	1.31186	1.16159	0.138376	0.221767	0.0201976
NM_153634	Homo sapiens copine VIII (CPNE8), mRNA [NM_153634]	-0.498292	-0.352319	-0.63059	-0.577231	0.718432	0.449799	1.21336	0.870905	0.0201976
NM_194072	Homo sapiens spermatid-specific linker histone H1-like protein (HILS1), mRNA. [NM_194072]	0.348315	0.197232	0.711394	0.691865	2.63401	2.07169	0.228126	0.23019	0.0201976
NM_005863	Homo sapiens neuroepithelial cell transforming gene 1 (NET1), mRNA [NM_005863]	0.178375	0.201505	0.412087	0.460616	0.928756	1.18393	-0.189287	-0.385268	0.0201976
NM_057159	Homo sapiens endothelial differentiation, lysophosphatidic acid G-protein-coupled receptor, 2 (EDG2), transcript variant 2, mRNA [NM_057159]	0.0256416	-0.110465	-0.0805834	-0.221657	0.668972	0.553061	0.601721	0.695423	0.0201976
NM_207113	Homo sapiens solute carrier family 37 (glycerol-3-phosphate transporter), member 3 (SLC37A3), transcript variant 1, mRNA [NM_207113]	-0.448903	-0.200049	-0.336983	-0.50753	-1.09571	-1.21391	0.28374	0.447694	0.0202013
NM_004425	Homo sapiens extracellular matrix protein 1 (ECM1), transcript variant 1, mRNA. [NM_004425]	0.0299872	0.0211587	-0.365392	-0.526422	-0.587213	-0.660662	-0.0397249	0.0237886	0.0202013
NM_182640	Homo sapiens mitochondrial ribosomal protein S9 (MRPS9), nuclear gene encoding mitochondrial protein, mRNA. [NM_182640]	0.200971	0.261464	-0.0194957	-0.0264907	0.2188	0.172298	-0.00894067	0.000129509	0.0202177
NM_014952	Homo sapiens bromo adjacent homology domain containing 1 (BAHD1), mRNA [NM_014952]	0.10452	-0.0467234	-0.213621	-0.292364	-0.328375	-0.277843	0.662933	0.505168	0.0202182
NM_012396	Homo sapiens pleckstrin homology-like domain, family A, member 3 (PHLDA3), mRNA. [NM_012396]	-0.230458	-0.1844	-0.398366	-0.52222	-0.501387	-0.436374	0.272492	0.156523	0.0202983
NM_012180	Homo sapiens F-box protein 8 (FBXO8), mRNA. [NM_012180]	0.114883	0.0522161	0.132978	0.212698	0.144687	0.15043	0.772504	0.638236	0.0202983
NM_001864	Homo sapiens cytochrome c oxidase subunit VIIa polypeptide 1 (muscle) (COX7A1), mRNA [NM_001864]	-0.0387098	-0.150761	0.0254377	-0.0652184	-0.297756	-0.385041	-0.720725	-0.826454	0.0203495
NM_000676	Homo sapiens adenosine A2b receptor (ADORA2B), mRNA. [NM_000676]	0.00274771	-0.106969	0.322799	0.308163	-1.01741	-0.790065	-0.365408	-0.204404	0.0203541
NM_005132	Homo sapiens REC8-like 1 (yeast) (REC8L1), mRNA [NM_005132]	-0.346739	-0.229078	-1.58763	-2.42857	1.13903	1.25415	1.62783	2.17262	0.0204212
NM_021159	Homo sapiens RAP1, GTP-GDP dissociation stimulator 1 (RAP1GDS1), mRNA. [NM_021159]	-0.0819833	-0.0522641	0.23032	0.297831	0.082624	0.115872	-0.0253467	-0.0642333	0.0204212
NM_014206	Homo sapiens chromosome 11 open reading frame 10 (C11orf10), mRNA [NM_014206]	0.0534783	0.0436418	0.212378	0.139933	0.111838	0.119246	-0.676131	-0.484045	0.0204212
NM_016101	Homo sapiens comparative gene identification transcript 37 (CGI-37), mRNA. [NM_016101]	0.0707264	0.0218056	0.496397	0.589939	0.00713552	-0.125195	-0.815099	-0.569934	0.0204212
NM_004832	Homo sapiens glutathione S-transferase omega 1 (GSTO1), mRNA [NM_004832]	-0.207824	-0.202942	-0.35957	-0.312523	0.25625	0.190907	-0.684736	-0.501467	0.0204212
NM_015190	Homo sapiens DnaJ (Hsp40) homolog, subfamily C, member 9 (DNAJC9), mRNA [NM_015190]	-0.113021	0.109837	-0.0605914	-0.0394132	0.870548	0.90358	-0.32257	-0.135483	0.0204759
NM_144770	Homo sapiens RNA binding motif protein 11 (RBM11), mRNA [NM_144770]	-0.460726	-0.00508817	0	0	-1.70008	-1.94318	0	0	0.0205047
NM_152520	Homo sapiens zinc finger protein 533 (ZNF533), mRNA [NM_152520]	-0.430644	-0.0638379	-0.893427	-0.884606	-0.337092	-0.719324	1.3962	1.19779	0.0205074
XM_027074	PREDICTED: Homo sapiens l(3)mbt-like 3 (Drosophila) (L3MBTL3), mRNA [XM_027074]	0.762067	0.573225	0.451077	0.760161	-0.703381	-0.641608	0.391633	0.389634	0.0205074
NM_030949	Homo sapiens protein phosphatase 1, regulatory (inhibitor) subunit 14C (PPP1R14C), mRNA [NM_030949]	0.0455671	0.211347	-0.312722	-0.32441	-0.442504	-0.394117	0.165236	0.221364	0.0205074
XR_012910	PREDICTED: Macaca mulatta similar to 4-aminobutyrate aminotransferase precursor (LOC714017), mRNA [XR_012910]	0.0287813	0.229899	-0.284668	-0.207199	-0.162367	-0.314034	0.709971	0.703455	0.0205074
NM_015424	Homo sapiens chordin-like 2 (CHRDL2), mRNA. [NM_015424]	-0.547461	0.038984	-0.931659	-0.642403	2.60432	2.3154	-0.476672	0.00497144	0.0205074
NM_003238	Homo sapiens transforming growth factor, beta 2 (TGFB2), mRNA [NM_003238]	0.152678	0.110078	0.150185	-0.0403642	0.944958	1.1204	-0.074207	0.0466869	0.0205074
NM_005407	Homo sapiens sal-like 2 (Drosophila) (SALL2), mRNA. [NM_005407]	0.375863	0.407271	0.0523003	-0.105862	-0.747461	-0.772318	-0.0432055	-0.271107	0.0205396
NM_138703	Homo sapiens melanoma antigen family E, 2 (MAGEE2), mRNA. [NM_138703]	1.15796	0.906874	0.449158	0.133983	-0.747202	-0.955595	0.0383348	0.0964679	0.0205805
NM_015125	Homo sapiens capicua homolog (Drosophila) (CIC), mRNA [NM_015125]	-0.206102	-0.198032	-0.271408	-0.396401	0.101244	0.0759112	0.139066	0.19544	0.0205805
XR_012301	PREDICTED: Macaca mulatta similar to Galactokinase (Galactose kinase) (GALK1), mRNA [XR_012301]	0.101019	0.0602975	-0.0325063	-0.124003	0.0174551	-0.0539281	-0.407241	-0.452153	0.020593
NM_001011667	Homo sapiens coiled-coil-helix-coiled-coil-helix domain containing 7 (CHCHD7), transcript variant 1, mRNA. [NM_001011667]	-0.383707	0.107727	-0.154314	-0.226412	-1.91599	-2.10438	0.829407	0.435986	0.0206092
NM_024047	Homo sapiens nudix (nucleoside diphosphate linked moiety X)-type motif 9 (NUDT9), transcript variant 1, mRNA [NM_024047]	0.0901889	-0.0387433	0.130956	0.121414	-0.285464	-0.218189	0.34163	0.345221	0.0206179
NM_001468	Homo sapiens G antigen 1 (GAGE1), mRNA [NM_001468]	-0.293219	0	0	0	-1.17671	-1.05508	0	0	0.0206179
NM_017694	Homo sapiens FLJ20160 protein (FLJ20160), mRNA. [NM_017694]	-0.158187	-0.113686	-0.4375	-0.331934	-0.164383	-0.239759	0.22702	0.179253	0.0207109
NM_016084	Homo sapiens RAS, dexamethasone-induced 1 (RASD1), mRNA. [NM_016084]	-0.535928	-0.952818	-0.868396	-0.821534	0.740808	0.698767	-0.242972	-0.274497	0.0207109
NM_000304	Homo sapiens peripheral myelin protein 22 (PMP22), transcript variant 1, mRNA [NM_000304]	-0.448192	-0.423632	-0.482653	-0.337348	0.690755	0.490925	0.216803	0.0661798	0.0207109
NM_006332	Homo sapiens interferon, gamma-inducible protein 30 (IFI30), mRNA [NM_006332]	-0.567015	-0.522702	-0.306022	-0.528426	-1.02771	-1.10013	-0.0718784	-0.103215	0.0207694
NM_149379	Homo sapiens Williams Beuren syndrome chromosome region 20C (WBSCR20C), transcript variant 4, mRNA. [NM_149379]	0.110364	0.0190674	0.0806707	0.145417	0.0229999	-0.0201338	-0.34203	-0.388605	0.0207694
XR_010649	PREDICTED: Macaca mulatta similar to dachsous 2 isoform 1 (LOC697604), mRNA [XR_010649]	-0.398653	-0.723582	0	0	1.43353	1.10909	0	0	0.0207694
NM_015541	Homo sapiens leucine-rich repeats and immunoglobulin-like domains 1 (LRIG1), mRNA. [NM_015541]	-0.235505	-0.255691	0.0283707	0.0834873	0.591243	0.618932	0.210304	0.0119718	0.0207694
NM_016078	Homo sapiens family with sequence similarity 18, member B (FAM18B), mRNA. [NM_016078]	-0.109085	-0.12993	-0.107147	-0.20452	-0.298356	-0.317414	0.314238	0.461897	0.0207694
NM_172003	Homo sapiens COBW domain containing 2 (CBWD2), mRNA [NM_172003]	0.187245	0.133708	0.6509	0.503984	0.361057	0.440139	-0.201031	-0.126698	0.0208364
NM_015115	Homo sapiens KIAA0276 protein (KIAA0276), mRNA. [NM_015115]	-0.17258	-0.0695238	-0.441449	-0.326715	-0.206178	-0.120408	0.492622	0.383383	0.0208364
NM_030582	Homo sapiens collagen, type XVIII, alpha 1 (COL18A1), transcript variant 1, mRNA. [NM_030582]	0.53819	0.572718	1.16414	1.38763	-0.586128	-0.420725	0.76844	1.13174	0.0208364
NM_032343	Homo sapiens coiled-coil-helix-coiled-coil-helix domain containing 6 (CHCHD6), mRNA [NM_032343]	0.155405	-0.00860882	0.575638	0.739895	-0.204801	-0.190567	-0.651835	-0.45703	0.0208369
NM_015426	Homo sapiens WD repeat domain 51A (WDR51A), mRNA. [NM_015426]	0.402781	-0.0554177	0.381242	0.0934119	1.84824	1.80866	-0.284399	-0.419469	0.0208369
NM_003597	Homo sapiens TGFB inducible early growth response 2 (TIEG2), mRNA [NM_003597]	-0.628971	-0.781374	-0.611561	-0.692231	-0.356238	-0.334989	-0.0620815	0.00186247	0.0208369
XR_012825	PREDICTED: Macaca mulatta similar to early B-cell factor 3 (LOC713536), mRNA [XR_012825]	0.0828019	0.110404	-0.0566605	0.106693	0.613111	0.624466	0.067283	0.0541248	0.0208647
NM_016445	Homo sapiens pleckstrin 2 (PLEK2), mRNA. [NM_016445]	-0.317017	0.0983097	0.335396	0.134334	1.1209	0.951261	-1.15786	-0.989465	0.0209437
NM_175908	Homo sapiens hypothetical protein LOC284296 (LOC284296), mRNA. [NM_175908]	0	0.0535324	0	0	2.23244	1.65905	0	0	0.0209437
NM_001524	Homo sapiens hypocretin (orexin) neuropeptide precursor (HCRT), mRNA [NM_001524]	-0.168359	-0.120064	-0.057115	-0.0595219	0.140768	0.111322	-0.117855	-0.167977	0.020955
NM_001005353	Homo sapiens adenylate kinase 3-like 1 (AK3L1), nuclear gene encoding mitochondrial protein, transcript variant 1, mRNA. [NM_001005353]	0.381661	0.168404	0.467559	0.425635	0.651712	0.632508	-0.259432	-0.373973	0.0209967
NM_002113	Homo sapiens complement factor H-related 1 (CFHL1), mRNA [NM_002113]	0.215169	0.28175	0.0151069	0.0962389	-0.138941	-0.147075	0.727932	0.558228	0.0209967
NM_001008568	Homo sapiens tRNA (5-methylaminomethyl-2-thiouridylate)-methyltransferase 1 (TRMT1), nuclear gene encoding mitochondrial protein, transcript variant 2, mRNA. [NM_001008568]	-0.0592956	0.0339494	-0.590491	-0.506863	-0.636612	-0.57609	-0.33486	-0.412544	0.0209967
XR_012020	PREDICTED: Macaca mulatta similar to olfactomedin related ER localized protein isoform 1 (LOC712348), mRNA [XR_012020]	-0.145391	-0.0737008	-0.0994496	0.0710999	0.470807	0.548209	-0.510119	-0.692951	0.0209967
NM_015194	Homo sapiens myosin ID (MYO1D), mRNA. [NM_015194]	-0.106998	-0.0778313	-0.450442	-0.622762	-0.994754	-0.890774	0.246169	0.0432111	0.0209967
NM_015907	Homo sapiens leucine aminopeptidase 3 (LAP3), mRNA [NM_015907]	0.281551	0.226794	0.636694	0.667709	0.821475	0.870782	0.259904	0.404237	0.0209967
NM_174856	Homo sapiens isocitrate dehydrogenase 3 (NAD+) beta (IDH3B), nuclear gene encoding mitochondrial protein, transcript variant 3, mRNA [NM_174856]	0.180649	0.124104	0.264973	0.133089	0.044424	0.0255909	-0.367217	-0.446291	0.0209967
NM_181843	Homo sapiens nudix (nucleoside diphosphate linked moiety X)-type motif 8 (NUDT8), mRNA. [NM_181843]	-0.0816979	-0.0722196	-0.0627846	-0.0987914	-0.148955	-0.193046	-0.308769	-0.286642	0.0209967
NM_004642	Homo sapiens CDK2-associated protein 1 (CDK2AP1), mRNA. [NM_004642]	0.00878568	-0.0131868	0.431987	0.388717	0.221598	0.20503	0.325625	0.236423	0.0209967
NM_138419	Homo sapiens DUF729 domain containing 1 (DUFD1), mRNA [NM_138419]	0.0460773	0.0918057	-0.00652231	0.470189	2.00485	1.83507	-0.426388	-0.136633	0.0209967
NM_004778	Homo sapiens G protein-coupled receptor 44 (GPR44), mRNA. [NM_004778]	0.662434	0.649718	0.641972	0.246976	-0.602645	-0.430035	-0.81848	-0.852528	0.0209967
NM_030973	Homo sapiens ARC/mediator transcriptional coactivator subunit (ARC92), mRNA [NM_030973]	-0.0238959	-0.140868	0.305908	0.241493	0.225061	0.129695	-0.409556	-0.349547	0.0209967
NM_006399	Homo sapiens basic leucine zipper transcription factor, ATF-like (BATF), mRNA [NM_006399]	-0.22227	-0.0903687	-0.0752268	-0.0264629	-0.645535	-0.659478	-0.345551	-0.277785	0.0209967
NM_032626	Homo sapiens retinoblastoma binding protein 6 (RBBP6), transcript variant 3, mRNA [NM_032626]	0.344639	0.612503	-0.0329383	0.0209163	-0.100852	0.0679658	1.16943	1.1126	0.0210874
NM_198594	Homo sapiens C1q and tumor necrosis factor related protein 1 (C1QTNF1), mRNA [NM_198594]	-0.185282	-0.239739	-0.0639675	-0.306049	0.973203	1.04227	0.1177	-0.112331	0.0210874
NM_057749	Homo sapiens cyclin E2 (CCNE2), transcript variant 1, mRNA [NM_057749]	-0.221054	0.174522	0.0903018	-0.360291	1.92609	1.89182	-0.129992	-0.135949	0.0210874
NM_198797	Homo sapiens prostaglandin E synthase (PTGES), transcript variant 2, mRNA [NM_198797]	-0.127773	-0.0428955	0.409654	0.378448	1.58739	1.52746	0.232817	-0.204776	0.0210874
NM_016206	Homo sapiens vestigial-like 3 (VGL-3), mRNA. [NM_016206]	0.652033	0.798579	-0.0372248	0.163053	-0.986501	-0.956393	-0.178455	0.156527	0.0210874
A_01_P008101	Unknown	-0.0316886	-0.137298	-0.472281	-0.548064	-0.0855804	-0.0270828	0.27395	0.16389	0.0210874
NM_005822	Homo sapiens Down syndrome critical region gene 1-like 1 (DSCR1L1), mRNA [NM_005822]	0.19609	-0.427443	-1.40033	-1.29881	-0.586923	-0.827528	1.30094	1.29551	0.0210874
NM_138720	Homo sapiens histone 1, H2bd (HIST1H2BD), transcript variant 2, mRNA [NM_138720]	0.0632574	-0.00284663	-0.584622	-0.847753	0.242215	0.0195802	0.708062	0.780789	0.0210874
NM_052965	Homo sapiens chromosome 1 open reading frame 19 (C1orf19), mRNA [NM_052965]	0.192285	0.264006	0.219725	0.0539443	0.421469	0.408438	-0.487167	-0.675574	0.0211437
NM_005853	Homo sapiens iroquois homeobox protein 5 (IRX5), mRNA [NM_005853]	0.398325	0.525896	0.528742	0.563379	-0.671982	-0.726043	-0.410996	-0.0845874	0.0211536
NM_017829	Homo sapiens cat eye syndrome chromosome region, candidate 5 (CECR5), transcript variant 1, mRNA. [NM_017829]	0.475215	0.0797209	0.838122	0.814938	1.12604	1.27031	-0.486019	-0.679763	0.0211983
NM_198215	Homo sapiens family with sequence similarity 13, member C1 (FAM13C1), mRNA [NM_198215]	0.744328	0.550703	1.10862	0.73395	3.19805	2.61997	0.122191	0.222787	0.0212119
NM_018247	Homo sapiens transmembrane protein 30A (TMEM30A), mRNA [NM_018247]	0.128203	0.189227	0.0823705	0.159564	-0.103335	-0.213962	0.440457	0.464937	0.0212253
NM_031276	Homo sapiens testis expressed sequence 11 (TEX11), mRNA [NM_031276]	0.996155	1.0968	0.843639	0.640026	-0.881873	-1.33039	-0.635274	-0.292981	0.0213174
NM_013446	Homo sapiens makorin, ring finger protein, 1 (MKRN1), mRNA [NM_013446]	-0.0497172	-0.0300687	0.0246465	0.0489335	-0.0640356	0.022433	0.732905	0.975993	0.0213174
NM_032482	Homo sapiens DOT1-like, histone H3 methyltransferase (S. cerevisiae) (DOT1L), mRNA [NM_032482]	-0.26688	-0.232308	0.0546111	0.000915571	0.442462	0.523432	-0.399706	-0.634876	0.0213174
NM_006757	Homo sapiens troponin T3, skeletal, fast (TNNT3), mRNA. [NM_006757]	0.0491213	0.210675	0.089594	0.0710218	-1.14503	-1.4514	-0.0851447	-0.287552	0.0213517
NM_001120	Homo sapiens tetracycline transporter-like protein (TETRAN), mRNA. [NM_001120]	0.114595	-0.0941301	0.17633	0.151825	0.623546	0.676625	-0.336598	-0.487171	0.021398
NM_021201	Homo sapiens membrane-spanning 4-domains, subfamily A, member 7 (MS4A7), transcript variant 1, mRNA. [NM_021201]	0.100998	0.0917827	0.331495	0.52072	-0.83227	-0.792082	0.13877	-0.112819	0.0215364
NM_031459	Homo sapiens sestrin 2 (SESN2), mRNA [NM_031459]	-0.136985	-0.0863581	-0.418768	-0.323189	0.590156	0.662953	0.496832	0.256239	0.0215763
NM_021914	Homo sapiens cofilin 2 (muscle) (CFL2), transcript variant 1, mRNA. [NM_021914]	0.405558	0.428484	0.392257	0.437437	-0.867903	-0.850539	0.0858232	0.454445	0.0215763
XR_013613	PREDICTED: Macaca mulatta similar to ZXD family zinc finger C isoform 2 (LOC717391), mRNA [XR_013613]	-0.319952	-0.259388	-0.435719	-0.49216	0.301667	0.241586	-0.149006	-0.309971	0.0216202
NM_002095	Homo sapiens general transcription factor IIE, polypeptide 2, beta 34kDa (GTF2E2), mRNA. [NM_002095]	0.173283	0.244528	0.394172	0.392469	-0.306621	-0.244339	0.263568	0.421939	0.0216202
XR_012890	PREDICTED: Macaca mulatta similar to CDC42 effector protein 5 (LOC718922), mRNA [XR_012890]	0.397938	0.219601	0.112067	0.289311	0.537066	0.408117	-0.620395	-0.570688	0.0216202
NM_005102	Homo sapiens fasciculation and elongation protein zeta 2 (zygin II) (FEZ2), mRNA [NM_005102]	-0.0923623	-0.0243022	-0.024099	-0.0226221	0.211889	0.187184	-0.198944	-0.139799	0.0216267
NM_002137	Homo sapiens heterogeneous nuclear ribonucleoprotein A2/B1 (HNRPA2B1), transcript variant A2, mRNA [NM_002137]	0.311659	0.19215	0.332684	0.373414	1.00713	1.0295	0.010083	-0.245904	0.0216474
NM_004884	Homo sapiens putative neuronal cell adhesion molecule (PUNC), mRNA [NM_004884]	0.382311	0.240887	0.226935	0.257847	1.42998	1.54704	-0.516332	-0.0987189	0.021657
NM_025099	Homo sapiens hypothetical protein FLJ22170 (FLJ22170), mRNA. [NM_025099]	-0.193221	-0.175144	-0.330978	-0.464286	-0.0543206	-0.149696	-0.738	-0.707822	0.021657
NM_018849	Homo sapiens ATP-binding cassette, sub-family B (MDR/TAP), member 4 (ABCB4), transcript variant B, mRNA [NM_018849]	0.190814	0.408984	-0.158296	-0.436367	-0.992261	-0.912199	0.402443	0.551303	0.0216718
NM_024599	Homo sapiens rhomboid, veinlet-like 6 (Drosophila) (RHBDL6), mRNA [NM_024599]	-0.5726	-0.46884	-0.0691421	-0.295292	0.469748	0.473157	-0.109513	-0.129995	0.0216718
NM_002570	Homo sapiens proprotein convertase subtilisin/kexin type 6 (PCSK6), transcript variant 1, mRNA [NM_002570]	0.222606	0.405558	0.325032	0.18178	0.862534	0.953465	-0.628721	-0.980562	0.0216718
NM_006698	Homo sapiens bladder cancer associated protein (BLCAP), mRNA [NM_006698]	0.00256825	0.0840061	0.288303	0.285941	0.248456	0.312662	-0.150339	-0.2435	0.0216822
CN642215	ILLUMIGEN_MCQ_6085 Katze_MMBR Macaca mulatta cDNA clone IBIUW:5034 5' similar to Bases 1 to 1098 highly similar to human CPE (Hs.75360), mRNA sequence [CN642215]	-0.202158	-0.077871	-0.0914723	-0.0478431	0.270222	0.436282	0.597182	0.652265	0.021687
NM_003283	Homo sapiens troponin T1, skeletal, slow (TNNT1), mRNA. [NM_003283]	0.197803	0.0892754	-0.777232	-0.534397	-1.6795	-2.24336	0.300044	0.435642	0.0216966
NM_004332	Homo sapiens biphenyl hydrolase-like (serine hydrolase; breast epithelial mucin-associated antigen) (BPHL), mRNA. [NM_004332]	0.131323	0.0331674	-0.0953608	-0.135954	-0.219619	-0.195168	-0.427838	-0.514675	0.0217148
NM_000916	Homo sapiens oxytocin receptor (OXTR), mRNA [NM_000916]	0	0.995081	0	0	-3.21066	-3.0442	0	0	0.0217329
NM_022104	Homo sapiens chromosome 20 open reading frame 67 (C20orf67), mRNA. [NM_022104]	0.113985	0.187094	0.0152541	-0.0834325	-0.0898916	-0.0500193	-0.594785	-0.773063	0.0217367
XR_012561	PREDICTED: Macaca mulatta hypothetical protein LOC712091 (LOC712091), mRNA [XR_012561]	0.0535707	0.127064	0.0616227	0.0942678	-0.0715592	-0.136592	0.462882	0.587848	0.0217691
NM_181671	Homo sapiens phosphatidylinositol transfer protein, cytoplasmic 1 (PITPNC1), transcript variant 2, mRNA [NM_181671]	0.350848	0.821673	0.738226	0.446128	1.87266	2.34858	-1.26755	-0.945735	0.0217697
NM_007126	Homo sapiens valosin-containing protein (VCP), mRNA [NM_007126]	0.199435	0.271813	0.154993	0.147816	0.0507837	0.0670462	-0.129727	-0.204252	0.0217697
NM_018287	Homo sapiens Rho GTPase activating protein 12 (ARHGAP12), mRNA [NM_018287]	-0.0954804	0.0215469	-0.175956	-0.0435017	-0.714481	-0.66868	-0.00752806	0.0791686	0.0217839
XR_011312	PREDICTED: Macaca mulatta similar to Coatomer subunit beta (Beta-coat protein) (Beta-COP) (LOC699327), mRNA [XR_011312]	0.242416	0.250384	0.34808	0.553828	-0.292084	-0.336433	0.519441	0.632761	0.0217839
NM_015871	Homo sapiens zinc finger protein 593 (ZNF593), mRNA [NM_015871]	-0.204831	-0.195758	-0.135805	-0.266362	-0.452588	-0.552199	-0.774134	-0.836617	0.0217871
XR_014669	PREDICTED: Macaca mulatta similar to internexin neuronal intermediate filament protein, alpha (LOC721868), mRNA [XR_014669]	0.214131	0.192422	0.690294	0.525106	1.10193	1.09447	-0.449224	-0.131375	0.0217871
NM_005770	Homo sapiens small EDRK-rich factor 2 (SERF2), mRNA [NM_005770]	0.293928	0.225938	0.231788	0.225632	-0.23749	-0.264323	0.152347	0.281253	0.0218412
NM_033285	Homo sapiens tumor protein p53 inducible nuclear protein 1 (TP53INP1), mRNA [NM_033285]	0.403861	0.549292	-0.378324	-0.0721482	-0.334718	-0.310589	1.00045	0.871018	0.0218412
NM_001880	Homo sapiens activating transcription factor 2 (ATF2), mRNA [NM_001880]	-0.401026	-0.24472	-0.65609	-0.394546	-0.058638	-0.0596437	0.62699	0.722449	0.0218412
NM_133451	Homo sapiens KIAA1970 protein (KIAA1970), mRNA. [NM_133451]	1.16033	1.10281	0.633327	0.48934	-0.898813	-0.459448	0.63567	0.708573	0.0218727
NM_003186	Homo sapiens transgelin (TAGLN), mRNA [NM_003186]	-0.242143	-0.0839991	0.368743	0.262711	-0.296304	-0.370391	-1.13543	-1.50012	0.0218727
NM_022365	Homo sapiens DnaJ (Hsp40) homolog, subfamily C, member 1 (DNAJC1), mRNA [NM_022365]	0.576712	0.581148	0.287764	0.367936	0.281312	0.392209	0.80563	0.79456	0.0219607
XR_013480	PREDICTED: Macaca mulatta inositol polyphosphate-5-phosphatase, 75kDa (INPP5B), partial mRNA [XR_013480]	0.138751	0.165572	0.0912344	0.0896585	0.438049	0.554047	0.544162	0.637581	0.0219607
NM_006936	Homo sapiens SMT3 suppressor of mif two 3 homolog 3 (yeast) (SUMO3), mRNA. [NM_006936]	0.474718	0.344878	0.613042	0.470015	0.136065	0.0136072	-0.288915	-0.318279	0.0219607
NM_019858	Homo sapiens gene rich cluster, A gene (GRCA), transcript variant A-2, mRNA [NM_019858]	-0.164882	-0.0686973	-0.159092	-0.379984	-0.717771	-0.682025	0.50919	0.742129	0.0219688
NM_020230	Homo sapiens peter pan homolog (Drosophila) (PPAN), mRNA. [NM_020230]	1.24049	0.999572	0.285627	0.675603	-0.199707	-0.0698511	-0.680623	-0.700022	0.0219688
NM_031207	Homo sapiens hypothetical protein HT036 (HT036), mRNA [NM_031207]	0.0480114	-0.0649737	-0.0215382	-0.155944	-0.00512246	-0.106716	-0.849186	-0.743958	0.0219688
NM_175617	Homo sapiens metallothionein 1E (functional) (MT1E), mRNA [NM_175617],Homo sapiens metallothionein 1E (functional) (MT1E), mRNA. [NM_175617]	-0.182994	0.190454	0.110706	0.155334	1.17687	1.15776	-0.501501	-0.336363	0.0219688
NM_182764	Homo sapiens engulfment and cell motility 2 (ced-12 homolog, C. elegans) (ELMO2), transcript variant 3, mRNA [NM_182764]	-0.0826592	-0.151317	-0.353376	-0.336349	-0.329045	-0.312485	0.203686	0.366257	0.0219872
CN802386	ILLUMIGEN_MCQ_5031 Katze_MMPL2 Macaca mulatta cDNA clone IBIUW:5854 5' similar to Bases 103 to 985 highly similar to human GFPT1 (Hs.1674), mRNA sequence [CN802386]	-0.0161741	-0.0261809	-0.0496537	0.166593	-0.243485	-0.26604	0.754149	0.634875	0.0220346
NM_052880	Homo sapiens HGFL gene (MGC17330), mRNA [NM_052880]	0.213841	0.0387697	-0.820403	-0.403853	-0.763374	-0.797328	1.01524	0.856659	0.0220346
NM_016376	Homo sapiens ankyrin repeat and FYVE domain containing 1 (ANKFY1), transcript variant 1, mRNA [NM_016376]	0.0712253	0.0836207	-0.039119	-0.125752	0.346948	0.403586	-0.0108271	-0.0837916	0.0220346
NM_021137	Homo sapiens tumor necrosis factor, alpha-induced protein 1 (endothelial) (TNFAIP1), mRNA [NM_021137]	0.137246	0.0858412	-0.113851	-0.139987	-0.0685447	-0.0368132	0.0819883	0.0659359	0.0220346
NM_012453	Homo sapiens transducin (beta)-like 2 (TBL2), transcript variant 1, mRNA. [NM_012453]	-0.351864	-0.269693	-0.120734	-0.250801	0.323599	0.270356	-0.159627	-0.155394	0.0220853
NM_020183	Homo sapiens aryl hydrocarbon receptor nuclear translocator-like 2 (ARNTL2), mRNA [NM_020183]	-0.314037	-0.189005	-0.0682017	-0.174244	-1.45151	-1.39472	-0.376167	-0.690709	0.0221072
NM_007076	Homo sapiens Huntingtin interacting protein E (HYPE), mRNA [NM_007076]	0.747826	0.834537	0.0254784	-0.338426	-0.0159847	-0.064731	-0.710835	-0.818227	0.0221072
NM_015535	Homo sapiens DNA polymerase-transactivated protein 6 (DNAPTP6), mRNA [NM_015535]	-0.321904	-0.412555	-0.153945	-0.228921	0.211838	0.304127	-0.185198	-0.256161	0.0221072
NM_000115	Homo sapiens endothelin receptor type B (EDNRB), transcript variant 1, mRNA [NM_000115]	0.734791	1.22361	0.158101	0.707978	-2.06556	-2.3561	1.05603	0.590445	0.022197
NM_000909	Homo sapiens neuropeptide Y receptor Y1 (NPY1R), mRNA. [NM_000909]	0.531687	0.487356	-0.00870894	0.0120255	-0.298363	-0.496257	1.53275	1.12391	0.022197
CN645487	ILLUMIGEN_MCQ_24069 Katze_MMSP Macaca mulatta cDNA clone IBIUW:10303 5' similar to Bases 523 to 999 highly similar to human IGHG1 (Hs.413826), mRNA sequence [CN645487]	0.84915	1.14971	-0.0734339	0.203262	-0.666412	-0.567983	0.488287	0.5057	0.022197
NM_199295	Homo sapiens cortistatin (CORT), transcript variant 5, mRNA [NM_199295]	0.487221	0.234554	0.472604	0.621781	1.53145	1.54916	-0.00359678	0.242125	0.022197
NM_182744	Homo sapiens neuroblastoma, suppression of tumorigenicity 1 (NBL1), transcript variant 1, mRNA [NM_182744]	-0.208354	-0.214297	-0.210869	-0.258609	0.587966	0.442303	-0.221573	-0.402632	0.02222
NM_005600	Homo sapiens nitrilase 1 (NIT1), mRNA [NM_005600]	-0.121974	-0.1177	-0.23623	-0.349172	-0.456718	-0.539387	0.0622391	0.0308878	0.0222291
A_01_P014218	Unknown	0.789495	1.00496	0.18618	-0.0344803	-0.458618	-0.388642	0.181641	0.292769	0.0222496
NM_001012270	Homo sapiens baculoviral IAP repeat-containing 5 (survivin) (BIRC5), transcript variant 2, mRNA. [NM_001012270]	0.356458	0.344592	-0.0592831	0.421102	2.66351	2.61027	0.0109884	-0.634958	0.0222496
NM_002468	Homo sapiens myeloid differentiation primary response gene (88) (MYD88), mRNA. [NM_002468]	0.217901	0.298689	0.219663	-0.0912761	1.40201	1.29235	-0.259408	-0.0310815	0.0222885
NM_013313	Homo sapiens yippee-like 1 (Drosophila) (YPEL1), mRNA. [NM_013313]	0.101326	0.074399	0.151456	0.141567	0.737872	0.684927	-0.262902	-0.0456793	0.0222885
NM_180703	Homo sapiens U11/U12 snRNP 35K (U1SNRNPBP), transcript variant 4, mRNA. [NM_180703]	-0.00892008	-0.0936334	0.484609	0.261988	0.0500879	0.0917604	-0.690082	-0.59047	0.0222885
XM_496244	PREDICTED: Homo sapiens potassium channel tetramerisation domain containing 2 (KCTD2), mRNA [XM_496244]	-0.164953	-0.147401	-0.480789	-0.542965	-0.803067	-0.696702	0.395934	0.151138	0.0223226
NM_003900	Homo sapiens sequestosome 1 (SQSTM1), mRNA. [NM_003900]	-0.392467	-0.523518	-1.00938	-0.966221	0.0956991	0.357785	0.513628	0.257448	0.0223226
NM_032559	Homo sapiens kinesin family member 2B (KIF2B), mRNA. [NM_032559]	0	-0.168948	0	0	0.956995	1.26573	0	0	0.0223226
NM_003579	Homo sapiens RAD54-like (S. cerevisiae) (RAD54L), mRNA [NM_003579]	-0.513015	-0.107523	-0.146769	-0.150717	2.29841	2.55658	-1.24186	-0.477256	0.0223226
NM_018047	Homo sapiens RNA binding motif protein 22 (RBM22), mRNA [NM_018047]	-0.00645438	0.00727109	-0.154398	-0.0822388	0.323585	0.386716	0.125879	0.0484656	0.0223226
NM_033315	Homo sapiens RAS-like, family 10, member B (RASL10B), mRNA [NM_033315]	0.094664	0.478869	-0.142143	-0.250867	-1.13241	-0.974383	0.560196	0.513284	0.0223253
NM_016162	Homo sapiens inhibitor of growth family, member 4 (ING4), transcript variant 1, mRNA. [NM_016162]	0.0108114	-0.0469728	-0.0395772	-0.00351722	-0.00389051	-0.0684727	0.538941	0.717376	0.0223738
NM_016167	Homo sapiens nucleolar protein 7, 27kDa (NOL7), mRNA [NM_016167]	0.208481	0.250325	0.45614	0.44806	0.342331	0.274985	-0.0360861	0.0470655	0.0223883
XR_010248	PREDICTED: Macaca mulatta similar to CG17065-PA (LOC697051), mRNA [XR_010248]	-0.11736	-0.0629526	-0.0671885	-0.204298	0.276033	0.126682	-0.738194	-0.643746	0.0224538
CB549712	MMPL0005_D10 MMPL Macaca mulatta cDNA, mRNA sequence [CB549712]	-0.216382	-0.128596	-0.171563	-0.2276	0.25039	0.22938	0.00582907	0.0754934	0.0225066
NM_015230	Homo sapiens centaurin, delta 1 (CENTD1), transcript variant 1, mRNA. [NM_015230]	0.149216	0.0540384	0	0	-0.322818	-0.283656	0	-0.0313325	0.0225461
NM_152727	Homo sapiens copine II (CPNE2), mRNA. [NM_152727]	-0.178215	-0.252708	0.129312	0.0539812	0.200399	0.119878	0.453117	0.36583	0.0225461
NM_002129	Homo sapiens high-mobility group box 2 (HMGB2), mRNA [NM_002129]	0.272573	0.608258	0.630532	0.634122	2.36239	2.30554	-0.618618	-0.0156102	0.0225507
NM_130385	Homo sapiens murine retrovirus integration site 1 homolog (MRVI1), transcript variant 2, mRNA [NM_130385]	-0.0267336	0.190415	0.708144	0.27809	-1.35211	-1.47542	0.30743	0.124384	0.0225507
NM_006200	Homo sapiens proprotein convertase subtilisin/kexin type 5 (PCSK5), mRNA [NM_006200]	0.0928753	-0.053714	0.0412897	-0.050387	1.05609	1.13741	-0.141446	-0.470829	0.0225507
NM_019035	Homo sapiens protocadherin 18 (PCDH18), mRNA. [NM_019035]	0.357448	0.526114	0.584733	0.672776	-0.939653	-0.630212	0.351508	0.525228	0.0225694
NM_002437	Homo sapiens MpV17 transgene, murine homolog, glomerulosclerosis (MPV17), mRNA [NM_002437]	0.426635	0.257619	-0.136052	-0.0720983	-0.277031	-0.254639	-0.306333	-0.290764	0.0225704
NM_004506	Homo sapiens heat shock transcription factor 2 (HSF2), mRNA [NM_004506]	-0.301358	-0.211179	-0.308075	-0.33781	-0.864517	-0.923855	0.182489	0.470822	0.0225712
XR_014635	PREDICTED: Macaca mulatta hypothetical protein LOC721604 (LOC721604), mRNA [XR_014635]	-0.369141	-0.269818	-0.0541494	0.261413	0.845689	0.849031	-0.245734	-0.245442	0.0225796
NM_213674	Homo sapiens tropomyosin 2 (beta) (TPM2), transcript variant 2, mRNA. [NM_213674]	0.131423	0.0834039	-0.0614607	-0.225523	-0.671558	-0.844304	-0.593143	-0.559639	0.0225796
NM_006067	Homo sapiens COX4 neighbor (COX4NB), mRNA. [NM_006067]	0.810377	0.951918	0.731917	0.579575	-0.0940127	-0.270046	0.397782	0.477099	0.0225796
NM_005641	Homo sapiens TAF6 RNA polymerase II, TATA box binding protein (TBP)-associated factor, 80kDa (TAF6), transcript variant 1, mRNA [NM_005641]	-0.100246	-0.0453369	-0.106465	-0.14791	0.107895	0.168653	0.251214	0.201381	0.0225796
A_01_P007352	Unknown	0.284306	0.124377	0.493647	0.558375	0.971227	1.09575	-0.0881958	0.0924226	0.0225796
NM_020197	Homo sapiens SET and MYND domain containing 2 (SMYD2), mRNA. [NM_020197]	-0.0399186	-0.0644645	0.278158	0.314984	0.26322	0.201301	-0.238473	-0.396212	0.0225796
NM_002568	Homo sapiens poly(A) binding protein, cytoplasmic 1 (PABPC1), mRNA [NM_002568]	0.0181147	-0.0157471	-0.00955312	-0.0935513	0.204207	0.246995	-0.156283	-0.175621	0.0225796
XR_012912	PREDICTED: Macaca mulatta similar to block of proliferation 1 (LOC714024), mRNA [XR_012912]	-0.0601333	-0.252248	-0.0142423	-0.19229	0.422653	0.367981	-0.654346	-0.666224	0.0225808
NM_006597	Homo sapiens heat shock 70kDa protein 8 (HSPA8), transcript variant 1, mRNA [NM_006597]	-0.106675	-0.19099	0.0566104	-0.0426025	-0.489013	-0.50766	0.157035	0.057903	0.0225808
NM_015726	Homo sapiens H326 (H326), mRNA [NM_015726]	0.125223	-0.0495728	-0.155746	-0.110234	-0.51426	-0.517319	0.204946	0.157123	0.0225808
NM_014321	Homo sapiens origin recognition complex, subunit 6 homolog-like (yeast) (ORC6L), mRNA. [NM_014321]	-0.100925	-0.142207	0.279608	0.431881	1.56158	1.29907	-0.41601	-0.0562996	0.0226593
NM_145296	Homo sapiens immunoglobulin superfamily, member 4C (IGSF4C), mRNA. [NM_145296]	-0.183911	0.329625	-0.318288	-0.882304	-2.73795	-2.82208	-0.10271	-0.345409	0.0226697
NM_000698	Homo sapiens arachidonate 5-lipoxygenase (ALOX5), mRNA [NM_000698]	0.00581968	-0.448033	-0.529775	-0.235423	-2.5886	-2.5609	0.483513	1.19247	0.0227765
NM_031917	Homo sapiens angiopoietin-like 6 (ANGPTL6), mRNA [NM_031917]	1.2276	1.3261	-0.37133	-0.520085	0.376453	0.435987	0.399477	-0.00161587	0.0227765
CN642234	ILLUMIGEN_MCQ_6130 Katze_MMBR Macaca mulatta cDNA clone IBIUW:5076 5' similar to Bases 1 to 646 highly similar to human Unigene Hs.27151, mRNA sequence [CN642234]	-0.600098	-0.645025	0	0	0.68183	1.01487	0.167827	0	0.0227883
NM_006736	Homo sapiens DnaJ (Hsp40) homolog, subfamily B, member 2 (DNAJB2), mRNA [NM_006736]	-0.396203	-0.35237	-0.425199	-0.548529	0.0157827	0.0782535	-0.361823	-0.34882	0.0227883
NM_198943	Homo sapiens CXYorf1-related protein (MGC52000), mRNA. [NM_198943]	-0.178133	-0.144681	-0.313574	-0.389874	-0.0897452	-0.11542	-0.414888	-0.459961	0.0227883
NM_018173	Homo sapiens pleckstrin homology domain containing, family G (with RhoGef domain) member 6 (PLEKHG6), mRNA. [NM_018173]	0.504321	0.430396	-0.010202	0.0612292	-0.869042	-0.645835	0.0193355	-0.178921	0.0227883
NM_002655	Homo sapiens pleiomorphic adenoma gene 1 (PLAG1), mRNA [NM_002655]	0.372989	0.673526	-0.117115	0.168855	-2.1582	-2.64235	0.44608	1.08956	0.0227883
NM_025152	Homo sapiens chromosome 14 open reading frame 127 (C14orf127), mRNA [NM_025152]	0	-0.257271	0	0	1.06776	0.878747	0	0	0.0227883
CN643222	ILLUMIGEN_MCQ_7458 Katze_MMBR Macaca mulatta cDNA clone IBIUW:3897 5' similar to Bases 163 to 1073 highly similar to human Unigene Hs.303527, mRNA sequence [CN643222]	0	-0.0574363	0	0	1.04838	1.43448	0	0	0.0227883
NM_016307	Homo sapiens paired related homeobox 2 (PRRX2), mRNA [NM_016307]	-0.387762	-0.116066	0.0331865	0.0943745	0.803672	0.950385	-0.11306	-0.157019	0.0227883
NM_021168	Homo sapiens RAB40C, member RAS oncogene family (RAB40C), mRNA. [NM_021168]	-0.306814	-0.273441	-0.332212	-0.406835	0.0634551	0.0104331	0.0295319	-0.0501539	0.0227883
NM_006109	Homo sapiens SKB1 homolog (S. pombe) (SKB1), mRNA. [NM_006109]	0.0509793	0.0878139	0.381313	0.512458	-0.00712479	0.0187955	-0.431129	-0.27994	0.0227883
NM_145045	Homo sapiens hypothetical protein MGC20983 (MGC20983), mRNA [NM_145045]	-0.352975	-0.278757	-0.0519327	-0.0855577	-0.651663	-0.508046	-0.642847	-0.653835	0.0227883
NM_014754	Homo sapiens phosphatidylserine synthase 1 (PTDSS1), mRNA. [NM_014754]	-0.162647	-0.246124	0.132864	0.0466325	-0.0536495	-0.120719	-0.434957	-0.470779	0.0227883
NM_020190	Homo sapiens olfactomedin-like 3 (OLFML3), mRNA [NM_020190]	0.0352897	0.136095	0.14236	0.161247	-0.338776	-0.365599	0.034535	0.133435	0.022918
NM_018948	Homo sapiens mitogen-inducible gene 6 (MIG-6), mRNA [NM_018948]	-0.419903	-0.395367	0.133337	0.0633904	0.0877164	-0.0727164	-0.565027	-0.490008	0.0229778
CN641959	ILLUMIGEN_MCQ_5696 Katze_MMBR Macaca mulatta cDNA clone IBIUW:5372 5' similar to Bases 23 to 1049 highly similar to human PRKAR2B (Hs.77439), mRNA sequence [CN641959]	0.0259707	-0.319445	0.0769591	0.1413	1.32445	1.19507	-0.116678	-0.329999	0.0229778
XR_012148	PREDICTED: Macaca mulatta similar to Protein C7orf10 (Dermal papilla-derived protein 13) (LOC702855), mRNA [XR_012148]	0.746206	0.372901	-0.0625028	-0.14039	-1.19574	-1.10188	-0.498358	-0.292252	0.0229778
NM_019025	Homo sapiens spermine oxidase (SMOX), transcript variant 5, mRNA. [NM_019025]	-0.05652	-0.610078	-0.162986	-0.332065	1.48602	1.57424	-0.428284	-0.414865	0.0229778
NM_005398	Homo sapiens protein phosphatase 1, regulatory (inhibitor) subunit 3C (PPP1R3C), mRNA [NM_005398]	0.448046	0.398843	0.850781	0.566072	1.60394	1.55175	-0.0694934	0.207592	0.0229778
NM_001540	Homo sapiens heat shock 27kDa protein 1 (HSPB1), mRNA. [NM_001540]	0.211869	0.208279	0.0508472	0.126769	-0.468362	-0.484735	-0.375153	-0.190694	0.0229778
NM_007182	Homo sapiens Ras association (RalGDS/AF-6) domain family 1 (RASSF1), transcript variant A, mRNA. [NM_007182]	-0.0840357	-0.229867	0.0608646	0.0233588	0.332579	0.435048	-0.334245	-0.423509	0.0229778
NM_173562	Homo sapiens chromosome 6 open reading frame 69 (C6orf69), mRNA. [NM_173562]	-0.0582012	-0.0753452	0.00315195	-0.0687509	-0.296227	-0.309984	-0.304806	-0.258355	0.0229778
NM_182908	Homo sapiens dehydrogenase/reductase (SDR family) member 2 (DHRS2), transcript variant 1, mRNA [NM_182908]	0.381226	0.626557	1.07959	1.03102	0.952753	0.622334	-0.719756	-0.517302	0.0229778
NM_175569	Homo sapiens Xg blood group (pseudoautosomal boundary-divided on the X chromosome) (XG), mRNA. [NM_175569]	0.457425	0.384134	0.143808	0.1024	1.03121	0.952796	0.443609	0.638408	0.0229778
NM_000158	Homo sapiens glucan (1,4-alpha-), branching enzyme 1 (glycogen branching enzyme, Andersen disease, glycogen storage disease type IV) (GBE1), mRNA. [NM_000158]	0.185867	0.22486	0.312516	0.251383	-0.060172	0.0575032	-0.24959	-0.331229	0.0230108
NM_015417	Homo sapiens chromosome 20 open reading frame 28 (C20orf28), mRNA. [NM_015417]	-0.106021	-0.0638162	-0.0681056	-0.124008	0.174705	0.106558	-0.469917	-0.364218	0.0230238
NM_021724	Homo sapiens nuclear receptor subfamily 1, group D, member 1 (NR1D1), mRNA [NM_021724]	0.171783	0.238272	0.0226458	0.108612	-0.465192	-0.344169	0.0531767	0.0214111	0.0230238
NM_006940	Homo sapiens SRY (sex determining region Y)-box 5 (SOX5), transcript variant 1, mRNA. [NM_006940]	-1.70443	-2.25404	0	0	0.329685	0	0	0	0.023084
NM_003864	Homo sapiens sin3-associated polypeptide, 30kDa (SAP30), mRNA [NM_003864]	0.0627915	0.0443417	-0.54398	0.170309	1.99001	2.0256	-0.510695	-0.565037	0.023084
NM_012137	Homo sapiens dimethylarginine dimethylaminohydrolase 1 (DDAH1), mRNA [NM_012137]	0.218022	0.175604	0.293951	0.516108	-0.455314	-0.658363	-0.48209	-0.497725	0.023084
NM_024119	Homo sapiens likely ortholog of mouse D11lgp2 (LGP2), mRNA. [NM_024119]	0.465878	0.681526	0.554118	-0.0958462	2.66086	2.79596	0.324327	0.0138885	0.023084
XM_049351	PREDICTED: Homo sapiens KIAA1600 (KIAA1600), mRNA [XM_049351]	-0.0525547	-0.028516	0.0143826	0.125757	-0.208658	-0.338912	0.46837	0.401105	0.0231229
NM_133375	Homo sapiens hypothetical protein MGC4562 (MGC4562), mRNA. [NM_133375]	0.151837	0.3527	0.106016	0.105494	0.43745	0.470536	-0.305224	-0.315058	0.0232026
NM_017784	Homo sapiens oxysterol binding protein-like 10 (OSBPL10), mRNA [NM_017784]	0.263403	0.352757	0.134519	0.26592	-0.640718	-0.582077	0.0839778	-0.111432	0.0232026
NM_012286	Homo sapiens mortality factor 4 like 2 (MORF4L2), mRNA [NM_012286]	-0.158225	-0.142288	0.0217588	0.0871602	-0.0946111	-0.0274924	0.210099	0.251255	0.0232026
NM_003031	Homo sapiens seven in absentia homolog 1 (Drosophila) (SIAH1), mRNA [NM_003031]	-0.108373	-0.0224991	-0.259423	-0.243233	0.319388	0.249646	-0.0849853	-0.000211587	0.0232026
CO647204	ILLUMIGEN_MCQ_40169 Katze_MMPB2 Macaca mulatta cDNA clone IBIUW:21632 5' similar to Bases 6 to 949 highly similar to human HERC3 (Hs.35804), mRNA sequence [CO647204]	0.285807	0.169547	0.587609	0.230063	1.60282	1.44718	-0.238134	-0.532206	0.0232114
A_01_P017935	Unknown	0.187542	0.150998	-0.161938	-0.12353	-0.343056	-0.294422	0.182813	0.057508	0.0232114
A_01_P006157	Unknown	-0.0380075	0.105295	-0.409355	-0.955352	1.50037	1.58777	0.881045	0.682459	0.0232433
NM_017918	Homo sapiens hypothetical protein FLJ20647 (FLJ20647), mRNA. [NM_017918]	-0.138002	-0.206562	-0.124498	-0.00473037	0.75605	0.775347	-0.121698	0.110174	0.0232473
NM_001003679	Homo sapiens leptin receptor (LEPR), transcript variant 2, mRNA [NM_001003679]	-0.0421733	0.132077	-0.120812	0.70562	-2.41393	-2.54995	0.455974	0.328465	0.0232764
NM_006947	Homo sapiens signal recognition particle 72kDa (SRP72), mRNA [NM_006947]	-0.0713168	-0.146156	0.189816	0.212323	-0.335351	-0.337301	-0.000402682	0.123077	0.0232764
XR_013556	PREDICTED: Macaca mulatta similar to PCTAIRE protein kinase 2 (LOC717183), mRNA [XR_013556]	-0.265863	-0.150229	-0.169305	-0.215118	0.49028	0.41827	-0.0491431	0.082407	0.0232764
NM_000062	Homo sapiens serine (or cysteine) proteinase inhibitor, clade G (C1 inhibitor), member 1, (angioedema, hereditary) (SERPING1), mRNA. [NM_000062]	-0.327607	-0.387544	-0.340733	-0.451612	-0.334541	-0.31938	0.155556	0.290079	0.0232764
AF294891	Macaca mulatta NKG2-A mRNA, complete cds [AF294891]	0.870772	1.22557	1.61699	1.82329	1.89118	1.68446	-0.535869	-0.119611	0.0232764
NM_024310	Homo sapiens pleckstrin homology domain containing, family F (with FYVE domain) member 1 (PLEKHF1), mRNA. [NM_024310]	-0.320211	-0.330025	-0.513008	-0.799389	0.305574	0.301692	0.33202	0.245002	0.0233009
NM_001011538	Homo sapiens similar to 60S ribosomal protein L21 (LOC402176), mRNA. [NM_001011538]	-0.387362	-0.268378	0	0	2.17255	1.55293	0	0	0.0233009
NM_005966	Homo sapiens NGFI-A binding protein 1 (EGR1 binding protein 1) (NAB1), mRNA [NM_005966]	-0.132422	-0.145211	-0.0479934	-0.232227	0.569387	0.558345	0.333809	0.219715	0.0233009
NM_004219	Homo sapiens pituitary tumor-transforming 1 (PTTG1), mRNA [NM_004219]	0.417321	0.377795	0.943561	0.812693	2.20353	2.03785	-0.543215	0.0520616	0.0233009
NM_001629	Homo sapiens arachidonate 5-lipoxygenase-activating protein (ALOX5AP), mRNA [NM_001629]	-1.16935	-1.28404	-0.162414	-0.278599	-0.652262	-0.898079	0.0860432	0.356494	0.0233009
NM_013995	Homo sapiens lysosomal-associated membrane protein 2 (LAMP2), transcript variant LAMP2B, mRNA. [NM_013995]	0.185302	0.249882	0.086341	0.193699	-0.197743	-0.138294	0.648559	0.512117	0.0233141
NM_005080	Homo sapiens X-box binding protein 1 (XBP1), mRNA [NM_005080]	-0.191307	-0.157682	-0.092952	-0.143382	0.356546	0.402604	0.373078	0.211825	0.0233696
NM_016002	Homo sapiens saccharopine dehydrogenase (putative) (SCCPDH), mRNA. [NM_016002]	-0.0421256	-0.0440428	0.0809737	0.258944	0.64636	0.550964	-0.234509	-0.152087	0.0234073
NM_007203	Homo sapiens A kinase (PRKA) anchor protein 2 (AKAP2), transcript variant 1, mRNA [NM_007203]	0.536316	0.654374	0.572347	0.524656	-0.00586722	0.0565929	0.0778632	-0.0690543	0.0234141
BX648935	Homo sapiens mRNA; cDNA DKFZp686A0748 (from clone DKFZp686A0748) [BX648935]	-0.24209	-0.260018	-0.143749	-0.133411	0.12362	0.164486	0.459744	0.287065	0.0234315
NM_015200	Homo sapiens SCC-112 protein (SCC-112), mRNA [NM_015200]	-0.0947096	-0.00934919	0.414133	0.45217	0.00275434	0.0851884	0.308438	0.388828	0.0234349
NM_012081	Homo sapiens elongation factor, RNA polymerase II, 2 (ELL2), mRNA [NM_012081]	-0.033325	-0.0454855	0.194251	0.125051	0.215827	0.29204	0.435117	0.524298	0.0234834
XM_053074	PREDICTED: Homo sapiens translocase of inner mitochondrial membrane 50 homolog (yeast) (TIMM50), mRNA [XM_053074]	0.169477	0.273142	0.156189	0.34883	0.0125618	0.0249937	-0.771519	-0.600891	0.0234855
NM_181720	Homo sapiens Rho GTPase activating protein 30 (ARHGAP30), transcript variant 2, mRNA. [NM_181720]	-1.17234	-1.21609	-0.199743	-0.319285	-0.731894	-0.665328	0.132881	-0.163433	0.0235014
NM_007184	Homo sapiens nischarin (NISCH), mRNA [NM_007184]	-0.395509	-0.265074	-0.609652	-0.664481	-0.768172	-0.790153	-0.195662	-0.272233	0.0235014
CN646119	ILLUMIGEN_MCQ_25663 Katze_MMBR Macaca mulatta cDNA clone IBIUW:10935 5' similar to Bases 1 to 955 highly similar to human MRPS34 (Hs.157160), mRNA sequence [CN646119]	-0.0357393	0.0631798	0.196211	0.083305	-0.077291	-0.0233997	-0.474489	-0.56372	0.0235014
NM_003298	Homo sapiens nuclear receptor subfamily 2, group C, member 2 (NR2C2), mRNA [NM_003298]	-0.287036	-0.372404	-0.804936	-0.968664	0.285297	0.299149	-0.292348	-0.538183	0.0235035
XR_014088	PREDICTED: Macaca mulatta similar to glucocerebrosidase precursor (LOC719103), mRNA [XR_014088]	-0.0895699	-0.176939	-0.105792	-0.270896	0.418228	0.394988	-0.34404	-0.272485	0.0235321
NM_052902	Homo sapiens serine/threonine kinase 11 interacting protein (STK11IP), mRNA [NM_052902]	-0.266337	-0.326785	-0.750811	-0.829542	-0.271219	-0.202677	-0.166889	-0.288903	0.0235321
NM_016447	Homo sapiens membrane protein, palmitoylated 6 (MAGUK p55 subfamily member 6) (MPP6), mRNA. [NM_016447]	-0.0236302	-0.25149	-0.560809	-0.455552	-0.303688	-0.292798	0.562489	0.771074	0.0235321
NM_020899	Homo sapiens zinc finger and BTB domain containing 4 (ZBTB4), mRNA [NM_020899]	-0.123646	-0.121836	-0.295063	-0.253536	-0.242787	-0.347855	0.454933	0.291965	0.0235726
XR_013742	PREDICTED: Macaca mulatta similar to eukaryotic translation initiation factor 2C, 1 (LOC712398), mRNA [XR_013742]	0.377545	0.447458	0.303182	0.351342	0.0681521	0.00779734	0.423796	0.481794	0.0236461
NM_018656	Homo sapiens solute carrier family 35, member E3 (SLC35E3), mRNA. [NM_018656]	-0.0684824	-0.0806597	0.142103	0.15885	0.937346	0.86859	0.198629	0.454976	0.0236486
CO647113	ILLUMIGEN_MCQ_40059 Katze_MMPB2 Macaca mulatta cDNA clone IBIUW:23894 5' similar to Bases 2 to 950 highly similar to human ACSL1 (Hs.406678), mRNA sequence [CO647113]	-0.19119	-0.165062	-0.427373	-0.29416	0.0674635	0.165166	0.433306	0.613536	0.0236631
NM_014786	Homo sapiens Rho guanine nucleotide exchange factor (GEF) 17 (ARHGEF17), mRNA. [NM_014786]	0.223988	0.124464	-0.011604	-0.0232086	-0.968293	-0.841348	0.0741805	-0.185457	0.023683
NM_003373	Homo sapiens vinculin (VCL), transcript variant 2, mRNA. [NM_003373]	0.172768	0.249388	0.27731	0.0932058	-0.968575	-0.843777	-0.11131	-0.346333	0.0237009
NM_016627	Homo sapiens hypothetical protein LOC51321 (LOC51321), mRNA [NM_016627]	-0.133674	-0.142678	-0.405638	-0.349082	-0.386297	-0.476335	0.322517	0.552477	0.0237027
NM_004952	Homo sapiens ephrin-A3 (EFNA3), mRNA [NM_004952]	-0.413545	-0.0941021	-0.00925974	-0.340597	1.29157	1.29302	0.0383627	0.0458139	0.0237028
NM_021643	Homo sapiens tribbles homolog 2 (Drosophila) (TRIB2), mRNA [NM_021643]	-0.684365	-0.695981	-1.11748	-0.845207	-0.64909	-0.502415	0.785819	0.458132	0.0237028
NM_001557	Homo sapiens interleukin 8 receptor, beta (IL8RB), mRNA. [NM_001557]	-0.248009	0.129778	0.678117	0.551908	-0.957555	-1.02157	-0.0579918	-0.174349	0.0237028
NM_000186	Homo sapiens complement factor H (CFH), transcript variant 1, mRNA. [NM_000186]	0.295547	0.305295	0.263108	0.354323	-0.100541	0.0274487	0.609116	0.566736	0.0237028
BC108680	Homo sapiens cDNA clone MGC:131759 IMAGE:5416073, complete cds [BC108680]	-0.491911	-0.337958	-0.496205	-0.5813	0.34295	0.178556	0.113071	0.0614458	0.0237028
NM_016824	Homo sapiens adducin 3 (gamma) (ADD3), transcript variant 1, mRNA [NM_016824]	0.509714	0.597249	0.181663	0.329319	-0.194605	-0.263042	0.814464	0.623697	0.0237028
NM_002292	Homo sapiens laminin, beta 2 (laminin S) (LAMB2), mRNA [NM_002292]	-0.279368	-0.20378	-0.651995	-0.695565	-0.53717	-0.574219	-0.345855	-0.421612	0.0237028
NM_016006	Homo sapiens abhydrolase domain containing 5 (ABHD5), mRNA [NM_016006]	-0.237621	-0.320301	-0.441535	-0.341927	-0.128494	-0.178135	0.405621	0.625734	0.0237341
NM_020365	Homo sapiens eukaryotic translation initiation factor 2B, subunit 3 gamma, 58kDa (EIF2B3), mRNA. [NM_020365]	0.0301501	-0.0434836	0.0955766	0.171031	-0.777866	-0.932487	-0.380334	-0.172925	0.0237341
NM_001008211	Homo sapiens optineurin (OPTN), transcript variant 1, mRNA [NM_001008211]	0.00975343	0.228914	-0.0704718	0.121948	1.1216	1.06736	0.689822	0.830201	0.0237341
NM_015358	Homo sapiens MORC family CW-type zinc finger 3 (MORC3), mRNA. [NM_015358]	-0.52326	-0.339184	-0.0983021	-0.273673	-0.244797	-0.164346	0.521396	0.546224	0.0237341
NM_178126	Homo sapiens hypothetical protein LOC162427 (LOC162427), mRNA. [NM_178126]	1.86681	1.79066	-0.289476	-0.672646	-0.285108	0.0334475	0.0403855	-0.410898	0.0237655
NM_014268	Homo sapiens microtubule-associated protein, RP/EB family, member 2 (MAPRE2), mRNA [NM_014268]	0.235151	0.269989	0.278697	0.256008	0.396123	0.386816	-0.0172947	-0.138535	0.0238251
NM_018343	Homo sapiens RIO kinase 2 (yeast) (RIOK2), mRNA [NM_018343]	0.247173	0.201719	0.25462	0.51058	-1.53545	-1.45683	-0.225333	0.257525	0.0238553
NM_021111	Homo sapiens reversion-inducing-cysteine-rich protein with kazal motifs (RECK), mRNA. [NM_021111]	0.0654759	0.188203	-0.307564	-0.285099	-0.171434	-0.285726	0.387142	0.534374	0.0239009
NM_015245	Homo sapiens ankyrin repeat and sterile alpha motif domain containing 1 (ANKS1), mRNA. [NM_015245]	0.130264	0.230939	-0.400141	-0.414589	-0.396226	-0.540041	0.106498	0.253225	0.0239019
NM_004255	Homo sapiens cytochrome c oxidase subunit Va (COX5A), nuclear gene encoding mitochondrial protein, mRNA [NM_004255]	0.15613	0.1596	0.224706	0.246085	0.242441	0.120297	-0.20761	-0.185064	0.0239146
NM_020971	Homo sapiens spectrin, beta, non-erythrocytic 4 (SPTBN4), mRNA [NM_020971]	0.389271	0.28496	0.113629	0.0123342	-0.10539	-0.205265	-0.296173	-0.290406	0.0239245
NM_007109	Homo sapiens transcription factor 19 (SC1) (TCF19), mRNA [NM_007109]	0.947421	1.28025	-0.452292	-0.742452	2.43997	2.99892	0.377166	-0.215902	0.0240057
DB563336	DB563336 RIKEN full-length enriched human cDNA library, hypothalamus Homo sapiens cDNA clone H033046G03 3', mRNA sequence [DB563336]	0.349755	0.403232	0.428792	0.236728	0.18048	0.139327	-0.326689	-0.408721	0.0240057
NM_006666	Homo sapiens RuvB-like 2 (E. coli) (RUVBL2), mRNA. [NM_006666]	0.160304	0.152589	0.251312	0.202419	0.2775	0.289775	-0.213818	-0.375273	0.0240057
NM_133468	Homo sapiens BMP-binding endothelial regulator precursor protein (BMPER), mRNA [NM_133468]	0.693553	0.696862	0.645795	1.01004	-0.169028	-0.167471	-0.39452	-0.283235	0.0240262
NM_005437	Homo sapiens nuclear receptor coactivator 4 (NCOA4), mRNA. [NM_005437]	-0.197421	-0.206621	-0.105522	-0.270028	-0.0680651	-0.0942895	0.381558	0.475083	0.0240262
NM_003136	Homo sapiens signal recognition particle 54kDa (SRP54), mRNA. [NM_003136]	0.0772397	-0.0392332	-0.00271242	0.125498	-0.523255	-0.569673	-0.22082	-0.228765	0.0240262
CD768052	AGENCOURT_14718943 NICHD_Rh_Test2 Macaca mulatta cDNA clone IMAGE:6973210 5', mRNA sequence [CD768052]	0.321871	0.425143	0.356553	0.526855	0.0138027	-0.0692001	-0.37357	-0.286989	0.0240436
NM_000274	Homo sapiens ornithine aminotransferase (gyrate atrophy) (OAT), nuclear gene encoding mitochondrial protein, mRNA [NM_000274]	-0.00752734	0.0685635	0.360008	0.426369	0.195559	0.132334	0.440578	0.492589	0.0241535
NM_016598	Homo sapiens zinc finger, DHHC domain containing 3 (ZDHHC3), mRNA [NM_016598]	0.150587	0.121584	0.0645294	0.0736573	-0.184707	-0.122695	-0.06746	-0.121157	0.0241535
NM_002599	Homo sapiens phosphodiesterase 2A, cGMP-stimulated (PDE2A), mRNA [NM_002599]	-0.171566	-0.474979	-0.675306	-0.709629	-1.28042	-1.10236	1.07801	0.640488	0.0241535
NM_006348	Homo sapiens component of oligomeric golgi complex 5 (COG5), transcript variant 1, mRNA. [NM_006348]	0.0365941	0.150858	-0.122827	-0.0696014	-0.438024	-0.447413	-0.00795635	0.0820203	0.0242181
NM_052966	Homo sapiens chromosome 1 open reading frame 24 (C1orf24), mRNA [NM_052966]	-0.112878	-0.209459	-0.619608	-0.759981	0.46583	0.41366	0.505349	0.861469	0.0242386
NM_005099	Homo sapiens a disintegrin-like and metalloprotease (reprolysin type) with thrombospondin type 1 motif, 4 (ADAMTS4), mRNA. [NM_005099]	-1.28502	-0.983355	-1.22928	-1.18004	1.61485	1.16613	0.0740192	-0.485676	0.0242752
NM_017785	Homo sapiens hypothetical protein FLJ20364 (FLJ20364), mRNA. [NM_017785]	0.356993	0.101858	0.606127	0.704151	1.80551	1.72317	-0.334217	0.109011	0.0243295
NM_000336	Homo sapiens sodium channel, nonvoltage-gated 1, beta (Liddle syndrome) (SCNN1B), mRNA. [NM_000336]	-0.0295274	0.019372	-0.125848	-0.18154	0.160511	0.244223	-0.172765	-0.196473	0.0244358
NM_030643	Homo sapiens apolipoprotein L, 4 (APOL4), transcript variant a, mRNA [NM_030643]	0.0936957	0.186158	0.40795	0.136096	1.13246	1.14107	0.426965	0.436647	0.0244987
NM_002766	Homo sapiens phosphoribosyl pyrophosphate synthetase-associated protein 1 (PRPSAP1), mRNA [NM_002766]	-0.478892	-0.292766	-0.5684	-0.54194	0.231904	0.102981	0.221904	0.133478	0.0244987
NM_003609	Homo sapiens HIRA interacting protein 3 (HIRIP3), mRNA. [NM_003609]	0.390548	0.0589626	0.243558	0.438842	1.35317	1.52166	-0.135233	-0.0420283	0.0244987
XR_009969	PREDICTED: Macaca mulatta similar to Ras-related protein Rab-13 (LOC695135), partial mRNA [XR_009969]	-0.100122	-0.140287	-0.252708	-0.269763	-0.0804412	-0.0583597	0.0980787	0.0265876	0.0244987
NM_002217	Homo sapiens inter-alpha (globulin) inhibitor H3 (ITIH3), mRNA [NM_002217]	-0.420646	-0.400307	-0.19699	-0.253158	-1.10482	-1.07213	-0.615624	-0.38384	0.0244987
NM_144599	Homo sapiens non imprinted in Prader-Willi/Angelman syndrome 1 (NIPA1), mRNA. [NM_144599]	-0.150238	-0.013031	-0.0396835	0.0708702	-0.513003	-0.551891	0.174236	0.275587	0.0245166
NM_022911	Homo sapiens solute carrier family 26, member 6 (SLC26A6), transcript variant 1, mRNA. [NM_022911]	-0.306887	-0.353768	-0.359764	-0.432331	-0.052957	-0.0751346	-0.669871	-0.553893	0.0245219
CR627373	Homo sapiens mRNA; cDNA DKFZp762K067 (from clone DKFZp762K067) [CR627373]	0.0225696	0.188216	-0.149617	-0.19405	-0.529761	-0.523954	0.223413	0.110817	0.0245219
NM_203434	Homo sapiens similar to RIKEN cDNA 2610524G09 (LOC389792), mRNA [NM_203434]	-0.927614	-1.01738	-1.15404	-1.25145	-0.169889	-0.208335	-0.608623	-0.854503	0.0245219
NM_032546	Homo sapiens tripartite motif-containing 54 (TRIM54), transcript variant 1, mRNA. [NM_032546]	0.0825576	-0.0160157	0.0673072	0.105522	0.336505	0.22446	-0.287608	-0.297477	0.0245219
NM_172171	Homo sapiens calcium/calmodulin-dependent protein kinase (CaM kinase) II gamma (CAMK2G), transcript variant 1, mRNA [NM_172171]	-0.128787	-0.0947983	-0.16115	0.00121356	-0.4692	-0.479829	0.236563	0.167549	0.0245219
CN802611	ILLUMIGEN_MCQ_11175 Katze_MMPL2 Macaca mulatta cDNA clone IBIUW:12822 5' similar to Bases 5 to 845 highly similar to human KDELR2 (Hs.446645), mRNA sequence [CN802611]	0.0500888	-0.0554761	-0.130774	-0.0895665	-0.583743	-0.456166	0.114184	0.189167	0.0245219
NM_007106	Homo sapiens ubiquitin-like 3 (UBL3), mRNA [NM_007106]	0.239347	0.205499	0.444099	0.211889	-0.401057	-0.308598	0.598126	0.698461	0.0245219
NM_019052	Homo sapiens coiled-coil alpha-helical rod protein 1 (CCHCR1), mRNA. [NM_019052]	-0.353734	-0.257421	-0.0925935	-0.222495	0.26347	0.271979	-0.365482	-0.474545	0.0245219
NM_032849	Homo sapiens hypothetical protein FLJ14834 (FLJ14834), mRNA. [NM_032849]	0.319866	0.32387	-0.017767	0.111189	0.858798	0.963805	1.06597	0.829609	0.0246101
CN648569	ILLUMIGEN_MCQ_30855 Katze_MMPB Macaca mulatta cDNA clone IBIUW:6483 5' similar to Bases 1 to 1036 highly similar to human BHLHB2 (Hs.171825), mRNA sequence [CN648569]	-0.568734	-0.441708	-0.662235	-0.756276	0.333152	0.442602	-0.0800993	-0.323955	0.0246114
NM_006848	Homo sapiens hepatitis delta antigen-interacting protein A (DIPA), mRNA [NM_006848]	0.0326719	0.026239	-0.424768	-0.451546	-1.45459	-1.50504	-0.3949	-0.800924	0.0246114
NM_016127	Homo sapiens hypothetical protein MGC8721 (MGC8721), mRNA. [NM_016127]	-0.121398	-0.0245702	-0.260925	-0.274179	0.37075	0.361662	0.224216	0.396463	0.0246114
NM_025079	Homo sapiens zinc finger CCCH-type containing 12A (ZC3H12A), mRNA. [NM_025079]	0.161963	0.0928466	-0.035242	-0.267466	0.998863	0.99948	0.55239	0.341793	0.0246114
NM_020247	Homo sapiens chaperone, ABC1 activity of bc1 complex like (S. pombe) (CABC1), mRNA. [NM_020247]	-0.477264	-0.330488	-0.285921	-0.00632795	0.750437	0.794034	-0.0360867	0.0472112	0.0247667
CB229722	AGENCOURT_11500965 NICHD_Rh_Ov1 Macaca mulatta cDNA clone IMAGE:6882443 5', mRNA sequence [CB229722]	0.0659977	0.00452605	0.264854	0.164078	-0.0981599	-0.0684869	0.510213	0.655279	0.024777
NM_017913	Homo sapiens cell division cycle 37 homolog (S. cerevisiae)-like 1 (CDC37L1), mRNA [NM_017913]	-0.0166167	-0.0241739	-0.173277	-0.201615	-0.144732	-0.219944	0.182669	0.282711	0.024777
NM_000896	Homo sapiens cytochrome P450, family 4, subfamily F, polypeptide 3 (CYP4F3), mRNA [NM_000896]	2.87253	2.67112	-1.19985	-1.83858	0	-0.911103	-0.518509	-0.105532	0.024777
NM_004791	Homo sapiens integrin, beta-like 1 (with EGF-like repeat domains) (ITGBL1), mRNA [NM_004791]	-0.0693644	0.003674	0.178945	0.135099	-0.0198088	-0.136791	0.603006	0.487638	0.024777
NM_025228	Homo sapiens TRAF3-interacting Jun N-terminal kinase (JNK)-activating modulator (T3JAM), mRNA [NM_025228]	0.0843264	-0.104298	-0.85704	-0.556934	-1.4614	-0.989495	1.41014	1.99685	0.024777
NM_017994	Homo sapiens hypothetical protein FLJ10099 (FLJ10099), mRNA [NM_017994]	-0.0422431	-0.0823464	0.234643	0.228866	0.436016	0.325901	0.257035	0.225209	0.0248061
NM_024077	Homo sapiens SECIS binding protein 2 (SECISBP2), mRNA [NM_024077]	-0.152248	-0.311551	0.0477125	0.155964	-0.489783	-0.522361	0.120791	0.12322	0.0248061
NM_000096	Homo sapiens ceruloplasmin (ferroxidase) (CP), mRNA [NM_000096]	0.0919441	0.110663	0.554507	0.502938	-0.450759	-0.599324	0.592088	0.320894	0.0248102
NM_006000	Homo sapiens tubulin, alpha 1 (testis specific) (TUBA1), mRNA. [NM_006000]	0.0320025	-0.108552	0.120455	-0.048611	-0.914913	-1.04901	-1.01398	-0.771014	0.0248181
NM_003126	Homo sapiens spectrin, alpha, erythrocytic 1 (elliptocytosis 2) (SPTA1), mRNA. [NM_003126]	0.309034	0.369228	0.601753	0.75704	0.728822	0.699925	0.967518	1.00613	0.0248544
NM_006266	Homo sapiens ral guanine nucleotide dissociation stimulator (RALGDS), mRNA [NM_006266]	-1.0769	-1.08943	-1.45737	-1.5773	-0.868995	-0.685184	-0.11405	-0.384222	0.0248588
NM_018965	Homo sapiens triggering receptor expressed on myeloid cells 2 (TREM2), mRNA. [NM_018965]	-0.0217899	0.181215	-0.509152	-0.459711	-0.472416	-0.388589	0.313837	0.220275	0.0249349
NM_023039	Homo sapiens ankyrin repeat, family A (RFXANK-like), 2 (ANKRA2), mRNA. [NM_023039]	0.00888871	-0.00845737	0.140933	-0.0151694	-0.211012	-0.334101	0.528459	0.655138	0.0249349
NM_013372	Homo sapiens gremlin 1 homolog, cysteine knot superfamily (Xenopus laevis) (GREM1), mRNA [NM_013372]	-0.472768	-0.341613	0.0165863	0.0490674	-0.591738	-0.696487	0.108189	-0.0320763	0.0249349
NM_001079	Homo sapiens zeta-chain (TCR) associated protein kinase 70kDa (ZAP70), transcript variant 1, mRNA. [NM_001079]	-0.0288119	0.07673	0.642135	0.412791	2.24817	2.03244	0.137398	-0.46135	0.0249349
NM_000591	Homo sapiens CD14 antigen (CD14), mRNA. [NM_000591]	-0.684763	-0.547128	-0.0289529	-0.347947	-1.30739	-1.52295	0.0544161	0.213217	0.0249349
NM_199186	Homo sapiens 2,3-bisphosphoglycerate mutase (BPGM), transcript variant 2, mRNA. [NM_199186]	-0.746925	-0.675992	-0.309497	-0.199308	-0.25	-0.283618	0.351465	0.651813	0.0249349
CN644516	ILLUMIGEN_MCQ_10491 Katze_MMPL2 Macaca mulatta cDNA clone IBIUW:9332 5' similar to Bases 1 to 959 highly similar to human ARL7 (Hs.111554), mRNA sequence [CN644516]	-0.199011	-0.108665	0.0293854	0.0406158	-1.2844	-1.30584	0.158646	-0.240088	0.0249349
NM_021992	Homo sapiens thymosin, beta, identified in neuroblastoma cells (TMSNB), mRNA [NM_021992]	0.0940085	0.1661	0.59111	0.361247	1.69381	1.99761	-1.00459	-0.424661	0.024949
NM_033495	Homo sapiens kelch-like 13 (Drosophila) (KLHL13), mRNA. [NM_033495]	0.840571	0.333657	0.125047	-0.371883	-1.69071	-1.32054	1.4373	1.34606	0.0250405
NM_001640	Homo sapiens N-acylaminoacyl-peptide hydrolase (APEH), mRNA [NM_001640]	-0.0594065	-0.0729252	-0.12476	-0.188883	-0.265195	-0.195243	-0.545762	-0.466462	0.0250405
NM_015599	Homo sapiens phosphoglucomutase 3 (PGM3), mRNA. [NM_015599]	-0.000529796	-0.10538	0.193812	0.287001	-0.614391	-0.541421	0.161415	0.363536	0.0250554
NM_032848	Homo sapiens hypothetical protein FLJ14827 (FLJ14827), mRNA. [NM_032848]	0.143201	0.0372324	0.116289	0.238763	-0.46964	-0.370207	-0.306313	-0.288808	0.0250554
NM_014935	Homo sapiens pleckstrin homology domain containing, family A member 6 (PLEKHA6), mRNA [NM_014935]	1.35728	0.727558	0.287081	0.669442	-2.76294	-2.11348	1.15595	1.7667	0.0250554
NM_002641	Homo sapiens phosphatidylinositol glycan, class A (paroxysmal nocturnal hemoglobinuria) (PIGA), transcript variant 1, mRNA. [NM_002641]	0.0069518	0.19197	0.174502	0.166242	0.883054	0.941553	0.32308	0.172178	0.0250554
NM_019619	Homo sapiens par-3 partitioning defective 3 homolog (C. elegans) (PARD3), mRNA [NM_019619]	0.170731	0.115528	0.382543	0.319721	0.00673814	0.0221555	-0.211566	-0.0999496	0.0250554
NM_022089	Homo sapiens ATPase type 13A2 (ATP13A2), mRNA. [NM_022089]	0.132108	-0.0118559	0.301477	0.166463	0.205962	0.313839	-0.485683	-0.573855	0.0250554
NM_000954	Homo sapiens prostaglandin D2 synthase 21kDa (brain) (PTGDS), mRNA. [NM_000954]	-0.191703	-0.025137	-0.205253	-0.298527	-0.875005	-1.02226	-0.177957	-0.250193	0.0250554
CN646438	ILLUMIGEN_MCQ_26202 Katze_MMBR Macaca mulatta cDNA clone IBIUW:8578 5' similar to Bases 1 to 503 highly similar to human APBB1 (Hs.378063), mRNA sequence [CN646438]	-0.0673468	-0.111598	0.035532	-0.0508421	0.270368	0.307223	0.0337059	0.0591066	0.0250699
XM_495908	PREDICTED: Homo sapiens similar to DEAD/H (Asp-Glu-Ala-Asp/His) box polypeptide 11; yeast CHL1 homolog; DEAD/H box-11 (CHL1-related helicase gene-1); DEAD/H (Asp-Glu-Ala-Asp/His) box polypeptide 11 (S.cerevisiae CHL1-like helicase) (LOC440081), mRNA...	0.577056	0.20298	0.0842476	-0.0752383	1.44619	1.85898	-0.719763	-1.1114	0.0250699
NM_014602	Homo sapiens phosphoinositide-3-kinase, regulatory subunit 4, p150 (PIK3R4), mRNA [NM_014602]	0.242694	0.201965	0.0229426	-0.0606813	-0.308685	-0.368879	0.00188784	-0.100661	0.0250699
NM_001387	Homo sapiens dihydropyrimidinase-like 3 (DPYSL3), mRNA [NM_001387]	0.321646	0.215116	0.2608	0.094723	0.540138	0.507738	-0.276232	-0.212226	0.0250996
CB229350	AGENCOURT_11571791 NICHD_Rh_Ov1 Macaca mulatta cDNA clone IMAGE:6885189 5', mRNA sequence [CB229350]	0.065466	0.1305	-0.0386215	-0.0604222	-0.0894541	-0.0781264	0.226997	0.305814	0.0250996
NM_032813	Homo sapiens hypothetical protein FLJ14624 (FLJ14624), mRNA. [NM_032813]	-0.296797	-0.218576	-0.29579	-0.200715	-0.410559	-0.345151	0.118943	0.175117	0.0251213
NM_003860	Homo sapiens barrier to autointegration factor 1 (BANF1), mRNA. [NM_003860]	-0.0454866	-0.000211216	0.111949	0.0751705	0.0817792	-0.0309171	-0.365966	-0.337505	0.0251213
NM_002455	Homo sapiens metaxin 1 (MTX1), transcript variant 1, mRNA [NM_002455]	0.209635	0.126261	0.116214	0.0376854	-0.0105624	-0.0758372	-0.311556	-0.376012	0.025161
NM_030574	Homo sapiens START domain containing 5 (STARD5), transcript variant 2, mRNA. [NM_030574]	0.544096	0.119163	0.180343	-0.0550573	-1.52953	-1.86995	-0.179448	-0.080372	0.025161
NM_003318	Homo sapiens TTK protein kinase (TTK), mRNA. [NM_003318]	0.381414	1.12031	1.38985	0.717316	3.4036	3.6	-0.927978	-0.412633	0.0251696
NM_138771	Homo sapiens alpha-1,3(6)-mannosylglycoprotein beta-1,6-N-acetyl-glucosaminyltransferase-like (LOC90693), mRNA. [NM_138771]	-0.135797	-0.324676	-0.448113	-0.406765	-0.206826	-0.157513	0.351602	0.287956	0.0251696
NM_001064	Homo sapiens transketolase (Wernicke-Korsakoff syndrome) (TKT), mRNA [NM_001064]	-0.429561	-0.38286	-0.48815	-0.611941	-0.37687	-0.363835	-0.0238787	-0.068297	0.025219
AB075502	Homo sapiens neuroblastoma cDNA, clone:Nbla00237, full insert sequence [AB075502]	0.0409292	0.0536539	-0.174045	-0.0938288	0.591565	0.670068	0.697035	0.470987	0.0252237
NM_033200	Homo sapiens hypothetical protein BC002942 (BC002942), mRNA [NM_033200]	-0.223329	-0.210981	-0.0827819	-0.23125	0.682975	0.574895	-0.379767	-0.643027	0.0252237
NM_153335	Homo sapiens protein kinase LYK5 (LYK5), mRNA [NM_153335]	-0.00981825	-0.120998	-0.145829	-0.110451	-0.333143	-0.342041	0.095387	0.0876457	0.0253012
NM_024096	Homo sapiens XTP3-transactivated protein A (XTP3TPA), mRNA. [NM_024096]	-0.0993318	0.0301057	0.24274	0.0982517	-0.0461506	0.0385212	-0.716392	-0.603553	0.0253012
NM_001007254	Homo sapiens ATPase, H+ transporting, lysosomal 42kDa, V1 subunit C, isoform 1 (ATP6V1C1), transcript variant 2, mRNA. [NM_001007254]	-0.617677	-0.467349	-0.634131	-0.65931	-0.0875919	-0.221158	0.255843	0.482094	0.0253012
NM_012368	Homo sapiens olfactory receptor, family 2, subfamily C, member 1 (OR2C1), mRNA. [NM_012368]	-0.0931149	0.174018	1.51985	1.47189	0.4578	0.0785148	0	0	0.0253012
CR749378	Homo sapiens mRNA; cDNA DKFZp779J1455 (from clone DKFZp779J1455) [CR749378]	-0.0104049	-0.0512762	-0.00506249	0.0688348	-0.19911	-0.246124	0.209601	0.155456	0.0253012
NM_005461	Homo sapiens v-maf musculoaponeurotic fibrosarcoma oncogene homolog B (avian) (MAFB), mRNA [NM_005461]	-0.966791	-0.762735	-0.836494	-0.568463	0.114543	0.144284	0.0872239	0.186624	0.0253493
NM_033044	Homo sapiens microtubule-actin crosslinking factor 1 (MACF1), transcript variant 2, mRNA [NM_033044]	0.243623	0.0323163	0.0952762	-0.0101345	-0.69503	-0.719766	0.154473	0.0359853	0.0253493
NM_007240	Homo sapiens dual specificity phosphatase 12 (DUSP12), mRNA [NM_007240]	0.0925871	0.0161334	0.261142	0.317869	-0.12742	-0.189497	-0.372872	-0.243725	0.0253752
NM_017503	Homo sapiens surfeit 2 (SURF2), mRNA [NM_017503]	-0.16037	-0.127629	-0.0287709	-0.0627406	-0.0268029	-0.104484	-0.349161	-0.344563	0.0254095
NM_130436	Homo sapiens dual-specificity tyrosine-(Y)-phosphorylation regulated kinase 1A (DYRK1A), transcript variant 2, mRNA [NM_130436]	0.0533546	0.170161	0.221105	0.129898	0.183075	0.158442	0.613512	0.681353	0.0254095
NM_003256	Homo sapiens tissue inhibitor of metalloproteinase 4 (TIMP4), mRNA. [NM_003256]	0.215519	-0.0348734	0.631034	0.271976	1.69253	1.54128	0.207942	0.149836	0.0254095
XR_010226	PREDICTED: Macaca mulatta NADP-dependent leukotriene B4 12-hydroxydehydrogenase (LTB4DH), mRNA [XR_010226]	-0.991645	-1.13045	-0.708239	-1.05023	-1.81186	-2.02198	-0.028446	0.341858	0.0254095
NM_013290	Homo sapiens TBP-1 interacting protein (TBPIP), mRNA. [NM_013290]	-0.113473	0.257573	0.0300767	0.0727812	1.22029	1.30152	-0.474054	-0.218307	0.0254095
NM_013450	Homo sapiens bromodomain adjacent to zinc finger domain, 2B (BAZ2B), mRNA [NM_013450]	0.20904	0.178984	-0.373153	-0.0114737	0.268065	-0.0125304	1.40631	1.37484	0.0254095
NM_004567	Homo sapiens 6-phosphofructo-2-kinase/fructose-2,6-biphosphatase 4 (PFKFB4), mRNA. [NM_004567]	-0.158545	-0.297254	-0.296902	-0.216262	0.982607	0.846566	0.332051	0.0381504	0.0254095
NM_000110	Homo sapiens dihydropyrimidine dehydrogenase (DPYD), mRNA. [NM_000110]	0.0431845	0.367951	-0.235547	-0.0899321	1.32661	1.18643	0.462159	0.576653	0.0254201
NM_018027	Homo sapiens FERM domain containing 4A (FRMD4A), mRNA [NM_018027]	-0.130318	0.13622	-0.0350598	-0.155356	-1.10564	-1.02223	-0.246893	-0.129727	0.0255201
XR_011777	PREDICTED: Macaca mulatta pyruvate kinase 3 (PKM2), mRNA [XR_011777]	0.111316	-0.150234	0.0748976	-0.204254	0.585181	0.477011	-0.972463	-1.16623	0.0255433
NM_020374	Homo sapiens chromosome 12 open reading frame 4 (C12orf4), mRNA. [NM_020374]	0.321462	0.362953	0.484771	0.501831	0.273704	0.236366	-0.173742	-0.018477	0.0255433
NM_020209	Homo sapiens src homology 2 domain-containing transforming protein D (SHD), mRNA [NM_020209]	0.148355	0.16963	-0.222036	-0.221446	0.2643	0.457276	-0.408862	-0.304246	0.0256112
NM_032876	Homo sapiens jub, ajuba homolog (Xenopus laevis) (JUB), transcript variant 1, mRNA. [NM_032876]	0.468091	0.457833	0.115536	0.132652	-0.0381012	-0.0819437	0.0790015	0.214931	0.0256372
NM_213636	Homo sapiens PDZ and LIM domain 7 (enigma) (PDLIM7), transcript variant 4, mRNA [NM_213636]	0.229829	0.0734572	0.0879025	0.212145	0.219442	0.075916	-0.583343	-0.601084	0.0256644
NM_015158	Homo sapiens ankyrin repeat domain 15 (ANKRD15), transcript variant 1, mRNA. [NM_015158]	-0.0377612	-0.0680035	-0.0651245	0.212566	-0.843108	-0.876203	-0.459597	-0.45883	0.0256885
XM_372391	PREDICTED: Homo sapiens olfactory receptor, family 8, subfamily H, member 3 (OR8H3), mRNA [XM_372391]	-0.0943546	-0.289395	0	0	0.785883	1.05572	0	0	0.0256936
NM_021038	Homo sapiens muscleblind-like (Drosophila) (MBNL1), transcript variant 1, mRNA [NM_021038]	0.182633	0.223651	0.284956	0.460804	-0.431964	-0.339043	0.124409	0.0495758	0.0257344
NM_001001928	Homo sapiens peroxisome proliferative activated receptor, alpha (PPARA), transcript variant 3, mRNA. [NM_001001928]	-0.535545	-0.238201	0	0	-1.37366	-1.11941	0	0	0.0257344
XR_012437	PREDICTED: Macaca mulatta similar to nucleolar and spindle associated protein 1 isoform 2 (LOC705972), mRNA [XR_012437]	1.55359	0.701981	1.89964	1.42949	3.71065	3.74862	0.1847	-0.178329	0.0257344
NM_014874	Homo sapiens mitofusin 2 (MFN2), nuclear gene encoding mitochondrial protein, mRNA. [NM_014874]	0.0736402	0.0311216	0.107451	0.0161195	-0.268594	-0.302512	-0.152651	-0.194874	0.0257494
NM_016277	Homo sapiens RAB23, member RAS oncogene family (RAB23), transcript variant 1, mRNA [NM_016277]	0.425015	0.312736	0.311344	0.343924	-0.361914	-0.242483	0.280265	0.418994	0.0258219
XR_014300	PREDICTED: Macaca mulatta similar to WD-repeat protein 12 (YTM1 homolog) (WDR12), mRNA [XR_014300]	0.304837	0.390237	0.517743	0.691818	-0.219016	-0.125158	0.271253	0.275294	0.0258273
NM_005872	Homo sapiens breast carcinoma amplified sequence 2 (BCAS2), mRNA. [NM_005872]	0.455674	0.614511	0.122515	0.178678	-0.00131884	-0.0304499	-0.0414723	-0.107492	0.025932
NM_001424	Homo sapiens epithelial membrane protein 2 (EMP2), mRNA. [NM_001424]	-0.033693	0.0125915	0.137707	-0.114028	1.42926	1.2246	-0.675922	-0.274415	0.0260116
NM_022443	Homo sapiens myeloid leukemia factor 1 (MLF1), mRNA [NM_022443]	0.310027	0.230606	0.271838	0.316185	-0.661692	-0.669714	0.0306025	0.323555	0.0260116
NM_198546	Homo sapiens hypothetical protein LOC374955 (LOC374955), mRNA [NM_198546]	-0.0481439	0.00372605	0.433586	0.131978	1.02747	1.10071	0.0205097	0.120006	0.0260116
NM_015254	Homo sapiens kinesin family member 13B (KIF13B), mRNA [NM_015254]	-0.117845	0.111196	-0.393889	-0.296067	-0.388908	-0.384053	0.751487	0.549621	0.0260116
NM_003020	Homo sapiens secretory granule, neuroendocrine protein 1 (7B2 protein) (SGNE1), mRNA [NM_003020]	-0.0822792	0.151093	-0.425445	-0.18477	-0.864517	-0.903345	0.351483	0.279433	0.0260116
NM_002224	Homo sapiens inositol 1,4,5-triphosphate receptor, type 3 (ITPR3), mRNA. [NM_002224]	-0.375142	-0.353784	0.0310852	0.0218856	0.54821	0.672045	-0.286964	-0.581326	0.0260116
NM_024944	Homo sapiens chondrolectin (CHODL), mRNA. [NM_024944]	-0.0978763	-0.174519	0	0	-0.26684	-0.320278	0	0	0.0260116
NM_015872	Homo sapiens zinc finger protein 67 homolog (mouse) (ZFP67), mRNA [NM_015872]	-0.132862	-0.179295	0.0962714	0.0161805	0.366219	0.267677	-0.0423121	-0.0488637	0.0260784
NM_003873	Homo sapiens neuropilin 1 (NRP1), mRNA [NM_003873]	0.215244	0.171923	0.140818	0.272169	1.12012	1.05103	0.185948	-0.0912958	0.0261678
XR_014351	PREDICTED: Macaca mulatta similar to zinc finger protein 615 (LOC720101), mRNA [XR_014351]	0.517647	0.49483	-0.574561	0	-0.6474	-0.222921	1.8659	1.9979	0.0262163
NM_006445	Homo sapiens PRP8 pre-mRNA processing factor 8 homolog (yeast) (PRPF8), mRNA. [NM_006445]	0.0136051	-0.0187054	0.0559413	-0.0330786	0.182859	0.112063	-0.27514	-0.316262	0.0262163
NM_014507	Homo sapiens malonyl-CoA:acyl carrier protein transacylase (malonyltransferase) (MT), mRNA [NM_014507]	0.00846341	-0.0135244	-0.0327421	-0.121371	0.12588	0.0389699	-0.501347	-0.405238	0.0262163
AK125512	Homo sapiens cDNA FLJ43524 fis, clone PLACE5000297 [AK125512]	-0.181939	-0.305676	0.388668	0.572088	0.067472	0.0639732	-0.213827	-0.185067	0.0262163
NM_016213	Homo sapiens thyroid hormone receptor interactor 4 (TRIP4), mRNA [NM_016213]	0.408338	0.316613	0.522999	0.523135	0.139339	0.0629025	-0.0024646	-0.133281	0.0262163
NM_017567	Homo sapiens N-acetylglucosamine kinase (NAGK), mRNA [NM_017567]	-0.0882771	-0.258112	0.0543211	0.11655	0.633766	0.683585	0.0241706	0.166609	0.0262163
NM_005938	Homo sapiens myeloid/lymphoid or mixed-lineage leukemia (trithorax homolog, Drosophila); translocated to, 7 (MLLT7), mRNA [NM_005938]	-0.0056108	-0.0952885	-0.436839	-0.606049	-0.225307	-0.36129	0.547918	0.38699	0.0262163
NM_006012	Homo sapiens ClpP caseinolytic protease, ATP-dependent, proteolytic subunit homolog (E. coli) (CLPP), nuclear gene encoding mitochondrial protein, mRNA [NM_006012]	-0.323092	-0.219361	-0.124865	-0.210009	-0.107847	-0.158814	-0.600637	-0.603206	0.0262163
NM_032551	Homo sapiens G protein-coupled receptor 54 (GPR54), mRNA [NM_032551]	0.0721009	0.203484	0.463363	0.533776	1.99232	2.15135	-0.538816	-1.34784	0.0262163
XM_496408	PREDICTED: Homo sapiens similar to histone H3 (LOC440686), mRNA [XM_496408]	-0.0586316	-0.000503029	-0.206123	-0.240377	0.918277	1.00547	0.300704	-0.0317234	0.0262163
NM_005443	Homo sapiens 3'-phosphoadenosine 5'-phosphosulfate synthase 1 (PAPSS1), mRNA. [NM_005443]	0.22115	0.22625	0.417338	0.393116	-0.119449	-0.0855093	0.142986	0.00401973	0.0262197
BM423303	PLATE4_H02 Rhesus Macaca mulatta cDNA, mRNA sequence [BM423303]	0.0792931	0.0801897	-0.259311	-0.00328977	1.03568	1.01213	0.0855095	0.308336	0.0262531
NM_003032	Homo sapiens ST6 beta-galactosamide alpha-2,6-sialyltranferase 1 (ST6GAL1), transcript variant 2, mRNA. [NM_003032]	-0.146372	-0.29984	0.147839	0.0775178	-0.441443	-0.501363	-0.514661	-0.456313	0.0262531
NM_012307	Homo sapiens erythrocyte membrane protein band 4.1-like 3 (EPB41L3), mRNA [NM_012307]	-0.306205	-0.122051	-0.195179	-0.334375	0.493718	0.466196	-0.308031	-0.423247	0.0262531
NM_138779	Homo sapiens hypothetical protein BC015148 (LOC93081), mRNA [NM_138779]	-0.289825	-0.0191868	0.159678	0.212394	1.39042	1.20707	0.0747442	0.340698	0.0262531
NM_016039	Homo sapiens chromosome 14 open reading frame 166 (C14orf166), mRNA [NM_016039]	0.00634515	0.0066886	-0.201423	-0.124782	-0.331067	-0.37855	-0.211905	-0.169824	0.0262531
NM_181785	Homo sapiens hypothetical protein LOC283537 (LOC283537), mRNA. [NM_181785]	0.94469	0.797575	-0.55971	-0.140842	-0.856683	-1.11902	-0.141612	-0.0835919	0.0262531
NM_000853	Homo sapiens glutathione S-transferase theta 1 (GSTT1), mRNA. [NM_000853]	-0.0841274	-0.0296896	0.582649	0.407922	1.60855	1.32042	-0.45913	-0.0671324	0.0262842
NM_003146	Homo sapiens structure specific recognition protein 1 (SSRP1), mRNA [NM_003146]	0.010415	-0.088302	0.264822	0.213514	0.397495	0.54345	-0.306427	-0.475999	0.026286
NM_014666	Homo sapiens enthoprotin (ENTH), mRNA. [NM_014666]	0.172786	0.283547	-0.172513	-0.0302502	-0.354044	-0.349265	0.277905	0.38691	0.0263619
NM_006537	Homo sapiens ubiquitin specific protease 3 (USP3), mRNA [NM_006537]	-0.128868	-0.0930912	-0.438776	-0.327942	0.772909	0.609044	0.0802438	0.316827	0.0263619
NM_006852	Homo sapiens tousled-like kinase 2 (TLK2), mRNA [NM_006852]	-0.0910951	-0.0198038	-0.16804	-0.0756595	0.154756	0.192016	0.263996	0.301846	0.0263832
NM_031942	Homo sapiens cell division cycle associated 7 (CDCA7), transcript variant 1, mRNA [NM_031942]	0.0906013	-0.158378	0.42869	0.888767	1.31571	1.20015	-0.54449	-0.595645	0.0264018
NM_178012	Homo sapiens tubulin, beta polypeptide paralog (MGC8685), mRNA [NM_178012]	0.0437219	0	0	0	-0.322991	-0.448283	0	0	0.0264209
NM_022469	Homo sapiens gremlin 2 homolog, cysteine knot superfamily (Xenopus laevis) (GREM2), mRNA [NM_022469]	0.194004	0.139818	0.325946	0.308834	-0.24702	-0.312673	-0.0854233	-0.253181	0.0264209
XR_011954	PREDICTED: Macaca mulatta zinc finger protein 446 (ZNF446), mRNA [XR_011954]	-0.275667	-0.155468	-0.272037	-0.174573	0.361931	0.426441	0.498016	0.323101	0.0264231
XM_168060	PREDICTED: Homo sapiens chromosome 6 open reading frame 154 (C6orf154), mRNA [XM_168060]	-0.406326	-0.486753	-1.20887	-1.38699	-1.26804	-1.49548	-0.048967	-0.322505	0.0264231
NM_005685	Homo sapiens GTF2I repeat domain containing 1 (GTF2IRD1), transcript variant 2, mRNA [NM_005685]	-0.285151	-0.385005	-0.282715	-0.388045	-0.69323	-0.616304	0.203646	0.0594354	0.026446
NM_006432	Homo sapiens Niemann-Pick disease, type C2 (NPC2), mRNA [NM_006432]	-0.137029	-0.174996	-0.0786725	0.120685	-0.578496	-0.594863	0.477365	0.743438	0.0264653
NM_001527	Homo sapiens histone deacetylase 2 (HDAC2), mRNA [NM_001527]	0.00013476	0.062385	0.153238	0.184802	-0.222311	-0.202801	0.498733	0.336325	0.0264681
NM_014878	Homo sapiens KIAA0020 (KIAA0020), mRNA. [NM_014878]	-0.0354277	0.0077765	0.169655	0.0593725	-0.381964	-0.390472	-0.35234	-0.246227	0.0265266
NM_004932	Homo sapiens cadherin 6, type 2, K-cadherin (fetal kidney) (CDH6), mRNA [NM_004932]	0.639643	0.423167	0.670521	0.78733	-0.178414	-0.140911	-0.710554	-1.15531	0.0265849
NM_014142	Homo sapiens nudix (nucleoside diphosphate linked moiety X)-type motif 5 (NUDT5), mRNA. [NM_014142]	0.0772165	0.0485685	0.0217635	0.0545543	-0.550721	-0.621523	-0.0407591	-0.226373	0.0265849
NM_012437	Homo sapiens SNAP-associated protein (SNAPAP), mRNA. [NM_012437]	0.168652	0.161215	0.0894819	0.195772	-0.117103	-0.109842	-0.144577	-0.123509	0.0266882
NM_000709	Homo sapiens branched chain keto acid dehydrogenase E1, alpha polypeptide (maple syrup urine disease) (BCKDHA), mRNA [NM_000709]	0.0313788	0.000720318	-0.0614792	-0.237988	0.542251	0.411779	-0.353047	-0.284568	0.0266943
NM_015317	Homo sapiens pumilio homolog 2 (Drosophila) (PUM2), mRNA. [NM_015317]	-0.703534	-0.701853	-0.447271	-0.322093	-0.300641	-0.413773	0.0900547	0.272507	0.0267353
NM_152829	Homo sapiens testis derived transcript (3 LIM domains) (TES), transcript variant 2, mRNA [NM_152829]	0.203088	0.418442	0.667362	0.727645	0.669279	0.707996	-0.0621369	-0.201116	0.0267531
NM_198399	Homo sapiens cyclic AMP-regulated phosphoprotein, 21 kD (ARPP-21), transcript variant 2, mRNA [NM_198399]	-0.419544	-0.356048	0	0	0	-0.109545	0	0	0.0268213
A_01_P007451	Unknown	-0.15454	-0.570011	0	0	-1.54481	-1.9186	0	0	0.0268213
NM_005474	Homo sapiens histone deacetylase 5 (HDAC5), transcript variant 1, mRNA [NM_005474]	-0.33944	-0.203982	-0.319424	-0.277783	-0.24502	-0.189142	0.203706	0.288164	0.0268301
NM_004414	Homo sapiens Down syndrome critical region gene 1 (DSCR1), transcript variant 1, mRNA [NM_004414],Homo sapiens Down syndrome critical region gene 1 (DSCR1), transcript variant 1, mRNA. [NM_004414]	0.0472047	-0.00653575	0.0986966	0.0755514	0.0999246	0.166622	-0.292116	-0.214843	0.0268301
NM_006471	Homo sapiens myosin regulatory light chain MRCL3 (MRCL3), mRNA [NM_006471]	0.497762	0.444653	0.52933	0.545541	-0.228666	-0.40144	-0.196837	0.0222031	0.0268301
NM_005904	Homo sapiens SMAD, mothers against DPP homolog 7 (Drosophila) (SMAD7), mRNA [NM_005904]	-0.695572	-0.588623	-0.427602	-0.369792	0.0746602	0.219732	0.202311	0.0187089	0.0268301
NM_058175	Homo sapiens collagen, type VI, alpha 2 (COL6A2), transcript variant 2C2a', mRNA. [NM_058175]	0.372746	0.3385	-0.20037	0.206034	-0.991602	-1.03957	-0.793115	-0.661696	0.0268301
NM_148961	Homo sapiens otospiralin (OTOS), mRNA. [NM_148961]	0.5136	0.332169	0.129816	-0.026572	-0.638522	-1.09984	-1.19965	-1.30457	0.0268301
XR_012298	PREDICTED: Macaca mulatta Rough Deal homolog, centromere [XR_012298]	0.468561	0.227744	0.674751	1.35322	2.83554	2.34961	-0.98675	-0.580744	0.0268301
NM_002719	Homo sapiens protein phosphatase 2, regulatory subunit B (B56), gamma isoform (PPP2R5C), transcript variant 1, mRNA [NM_002719]	0.277571	0.248221	-0.00887291	0.0782505	-0.112889	-0.346621	0.631795	0.67105	0.0270146
NM_014389	Homo sapiens proline-, glutamic acid-, leucine-rich protein 1 (PELP1), mRNA [NM_014389]	0.145909	0.034759	0.166084	0.130458	-0.257969	-0.296699	-0.390053	-0.549986	0.0270146
NM_022763	Homo sapiens FAD104 (FAD104), mRNA [NM_022763]	-0.283436	-0.274039	-0.384664	-0.351988	0.838534	0.630622	0.125685	0.406187	0.0272303
NM_015649	Homo sapiens interferon regulatory factor 2 binding protein 1 (IRF2BP1), mRNA. [NM_015649]	0.152693	0.107726	-0.0254109	-0.193575	0.133635	0.0799819	-0.64676	-0.861757	0.0272381
NM_006397	Homo sapiens ribonuclease H2, large subunit (RNASEH2A), mRNA. [NM_006397]	0.1553	0.796186	-0.0398226	-0.396376	1.91249	1.67654	-0.975496	-1.32813	0.0272436
XM_375553	PREDICTED: Homo sapiens KIAA0963 (KIAA0963), mRNA [XM_375553]	-0.305878	-0.466454	-0.16293	-0.365871	0.397726	0.449284	0.283784	0.232286	0.0272436
NM_033515	Homo sapiens Rho GTPase activating protein 18 (ARHGAP18), mRNA [NM_033515]	0.219179	0.108792	0.592963	0.526051	-0.715111	-0.778757	-0.24981	0.0958301	0.0272436
XR_010902	PREDICTED: Macaca mulatta ash2 (absent, small, or homeotic)-like (ASH2L), mRNA [XR_010902]	0.377826	0.423569	0.630473	0.701204	0.174727	0.0818235	0.374805	0.289439	0.0272916
NM_019111	Homo sapiens major histocompatibility complex, class II, DR alpha (HLA-DRA), mRNA. [NM_019111]	-1.10339	-1.49204	0.0279798	-0.0427535	-0.47807	-0.3948	0.278286	0.579703	0.0273405
NM_002405	Homo sapiens manic fringe homolog (Drosophila) (MFNG), mRNA [NM_002405]	-0.744128	-0.418109	-0.598513	-0.363486	-1.45791	-1.5287	-0.0883038	-0.00971944	0.027403
NM_145037	Homo sapiens hypothetical protein MGC15606 (MGC15606), mRNA [NM_145037]	0.138035	0.303027	-0.0462033	-0.0340046	-0.3614	-0.381173	0.347964	0.516956	0.027403
CN643259	ILLUMIGEN_MCQ_7543 Katze_MMBR Macaca mulatta cDNA clone IBIUW:3852 5' similar to Bases 1 to 428 highly similar to human NIFIE14 (Hs.9234), mRNA sequence [CN643259]	0.050625	0.0845922	0.134781	0.116529	0.0946833	0.0609989	-0.512252	-0.341747	0.0274402
NM_006753	Homo sapiens surfeit 6 (SURF6), mRNA. [NM_006753]	0.208259	0.117733	0.399536	0.232632	-0.049862	-0.00633621	-0.768464	-1.09925	0.0274962
NM_198390	Homo sapiens c-Maf-inducing protein (CMIP), transcript variant C-mip, mRNA [NM_198390]	0.0446672	0.0527465	-0.0937469	-0.253004	0.539247	0.582986	0.0176671	-0.130455	0.0275052
NM_004593	Homo sapiens splicing factor, arginine/serine-rich 10 (transformer 2 homolog, Drosophila) (SFRS10), mRNA [NM_004593]	-0.137601	-0.131771	0.00660693	0.054732	0.539804	0.499063	-0.425018	-0.18919	0.0275052
NM_001105	Homo sapiens activin A receptor, type I (ACVR1), mRNA [NM_001105]	-0.31392	-0.319689	-0.405743	-0.416446	-0.0319282	0.0715724	0.08672	0.241925	0.0275052
NM_003746	Homo sapiens dynein, cytoplasmic, light polypeptide 1 (DNCL1), mRNA. [NM_003746]	0.213128	0.203697	0.207392	0.129555	0.175895	0.0533066	-0.280799	-0.367644	0.0275052
CN642478	ILLUMIGEN_MCQ_6469 Katze_MMPL2 Macaca mulatta cDNA clone IBIUW:4737 5' similar to Bases 1 to 625 highly similar to human NEU1 (Hs.118721), mRNA sequence [CN642478]	-0.098094	-0.023051	-0.160243	-0.217865	-0.337859	-0.374739	0.179215	0.0813566	0.0275052
NM_181862	Homo sapiens brain acyl-CoA hydrolase (BACH), transcript variant hBACHa/X, mRNA [NM_181862]	0.0778552	-0.0725482	0.313389	0.197391	0.602083	0.528522	-0.598724	-0.37194	0.0275348
NM_198512	Homo sapiens diacylglycerol O-acyltransferase 2 like 6 (DGAT2L6), mRNA. [NM_198512]	0	0.0543078	0	0	1.73787	2.34944	2.59938	1.99853	0.0275771
NM_030769	Homo sapiens N-acetylneuraminate pyruvate lyase (dihydrodipicolinate synthase) (NPL), mRNA. [NM_030769]	-0.659125	-0.470319	-0.197241	-0.499803	-1.65987	-1.5571	0.114365	0.518339	0.0275771
NM_025125	Homo sapiens chromosome 10 open reading frame 57 (C10orf57), mRNA [NM_025125]	0.365711	0.252534	-0.0609456	-0.00778871	0.753144	0.664272	-0.0395335	0.131892	0.0275771
NM_130469	Homo sapiens jun dimerization protein 2 (JDP2), mRNA [NM_130469]	0.264511	0.150134	0.0654568	-0.0205462	0.412697	0.560556	0.745105	0.696958	0.0275771
XR_013498	PREDICTED: Macaca mulatta similar to solute carrier family 41, member 3 isoform 1 (LOC716921), mRNA [XR_013498]	0.0259197	0.221428	0.218985	0.121772	0.769474	0.741549	-0.0207074	0.0435016	0.0275771
NM_001007	Homo sapiens ribosomal protein S4, X-linked (RPS4X), mRNA [NM_001007]	-0.401092	-0.212494	-0.15702	-0.204759	-0.0898682	-0.122499	0.445807	0.608356	0.0275771
NM_004458	Homo sapiens acyl-CoA synthetase long-chain family member 4 (ACSL4), transcript variant 1, mRNA [NM_004458]	-0.535426	-0.680376	-0.471894	-0.522634	0.353583	0.325204	0.516576	0.193834	0.0275771
NM_006925	Homo sapiens splicing factor, arginine/serine-rich 5 (SFRS5), mRNA [NM_006925]	0.260735	0.193505	0.170978	0.280131	-0.30994	-0.237733	0.539407	0.385173	0.0275771
NM_012179	Homo sapiens F-box protein 7 (FBXO7), mRNA. [NM_012179]	-0.259328	-0.182164	-0.191069	-0.224303	0.0126013	0.0722886	0.118656	0.196064	0.0276059
BX647378	Homo sapiens mRNA; cDNA DKFZp686M24111 (from clone DKFZp686M24111) [BX647378]	0.727122	0.54087	0.285999	0.236595	-0.431257	-0.316862	0.0895636	0.268036	0.0276441
CN802114	ILLUMIGEN_MCQ_37660 Katze_MMBR Macaca mulatta cDNA clone IBIUW:15022 5' similar to Bases 2 to 973 highly similar to human SNN (Hs.76691), mRNA sequence [CN802114]	-0.437176	-0.495983	-0.868023	-0.781832	-0.593175	-0.762062	-0.0684028	-0.148449	0.0276441
NM_004096	Homo sapiens eukaryotic translation initiation factor 4E binding protein 2 (EIF4EBP2), mRNA [NM_004096]	-0.183891	-0.132185	-0.0552348	-0.0178181	-0.0223294	-0.0802696	-0.401429	-0.50228	0.0276441
NM_006285	Homo sapiens testis-specific kinase 1 (TESK1), mRNA [NM_006285]	-0.187033	-0.2787	-0.365946	-0.350261	-0.669554	-0.652745	-0.0308411	0.152101	0.0276441
NM_145049	Homo sapiens hypothetical protein MGC10067 (MGC10067), mRNA [NM_145049]	0.194027	0.157274	0.345863	0.232147	-0.370969	-0.467805	0.306402	0.507262	0.0276661
NM_022372	Homo sapiens G protein beta subunit-like (GBL), mRNA. [NM_022372]	-0.0247746	0.0399762	0.0660016	0.0251149	0.482135	0.403827	0.0192276	-0.0860772	0.0276661
NM_004964	Homo sapiens histone deacetylase 1 (HDAC1), mRNA [NM_004964]	0.0509595	0.0350763	0.340148	0.275771	0.29183	0.206424	-0.155262	-0.27788	0.0276775
NM_005566	Homo sapiens lactate dehydrogenase A (LDHA), mRNA. [NM_005566]	0.453632	0.495634	0.741003	0.581688	1.28231	1.13259	0.558254	0.49411	0.0277115
NM_033309	Homo sapiens hypothetical protein MGC4655 (MGC4655), mRNA [NM_033309]	-0.139572	-0.0769959	-0.431601	-0.65881	-0.0818989	-0.159188	0.493321	0.371718	0.0277115
NM_006225	Homo sapiens phospholipase C, delta 1 (PLCD1), mRNA. [NM_006225]	-0.338105	-0.328134	-0.296475	-0.488286	-0.806926	-0.852146	-0.147103	-0.160383	0.0277115
NM_002668	Homo sapiens proteolipid protein 2 (colonic epithelium-enriched) (PLP2), mRNA [NM_002668]	0.151305	0.253584	-0.00358228	-0.0475843	0.583308	0.480946	-0.61481	-0.36098	0.0277115
XR_012642	PREDICTED: Macaca mulatta similar to ATP-dependent RNA helicase DDX19A (DEAD box protein 19A) (DDX19-like protein) (LOC712525), mRNA [XR_012642]	-0.038906	-0.112247	0.178048	0.176697	-0.0215206	-0.0648287	-0.343284	-0.241574	0.027754
NM_002764	Homo sapiens phosphoribosyl pyrophosphate synthetase 1 (PRPS1), mRNA [NM_002764]	0.359426	0.3216	0.543766	0.407437	0.348237	0.268343	-0.280591	-0.493181	0.027754
NM_014229	Homo sapiens solute carrier family 6 (neurotransmitter transporter, GABA), member 11 (SLC6A11), mRNA. [NM_014229]	0.130252	-0.0187882	0.198362	0.207571	0.815694	0.613713	-0.138041	-0.131513	0.0277609
NM_015074	Homo sapiens kinesin family member 1B (KIF1B), transcript variant 1, mRNA [NM_015074]	-0.136046	-0.239552	-0.148041	-0.376657	0.393614	0.360075	0.603219	0.487099	0.0278277
NM_007078	Homo sapiens LIM domain binding 3 (LDB3), mRNA [NM_007078]	-0.227545	-0.0948163	-0.49811	-0.660547	-0.905853	-0.871067	0.33491	0.697101	0.027861
NM_014624	Homo sapiens S100 calcium binding protein A6 (calcyclin) (S100A6), mRNA [NM_014624]	-0.735282	-0.490283	-0.297321	-0.33059	0.30055	0.268642	-0.0508725	0.0480341	0.027861
NM_004636	Homo sapiens sema domain, immunoglobulin domain (Ig), short basic domain, secreted, (semaphorin) 3B (SEMA3B), mRNA [NM_004636]	0.32529	-0.0750025	-0.436029	-0.335614	-1.26514	-1.29402	0.0936135	0.322867	0.0279432
NM_198573	Homo sapiens GAAI470 (UNQ470), mRNA [NM_198573]	0.00381841	-0.0757599	0.205887	0.11166	0.237767	0.276131	-0.153769	-0.159978	0.0279533
NM_032706	Homo sapiens hypothetical protein MGC12966 (MGC12966), mRNA. [NM_032706]	-0.208677	-0.266012	-0.0265922	-0.00213727	0.00119325	0.0496827	-0.0206016	-0.0409288	0.027972
NM_005349	Homo sapiens recombining binding protein suppressor of hairless (Drosophila) (RBPSUH), transcript variant 1, mRNA. [NM_005349]	-0.199035	-0.088685	0.476369	0.651279	0.43486	0.513254	0.0667588	0.125488	0.0279941
NM_005919	Homo sapiens MADS box transcription enhancer factor 2, polypeptide B (myocyte enhancer factor 2B) (MEF2B), mRNA. [NM_005919]	-0.476784	-0.335494	-0.460658	-0.769874	0.134382	0.350422	0.727136	0.636446	0.0280444
NM_014521	Homo sapiens SH3-domain binding protein 4 (SH3BP4), mRNA [NM_014521]	0.166017	0.240423	0.498079	0.48479	-0.208884	-0.0432011	-0.643065	-0.401555	0.0280549
NM_005655	Homo sapiens Kruppel-like factor 10 (KLF10), mRNA. [NM_005655]	0.0785918	0.00337778	0.161859	0.0880403	0.47714	0.503885	0.353414	0.266874	0.0280549
NM_004563	Homo sapiens phosphoenolpyruvate carboxykinase 2 (mitochondrial) (PCK2), nuclear gene encoding mitochondrial protein, transcript variant 1, mRNA. [NM_004563]	-0.0784863	0.0533522	0.0978316	-0.146246	0.860437	0.786597	-0.0972767	-0.0207962	0.0281105
NM_001013	Homo sapiens ribosomal protein S9 (RPS9), mRNA [NM_001013]	-0.39432	-0.374622	-0.10105	-0.152983	0.0837495	0.000352304	-0.171264	-0.101836	0.0281227
NM_007117	Homo sapiens thyrotropin-releasing hormone (TRH), mRNA [NM_007117]	0.387099	0.36833	0.238882	0.351593	-0.133195	-0.157624	0.0367488	-0.0927183	0.0281261
NM_001216	Homo sapiens carbonic anhydrase IX (CA9), mRNA [NM_001216]	-0.387798	-0.245672	0.0397518	-0.284975	0.753716	0.678603	-0.456768	-0.547691	0.028174
NM_004172	Homo sapiens solute carrier family 1 (glial high affinity glutamate transporter), member 3 (SLC1A3), mRNA [NM_004172]	0.209239	0.242168	-0.188667	-0.132205	-0.774754	-0.73111	0.131116	-0.147974	0.028174
NM_005733	Homo sapiens kinesin family member 20A (KIF20A), mRNA. [NM_005733]	0.684081	0.680727	2.1076	1.85257	3.35716	3.56279	-0.995009	0.124819	0.028174
NM_013961	Homo sapiens neuregulin 1 (NRG1), transcript variant GGF, mRNA [NM_013961]	0.238016	0.367486	0.527227	0.340061	-0.244679	-0.286827	-0.223346	-0.343046	0.0281821
NM_001329	Homo sapiens C-terminal binding protein 2 (CTBP2), transcript variant 1, mRNA [NM_001329]	-0.287067	-0.290604	-0.242474	-0.286571	-0.0791893	-0.000625572	-0.00678621	-0.0454455	0.0281821
NM_002349	Homo sapiens lymphocyte antigen 75 (LY75), mRNA [NM_002349]	0	-0.250614	0	0	-1.88696	-2.6146	0	0	0.0282691
NM_003903	Homo sapiens CDC16 cell division cycle 16 homolog (S. cerevisiae) (CDC16), mRNA [NM_003903]	0.0261009	0.00243501	0.208989	0.206011	0.115931	0.067006	0.022454	0.0482981	0.0282691
XR_012522	PREDICTED: Macaca mulatta similar to spectrin repeat containing, nuclear envelope 2 isoform e (LOC706759), mRNA [XR_012522]	0.285907	-0.298837	-0.154547	-0.0817527	1.99366	2.21253	-0.0285713	-0.491015	0.0283563
NM_005468	Homo sapiens N-acetylated alpha-linked acidic dipeptidase-like 1 (NAALADL1), mRNA [NM_005468]	0.218955	0.0778284	0.47816	0.504326	-0.184815	-0.370116	-0.222506	-0.154299	0.0283692
NM_006295	Homo sapiens valyl-tRNA synthetase 2 (VARS2), mRNA [NM_006295]	0.0398319	-0.173297	-0.061069	-0.0166517	0.101466	0.0668239	-0.624088	-0.69692	0.0283692
NM_004153	Homo sapiens origin recognition complex, subunit 1-like (yeast) (ORC1L), mRNA [NM_004153]	-0.442728	-0.0773344	0.120041	-0.101466	1.57099	2.20333	-0.685973	-0.994162	0.0284742
NM_013237	Homo sapiens px19-like protein (PX19), mRNA [NM_013237]	0.333201	0.159734	-0.0797057	0.015185	0.297117	0.222839	-0.518237	-0.411186	0.0285153
NM_005539	Homo sapiens inositol polyphosphate-5-phosphatase, 40kDa (INPP5A), mRNA. [NM_005539]	0.414244	0.332624	-0.0148605	-0.0821815	-0.0578573	-0.112949	0.389326	0.269049	0.0285304
NM_024295	Homo sapiens Der1-like domain family, member 1 (DERL1), mRNA. [NM_024295]	-0.111505	-0.199966	-0.0336373	-0.0127129	-0.14562	-0.111228	0.209706	0.29693	0.0286372
NM_002546	Homo sapiens tumor necrosis factor receptor superfamily, member 11b (osteoprotegerin) (TNFRSF11B), mRNA. [NM_002546]	0.464514	0.894716	0.64164	0.587687	-0.668863	-0.582196	-0.739326	-0.482826	0.028652
NM_000177	Homo sapiens gelsolin (amyloidosis, Finnish type) (GSN), transcript variant 1, mRNA. [NM_000177]	0.131497	0.105721	-0.2114	-0.275483	-0.496013	-0.278955	0.821128	0.571677	0.0286608
NM_032038	Homo sapiens spinster (SPIN1), mRNA. [NM_032038]	-0.508114	-0.492075	-0.851953	-0.950965	-0.0720854	-0.17082	-0.988789	-0.772369	0.0286755
NM_015517	Homo sapiens MBD2 (methyl-CpG-binding protein)-interacting zinc finger protein (MIZF), transcript variant 1, mRNA [NM_015517]	-0.173422	-0.180084	-0.21939	-0.0326123	0.403846	0.421693	-0.12906	-0.0832482	0.0286849
NM_002318	Homo sapiens lysyl oxidase-like 2 (LOXL2), mRNA [NM_002318]	0.282716	0.322626	0.0757706	0.0899059	0.663509	0.798414	-0.0763995	-0.310158	0.0286849
NM_003479	Homo sapiens protein tyrosine phosphatase type IVA, member 2 (PTP4A2), transcript variant 1, mRNA. [NM_003479]	0.0067422	0.0173643	-0.0866458	0.00767204	0.558556	0.457041	0.29672	0.420568	0.0286849
NM_018204	Homo sapiens cytoskeleton associated protein 2 (CKAP2), mRNA. [NM_018204]	0.136765	0.303863	0.473463	0.12764	2.08839	2.3579	-0.184927	0.348961	0.0287075
NM_032935	Homo sapiens metallothionein IV (MT4), mRNA. [NM_032935]	0.35751	0.287173	0.336211	0.122523	1.33983	1.10829	-0.975128	-0.51325	0.0287075
NM_003111	Homo sapiens Sp3 transcription factor (SP3), mRNA [NM_003111]	-0.329151	-0.251123	-0.170693	-0.11857	0.0307921	0.0468757	0.22505	0.37595	0.0287075
NM_145914	Homo sapiens zinc finger protein 38 (ZNF38), mRNA. [NM_145914]	0.281327	0.158398	0.123719	0.134056	-0.145494	-0.103283	0.365036	0.318526	0.0287075
NM_003582	Homo sapiens dual-specificity tyrosine-(Y)-phosphorylation regulated kinase 3 (DYRK3), mRNA [NM_003582]	-0.473827	-0.389966	-0.754081	-0.746553	0.312862	0.0289726	0.326062	0.570379	0.0287075
NM_002296	Homo sapiens lamin B receptor (LBR), transcript variant 1, mRNA [NM_002296]	-0.347358	-0.275436	-0.0944612	0.0532953	0.896571	1.01265	0.0137747	0.335694	0.0287075
NM_004672	Homo sapiens mitogen-activated protein kinase kinase kinase 6 (MAP3K6), mRNA [NM_004672]	-0.53307	-0.520932	-0.769098	-0.97516	-0.379968	-0.39758	-0.162523	-0.100267	0.0287075
NM_001004196	Homo sapiens CD200 molecule (CD200), transcript variant 2, mRNA [NM_001004196]	0.0559105	0.0612243	0.423662	0.758802	-0.582182	-0.614502	-0.193345	-0.112747	0.0287224
NM_080629	Homo sapiens collagen, type XI, alpha 1 (COL11A1), transcript variant B, mRNA [NM_080629]	-0.188141	-0.193117	-0.34772	-0.62177	-0.802267	-0.950277	0.330942	0.200094	0.0287575
NM_033450	Homo sapiens ATP-binding cassette, sub-family C (CFTR/MRP), member 10 (ABCC10), mRNA [NM_033450]	-0.242065	-0.147811	-0.145407	-0.16628	-0.360055	-0.359946	-0.0159436	0.025534	0.0287575
NM_014890	Homo sapiens downregulated in ovarian cancer 1 (DOC1), transcript variant 2, mRNA [NM_014890]	0.942534	0.997566	1.00716	0.997921	0.340679	0.548359	0.427909	0.338755	0.0288055
NM_020238	Homo sapiens inner centromere protein antigens 135/155kDa (INCENP), mRNA [NM_020238]	-0.0537091	0.252161	-0.101391	0.0413004	1.43725	1.31106	0.0383614	-0.300284	0.0289141
NM_175609	Homo sapiens ADP-ribosylation factor GTPase activating protein 1 (ARFGAP1), transcript variant 2, mRNA [NM_175609]	-0.0600417	-0.0793099	-0.161602	-0.149853	-0.363616	-0.362932	-0.0974717	0.00104314	0.0289602
CN642196	ILLUMIGEN_MCQ_6048 Katze_MMBR Macaca mulatta cDNA clone IBIUW:5170 5' similar to Bases 174 to 722 highly similar to human Unigene Hs.172982, mRNA sequence [CN642196]	1.46943	1.11287	1.86072	1.02906	-2.74246	-2.25723	0.180358	-0.596312	0.0290028
XR_013467	PREDICTED: Macaca mulatta adaptor-related protein complex 3, beta 1 subunit (AP3B1), mRNA [XR_013467]	-0.0569262	-0.0720752	-0.14421	-0.147106	-0.268244	-0.140986	0.241602	0.204662	0.0290028
NM_012204	Homo sapiens general transcription factor IIIC, polypeptide 4, 90kDa (GTF3C4), mRNA. [NM_012204]	-0.223866	-0.184405	-0.387892	-0.330892	0.509214	0.450578	0.063066	-0.177118	0.0290028
NM_138733	Homo sapiens phosphoglycerate kinase 2 (PGK2), mRNA. [NM_138733]	-2.73218	-1.9617	0.286892	0	0	-0.154866	0	0	0.0290627
NM_017664	Homo sapiens ankyrin repeat domain 10 (ANKRD10), mRNA. [NM_017664]	-0.555251	-0.288014	-0.479985	-0.702922	-0.635978	-0.520809	0.64085	0.929282	0.0290627
NM_182970	Homo sapiens regulating synaptic membrane exocytosis 4 (RIMS4), mRNA [NM_182970]	0.206043	0.232687	0.0637031	-0.1978	-0.912162	-0.993372	0.150359	-0.0921066	0.0291025
NM_001675	Homo sapiens activating transcription factor 4 (tax-responsive enhancer element B67) (ATF4), transcript variant 1, mRNA. [NM_001675]	0.17231	0.0256394	-0.0382562	-0.129649	0.463174	0.512618	0.507798	0.635199	0.0291381
NM_001070	Homo sapiens tubulin, gamma 1 (TUBG1), mRNA. [NM_001070]	0.230414	0.0711742	0.475497	0.487604	0.337104	0.270147	-0.437844	-0.25602	0.0291381
NM_016289	Homo sapiens calcium binding protein 39 (CAB39), mRNA [NM_016289]	-0.137522	-0.201535	-0.139585	-0.0705241	-0.183068	-0.111211	0.185823	0.205224	0.0291656
CK232291	ILLUMIGEN_MCQ_3521 Katze_MMPL2 Macaca mulatta cDNA 5' similar to human Unigene Hs.417764, mRNA sequence [CK232291]	-0.231363	-0.383032	-0.460589	-0.343718	-0.20601	-0.195893	0.302583	0.221675	0.0293454
NM_020978	Homo sapiens amylase, alpha 2B; pancreatic (AMY2B), mRNA. [NM_020978]	0.0736819	-0.368722	-0.769383	-0.787969	-0.613883	-0.689743	0.664313	0.877018	0.0293454
NM_024738	Homo sapiens hypothetical protein FLJ21415 (FLJ21415), mRNA. [NM_024738]	-0.143496	-0.20091	0.234465	-0.371883	-0.140299	-0.285235	1.59356	1.7602	0.0294059
NM_016045	Homo sapiens chromosome 20 open reading frame 45 (C20orf45), mRNA [NM_016045]	0.340849	0.286249	0.574022	0.704044	0.0383415	-0.113517	0.10732	0.076448	0.029438
NM_003392	Homo sapiens wingless-type MMTV integration site family, member 5A (WNT5A), mRNA [NM_003392]	-0.273453	-0.174575	-0.0270884	0.115559	1.09339	1.05274	0.433425	0.804521	0.0294589
NM_144998	Homo sapiens stimulated by retinoic acid 13 (STRA13), mRNA [NM_144998]	-0.0428331	-0.19432	0.166396	-0.0136344	0.542767	0.594303	-0.914235	-0.607897	0.0294931
NM_030752	Homo sapiens t-complex 1 (TCP1), transcript variant 1, mRNA [NM_030752]	0.0335717	0.124448	0.312085	0.232004	0.0498117	0.117253	-0.21423	-0.277419	0.0295217
NM_020447	Homo sapiens chromosome 15 open reading frame 17 (C15orf17), mRNA. [NM_020447]	0.23846	0.0989734	1.84224	1.64554	0.180271	-0.200548	0.366242	0	0.0295217
NM_021648	Homo sapiens TSPY-like 4 (TSPYL4), mRNA [NM_021648]	0.58279	0.684053	0.0928095	0.266918	0.451313	0.448153	0.971021	0.877859	0.0295315
NM_001011878	Homo sapiens defensin, beta 121 (DEFB121), mRNA [NM_001011878]	-0.122704	0	0	0	-0.552496	-0.737933	0	0	0.0295315
NM_018121	Homo sapiens chromosome 10 open reading frame 6 (C10orf6), mRNA. [NM_018121]	-0.443023	-0.274552	-0.462627	-0.556324	0.222279	0.164736	-0.065002	-0.150081	0.0296339
XR_010404	PREDICTED: Macaca mulatta similar to TNFRSF1A-associated via death domain isoform 1 (LOC698160), mRNA [XR_010404]	-0.112092	0.021157	-0.00291659	0.0794068	0.291325	0.259128	-0.571466	-0.409803	0.0296565
NM_138371	Homo sapiens hypothetical protein MGC16044 (MGC16044), mRNA. [NM_138371]	-0.137911	-0.0536694	-0.147567	-0.350388	-0.237645	-0.260163	0.711958	1.02348	0.0296565
NM_006409	Homo sapiens actin related protein 2/3 complex, subunit 1A, 41kDa (ARPC1A), mRNA [NM_006409]	0.151601	0.0733248	0.235759	0.223309	0.330694	0.215094	-0.166233	-0.165322	0.0296565
NM_005918	Homo sapiens malate dehydrogenase 2, NAD (mitochondrial) (MDH2), mRNA [NM_005918]	0.152008	0.190597	0.0323643	0.162051	-0.0445882	-0.19329	-0.457822	-0.462228	0.0296565
XM_496500	PREDICTED: Homo sapiens hypothetical gene supported by AK094309 (LOC440798), mRNA [XM_496500]	0.604029	1.12107	0.871472	0.736617	1.29654	1.23512	-0.926716	-0.591235	0.0296565
NM_005418	Homo sapiens suppression of tumorigenicity 5 (ST5), transcript variant 1, mRNA [NM_005418]	0.0519383	-0.0503836	-0.0748611	-0.280854	-1.07	-1.02463	0.302686	0.00184057	0.0296565
XR_012593	PREDICTED: Macaca mulatta similar to bradykinin receptor B1 (LOC712251), mRNA [XR_012593]	-0.879678	-0.226693	-1.17412	-1.1186	1.5211	1.39676	-0.429123	0.00122931	0.0296565
CK231337	ILLUMIGEN_MCQ_1868 Katze_MMLG Macaca mulatta cDNA 5' similar to human RPL7 (Hs.421257), mRNA sequence [CK231337]	-0.0778473	-0.126079	0.032433	-0.110411	-0.255012	-0.275369	-0.740902	-0.606568	0.0296565
NM_007318	Homo sapiens presenilin 1 (Alzheimer disease 3) (PSEN1), transcript variant I-463, mRNA [NM_007318]	-0.0088433	-0.0726256	-0.0524455	-0.0484162	0.433166	0.504717	0.220674	0.376536	0.0296565
NM_006019	Homo sapiens T-cell, immune regulator 1, ATPase, H+ transporting, lysosomal V0 protein a isoform 3 (TCIRG1), transcript variant 1, mRNA [NM_006019]	-0.491097	-0.344207	-0.374975	-0.538233	0.152745	0.117614	-0.612051	-0.564876	0.0296565
NM_014871	Homo sapiens ubiquitin specific protease 52 (USP52), mRNA [NM_014871]	0.0574561	-0.198474	-0.510752	-0.564398	-0.61991	-0.56943	0.175241	0.229291	0.0296565
XR_010366	PREDICTED: Macaca mulatta similar to KIAA1919 protein (LOC696009), mRNA [XR_010366]	0.242166	0.136826	0.524839	0.283453	-0.721798	-0.508028	0.511181	0.411478	0.0296565
NM_001690	Homo sapiens ATPase, H+ transporting, lysosomal 70kDa, V1 subunit A (ATP6V1A), mRNA [NM_001690]	-0.0912801	-0.0604749	-0.0884451	-0.0573429	-0.655019	-0.432502	0.421323	0.636621	0.0296565
NM_020444	Homo sapiens KIAA1191 protein (KIAA1191), mRNA. [NM_020444]	0.137484	0.318012	0.344605	0.291885	-0.387163	-0.301474	0.136571	0.179788	0.0296565
NM_182625	Homo sapiens hypothetical protein FLJ40869 (FLJ40869), mRNA. [NM_182625]	0.756417	0.666426	0.742924	0.734083	2.65403	2.08661	-0.248122	0.187212	0.0296565
NM_015335	Homo sapiens thyroid hormone receptor associated protein 2 (THRAP2), mRNA [NM_015335]	0.147564	0.174013	-0.154192	-0.1498	-0.290745	-0.504436	0.499074	0.359217	0.0296565
NM_005932	Homo sapiens mitochondrial intermediate peptidase (MIPEP), nuclear gene encoding mitochondrial protein, mRNA. [NM_005932]	0.175572	0.321136	0.257742	0.165677	0.211897	0.211037	-0.284182	-0.251371	0.0296565
NM_022338	Homo sapiens chromosome 11 open reading frame 24 (C11orf24), mRNA. [NM_022338]	-0.0733866	-0.0814967	0.119726	-0.00241149	-0.117872	-0.164066	-0.384026	-0.432755	0.0296912
NM_006404	Homo sapiens protein C receptor, endothelial (EPCR) (PROCR), mRNA. [NM_006404]	-0.0520762	-0.0925145	-0.0248492	-0.118442	-0.151424	-0.258333	0.290245	0.27353	0.0297309
NM_022762	Homo sapiens hypothetical protein FLJ22318 (FLJ22318), mRNA. [NM_022762]	0.191449	0.0868539	0.394436	0.494094	-0.0812423	-0.155301	-0.434511	-0.255114	0.0297309
NM_016183	Homo sapiens chromosome 1 open reading frame 33 (C1orf33), mRNA. [NM_016183]	0.110119	-0.113442	0.351667	0.368639	-0.367128	-0.3303	-0.3956	-0.531894	0.0297309
XR_013439	PREDICTED: Macaca mulatta similar to mannosidase, alpha, class 2B, member 1 precursor (LOC716173), mRNA [XR_013439]	-0.290955	-0.402226	-0.468508	-0.629286	-1.10893	-1.37685	-0.17809	-0.191393	0.0297309
XR_012803	PREDICTED: Macaca mulatta similar to D-PCa-2 protein isoform c (LOC713404), mRNA [XR_012803]	-0.00469115	0.041846	0.393081	0.534836	1.26653	1.36348	0.118186	-0.301244	0.029747
NM_016831	Homo sapiens period homolog 3 (Drosophila) (PER3), mRNA. [NM_016831]	0.134428	0.263067	-0.479643	-0.101849	-0.87276	-0.793419	1.2097	0.825046	0.029747
NM_005801	Homo sapiens putative translation initiation factor (SUI1), mRNA [NM_005801]	0.010321	0.0271638	0.00804334	0.00288043	0.0359009	0.0493974	0.120905	0.0968082	0.0297671
NM_002610	Homo sapiens pyruvate dehydrogenase kinase, isoenzyme 1 (PDK1), nuclear gene encoding mitochondrial protein, mRNA. [NM_002610]	0.184141	0.270007	1.02391	1.20618	0.427687	0.617961	-0.338955	-0.0589535	0.0298552
NM_031466	Homo sapiens IKK2 binding protein (T1), mRNA. [NM_031466]	0.0949656	0.0117628	-0.12663	-0.216168	-0.227579	-0.22256	0.187296	0.139487	0.0298842
NM_004107	Homo sapiens Fc fragment of IgG, receptor, transporter, alpha (FCGRT), mRNA [NM_004107]	-0.188724	-0.270723	-0.232338	-0.275085	-0.771706	-0.634548	-0.06197	-0.148931	0.0299053
NM_031288	Homo sapiens high mobility group AT-hook 1-like 4 (HMGA1L4), mRNA. [NM_031288]	-0.0976694	0.0533826	0.184606	0.18627	-0.0500914	-0.108386	-0.363371	-0.364623	0.0299053
NM_003325	Homo sapiens HIR histone cell cycle regulation defective homolog A (S. cerevisiae) (HIRA), mRNA [NM_003325]	-0.169633	-0.15146	-0.6037	-0.596108	0.694825	0.779939	0.0788839	-0.311039	0.0299053
CN645175	ILLUMIGEN_MCQ_23605 Katze_MMBR Macaca mulatta cDNA clone IBIUW:9991 5' similar to Bases 15 to 954 highly similar to human DKFZp761H079 (Hs.369885), mRNA sequence [CN645175]	0.531117	0.336854	0.0524789	-0.32253	-0.692516	-0.569696	1.06384	0.844618	0.0299053
NM_004573	Homo sapiens phospholipase C, beta 2 (PLCB2), mRNA. [NM_004573]	0	0.32093	0.407805	0.543782	-2.19144	-2.537	-0.4049	-1.17307	0.0299053
NM_001251	Homo sapiens CD68 antigen (CD68), mRNA. [NM_001251]	-0.634024	-0.621344	-0.210997	-0.44141	-0.468308	-0.409087	0.146753	0.166053	0.0299194
NM_138413	Homo sapiens chromosome 10 open reading frame 65 (C10orf65), mRNA [NM_138413]	-0.0897044	0.142705	-1.0055	-0.427223	-1.74657	-1.78864	0.129012	0.2668	0.0299194
NM_005949	Homo sapiens metallothionein 1F (functional) (MT1F), mRNA [NM_005949],Homo sapiens metallothionein 1F (functional) (MT1F), mRNA. [NM_005949]	0.122628	0.160444	0.397505	0.160337	1.3079	1.11507	-0.920532	-0.456231	0.0300541
NM_000602	Homo sapiens serine (or cysteine) proteinase inhibitor, clade E (nexin, plasminogen activator inhibitor type 1), member 1 (SERPINE1), mRNA [NM_000602]	0.209554	0.503213	0.418479	0.349282	-1.37843	-1.17897	-0.212702	-0.645452	0.0300994
NM_017839	Homo sapiens hypothetical protein FLJ20481 (FLJ20481), mRNA [NM_017839]	1.83491	1.6107	-1.27491	-1.14397	-0.337742	0.510468	0.847031	0.796595	0.0301636
NM_016582	Homo sapiens solute carrier family 15, member 3 (SLC15A3), mRNA [NM_016582]	-0.194005	-0.0573319	0.0700937	0.336486	1.34572	1.22108	0.209203	0.49629	0.0301855
NM_013994	Homo sapiens discoidin domain receptor family, member 1 (DDR1), transcript variant 3, mRNA [NM_013994]	-0.430405	-0.4167	-0.732761	-0.478376	-0.218089	-0.054671	0.604706	0.424216	0.0302292
NM_006729	Homo sapiens diaphanous homolog 2 (Drosophila) (DIAPH2), transcript variant 156, mRNA. [NM_006729]	0.0472171	0.304861	0.0277538	-0.0975475	0.947222	0.842536	-0.173477	-0.366691	0.0302292
CK231263	ILLUMIGEN_MCQ_1720 Katze_MMLG Macaca mulatta cDNA 5' similar to human Unigene Hs.296141, mRNA sequence [CK231263]	0.306775	0.269721	0.0823281	0.272052	0.557633	0.403057	-0.323845	-0.331605	0.0302292
NM_033405	Homo sapiens peroxisomal proliferator-activated receptor A interacting complex 285 (PRIC285), mRNA [NM_033405]	0.353823	-0.117648	-0.167815	0.279269	1.94491	2.40432	-0.44492	-0.26392	0.0302292
NR_000030	Homo sapiens peptidylprolyl isomerase A processed pseudogene (LOC134997) on chromosome 6 [NR_000030]	0.2305	0.299826	0.57704	0.52556	0.603345	0.489647	0.155975	0.109096	0.0302714
NM_153705	Homo sapiens KDEL (Lys-Asp-Glu-Leu) containing 2 (KDELC2), mRNA [NM_153705]	-0.162197	0.107095	0.117031	0.271616	0.740672	0.765372	-0.298828	-0.251281	0.0302726
NM_012392	Homo sapiens PEF protein with a long N-terminal hydrophobic domain (peflin) (PEF), mRNA [NM_012392]	-0.259081	-0.181916	-0.153444	-0.190563	-0.403584	-0.34948	-0.0370758	-0.0132673	0.0302799
XR_010411	PREDICTED: Macaca mulatta similar to G-protein signalling modulator 2 (AGS3-like, C. elegans) (LOC696458), mRNA [XR_010411]	0.0915477	0.0562932	-0.0500757	-0.806302	1.9802	2.09268	0.664059	0.648876	0.03037
NM_001920	Homo sapiens decorin (DCN), transcript variant A1, mRNA. [NM_001920]	-0.121831	-0.143916	-0.399481	-0.304103	-0.0676185	-0.259466	0.474477	0.672111	0.0303862
NM_003633	Homo sapiens ectodermal-neural cortex (with BTB-like domain) (ENC1), mRNA [NM_003633]	0.929104	0.82576	0.475026	0.685152	-0.00151721	-0.0863193	0.472459	0.594615	0.0304908
NM_014631	Homo sapiens SH3 and PX domains 2A (SH3PXD2A), mRNA [NM_014631]	-0.264031	-0.4327	-0.943254	-0.834321	-0.246535	-0.0911607	0.698347	0.361573	0.0304908
NM_005745	Homo sapiens B-cell receptor-associated protein 31 (BCAP31), mRNA [NM_005745]	0.0360065	-0.0156365	0.373842	0.320843	0.198396	0.32548	-0.630128	-0.393452	0.0305576
CN643020	ILLUMIGEN_MCQ_7125 Katze_MMPL2 Macaca mulatta cDNA clone IBIUW:4136 5' similar to Bases 1 to 1118 highly similar to human LYZ (Hs.234734), mRNA sequence [CN643020]	-1.12853	-1.26906	0.11195	0.0875344	-0.885102	-0.975792	0.369723	0.979026	0.0305576
NM_000447	Homo sapiens presenilin 2 (Alzheimer disease 4) (PSEN2), transcript variant 1, mRNA. [NM_000447]	-0.157751	-0.388284	-0.202908	-0.310875	-0.846306	-0.813711	0.0163348	0.0746617	0.0305901
NM_002337	Homo sapiens low density lipoprotein receptor-related protein associated protein 1 (LRPAP1), mRNA. [NM_002337]	-0.0763459	-0.086151	-0.141884	-0.203584	0.175327	0.104308	-0.0374948	-0.0405431	0.0305986
NM_021922	Homo sapiens Fanconi anemia, complementation group E (FANCE), mRNA. [NM_021922]	-0.299538	-0.3315	-0.407955	-0.540291	0.00907093	0.00538672	0.162776	0.0258909	0.0305994
NM_024098	Homo sapiens hypothetical protein MGC2574 (MGC2574), mRNA [NM_024098]	0.048084	-0.104756	0.142788	0.00937452	0.034234	0.0188059	-0.942521	-1.30526	0.030707
NM_006367	Homo sapiens CAP, adenylate cyclase-associated protein 1 (yeast) (CAP1), mRNA [NM_006367]	-0.042577	0.0193215	0.321395	0.282792	-0.135312	-0.134399	-0.110359	-0.249505	0.0307619
NM_006636	Homo sapiens methylenetetrahydrofolate dehydrogenase (NADP+ dependent) 2, methenyltetrahydrofolate cyclohydrolase (MTHFD2), nuclear gene encoding mitochondrial protein, mRNA. [NM_006636]	-0.112396	-0.393135	-0.483594	-0.598238	0.627209	0.632604	-0.00869643	0.192325	0.0307619
NM_152282	Homo sapiens acid phosphatase-like 2 (ACPL2), mRNA. [NM_152282]	-0.394069	-0.129129	-0.420119	-0.234807	-0.31355	-0.318624	0.625833	0.576508	0.0308005
NM_031472	Homo sapiens tRNA splicing 2' phosphotransferase 1 (MGC11134), mRNA. [NM_031472]	0.0899316	0.117913	-0.0816707	-0.1363	0.279031	0.0672393	-0.543261	-0.671577	0.0308005
NM_144646	Homo sapiens immunoglobulin J polypeptide, linker protein for immunoglobulin alpha and mu polypeptides (IGJ), mRNA [NM_144646]	0.343177	0.0776079	-0.0473641	0.0260651	-1.01522	-0.842107	1.14493	0.698755	0.0308431
NM_002602	Homo sapiens phosphodiesterase 6G, cGMP-specific, rod, gamma (PDE6G), mRNA. [NM_002602]	0.396952	0.275152	-0.210951	-0.0279784	0.389952	0.146318	-0.707529	-0.63915	0.0308431
NM_018474	Homo sapiens chromosome 20 open reading frame 19 (C20orf19), mRNA. [NM_018474]	0.0693799	0.171586	-0.0862417	-0.20767	0.290834	0.187051	0.499387	0.477002	0.0308431
NM_002801	Homo sapiens proteasome (prosome, macropain) subunit, beta type, 10 (PSMB10), mRNA. [NM_002801]	0.0069452	-0.0150159	0.0142743	-0.0930882	1.24804	1.16014	-0.605803	-0.126569	0.0308431
XM_211305	PREDICTED: Homo sapiens hypothetical protein LOC284021 (LOC284021), mRNA [XM_211305]	0.149971	-0.216767	0.198715	0.148525	1.3165	1.62221	0.177351	0.0135998	0.0308431
NM_002284	Homo sapiens keratin, hair, basic, 6 (monilethrix) (KRTHB6), mRNA [NM_002284]	-0.128612	0.0768916	0.466789	0.399534	0.11039	0.172011	-0.592065	-0.871292	0.0308492
NM_032593	Homo sapiens histidine triad nucleotide binding protein 2 (HINT2), mRNA [NM_032593]	-0.103475	-0.210255	-0.0785454	-0.0965986	0.975297	0.832896	-0.363257	-0.0260305	0.0308492
NM_000079	Homo sapiens cholinergic receptor, nicotinic, alpha polypeptide 1 (muscle) (CHRNA1), mRNA. [NM_000079]	0.343058	0.585334	0.623199	0.540831	-0.262342	-0.432767	-0.0600071	0.00364414	0.0308731
NM_001763	Homo sapiens CD1A antigen, a polypeptide (CD1A), mRNA. [NM_001763]	0.215592	0.260432	0	0	-0.0680178	-0.16638	0	0	0.0308921
NM_016408	Homo sapiens CDK5 regulatory subunit associated protein 1 (CDK5RAP1), transcript variant 1, mRNA. [NM_016408]	0.110199	-0.0282878	-0.199761	-0.125859	-0.455095	-0.380786	0.156859	0.242061	0.0308921
NM_001572	Homo sapiens interferon regulatory factor 7 (IRF7), transcript variant a, mRNA. [NM_001572]	0.40948	0.689495	2.08368	3.23398	4.16241	3.98737	0.680445	0.85929	0.0309031
NM_032830	Homo sapiens cirrhosis, autosomal recessive 1A (cirhin) (CIRH1A), mRNA [NM_032830]	0.10452	0.373888	0.39067	0.600355	0.213218	0.237793	-0.58331	-0.599943	0.0309031
NM_194291	Homo sapiens hypothetical protein BC017881 (LOC157378), mRNA [NM_194291]	0.122588	0.119695	-0.11553	-0.0732664	-0.321542	-0.366216	-0.12879	-0.00469016	0.0309031
NM_012267	Homo sapiens hsp70-interacting protein (HSPBP1), mRNA [NM_012267]	0.0494673	-0.0122676	-0.383279	-0.610009	-0.352202	-0.449901	-0.933968	-1.11188	0.0309031
XR_011429	PREDICTED: Macaca mulatta similar to nucleolar complex associated 3 homolog (LOC701132), mRNA [XR_011429]	0.454309	0.613144	0.682156	0.909573	0.291248	0.228361	-0.26718	-0.143148	0.0309105
NM_182920	Homo sapiens a disintegrin-like and metalloprotease (reprolysin type) with thrombospondin type 1 motif, 9 (ADAMTS9), transcript variant 1, mRNA [NM_182920]	-0.641182	-0.164456	-1.76882	-1.21253	1.48173	1.9654	0.25925	0.713736	0.0309307
NM_003863	Homo sapiens dolichyl-phosphate mannosyltransferase polypeptide 2, regulatory subunit (DPM2), transcript variant 1, mRNA. [NM_003863]	-0.135905	-0.102018	-0.39569	-0.574033	-0.248635	-0.26047	-0.690467	-0.753176	0.0309444
NM_007364	Homo sapiens transmembrane emp24 domain containing 3 (TMED3), mRNA. [NM_007364]	0.0746568	0.0866125	-0.0166935	-0.0100144	0.168978	0.185843	0.117277	0.0649306	0.0310002
NM_003690	Homo sapiens protein kinase, interferon-inducible double stranded RNA dependent activator (PRKRA), mRNA. [NM_003690]	-0.0855458	-0.291456	-0.452217	-0.411764	-0.683239	-0.672304	0.00735236	0.0962297	0.0310259
NM_152791	Homo sapiens zinc finger protein 555 (ZNF555), mRNA. [NM_152791]	0.375436	0.36192	-0.112427	0.128554	-0.370933	-0.244793	0.544336	0.638465	0.0310271
NM_003072	Homo sapiens SWI/SNF related, matrix associated, actin dependent regulator of chromatin, subfamily a, member 4 (SMARCA4), mRNA [NM_003072]	0.0896476	0.0353384	-0.0489663	-0.0539708	0.0619845	0.170306	-0.264395	-0.257857	0.0310271
A_01_P018381	Unknown	0.133602	0.0530751	0.249602	0.365833	-0.350926	-0.236705	-0.0143559	-0.0248038	0.0310271
NM_198471	Homo sapiens FLJ46061 protein (FLJ46061), mRNA. [NM_198471]	-0.46368	0.142687	0.369632	0.173816	1.34384	1.46256	-0.704032	-0.885102	0.0310284
NM_139201	Homo sapiens G protein-coupled receptor kinase interactor 2 (GIT2), transcript variant 4, mRNA [NM_139201]	-0.180446	0.0711056	0.611096	0.460436	-0.595822	-0.570258	0.0907451	-0.0647981	0.0310857
NM_016611	Homo sapiens potassium channel, subfamily K, member 4 (KCNK4), transcript variant 1, mRNA [NM_016611]	-0.130469	-0.192369	-0.259703	0.0866893	0.608545	0.607086	-0.848849	-0.649386	0.0311358
NM_020764	Homo sapiens CASK interacting protein 1 (CASKIN1), mRNA. [NM_020764]	-0.161826	-0.15002	0.566932	1.30363	2.2637	2.58654	0.300358	0.0809554	0.0311368
NM_016175	Homo sapiens hypothetical LOC51149 (LOC51149), transcript variant 1, mRNA. [NM_016175]	-0.25921	0.0337166	-0.0932554	-0.0103093	0.529401	0.486398	-0.525261	-0.513385	0.0311797
NM_178173	Homo sapiens hypothetical protein LOC339834 (LOC339834), mRNA. [NM_178173]	-0.0912033	0.125561	-0.130186	-0.103652	0.608742	0.597681	0.230335	0.165216	0.0312156
NM_001009570	Homo sapiens chaperonin containing TCP1, subunit 7 (eta) (CCT7), transcript variant 2, mRNA. [NM_001009570]	0.0304169	0.0473224	0.21495	0.0617082	0.0962181	0.0638657	-0.443074	-0.356999	0.0312156
XM_371606	PREDICTED: Homo sapiens olfactory receptor, family 6, subfamily B, member 3 (OR6B3), mRNA [XM_371606]	-0.378863	0	0	0	2.11576	2.99484	0	0	0.0312988
NM_145645	Homo sapiens Williams-Beuren Syndrome critical region protein 20 copy B (WBSCR20B), mRNA. [NM_145645]	-0.0140911	-0.0709835	0.215512	0.24914	-0.100894	-0.0767748	-0.306347	-0.479535	0.0313378
NM_203394	Homo sapiens E2F transcription factor 7 (E2F7), mRNA [NM_203394]	-0.228901	-0.243319	0.191882	0.550784	1.83447	1.58851	-0.10814	-0.651536	0.0313378
NM_032557	Homo sapiens ubiquitin specific protease 38 (USP38), mRNA [NM_032557]	-0.0672084	0.0103029	0.043935	0.0088342	-0.0363527	-0.0104451	0.297266	0.39238	0.0313378
NM_018091	Homo sapiens elongation protein 3 homolog (S. cerevisiae) (ELP3), mRNA [NM_018091]	-0.137988	-0.0888759	-0.0944886	-0.233151	0.370972	0.517619	-0.156464	-0.231677	0.0313446
NM_152398	Homo sapiens hypothetical protein MGC45416 (MGC45416), mRNA [NM_152398]	-0.108848	0.00514923	0.43419	0.609005	-0.508199	-0.73466	-0.0543854	0.09376	0.0313446
NM_052844	Homo sapiens WD repeat domain 34 (WDR34), mRNA. [NM_052844]	-0.380617	-0.165349	-0.289933	-0.389259	0.319604	0.41184	-0.403868	-0.486481	0.0313483
NM_145244	Homo sapiens DNA-damage-inducible transcript 4-like (DDIT4L), mRNA [NM_145244]	-0.771917	-0.0678914	-0.920638	-0.774236	2.14714	2.01713	0.0879582	0.687161	0.0313483
NM_002080	Homo sapiens glutamic-oxaloacetic transaminase 2, mitochondrial (aspartate aminotransferase 2) (GOT2), mRNA [NM_002080]	-0.0343873	-0.0539393	0.0885488	0.179892	-0.132468	-0.262628	-0.480369	-0.402284	0.0313483
NM_023011	Homo sapiens UPF3 regulator of nonsense transcripts homolog A (yeast) (UPF3A), transcript variant 1, mRNA. [NM_023011]	-0.15708	-0.0642574	-0.139516	-0.214015	-0.307584	-0.306625	0.188072	0.113036	0.0313483
NM_001743	Homo sapiens calmodulin 2 (phosphorylase kinase, delta) (CALM2), mRNA [NM_001743]	0.247722	0.0569652	0.253823	0.28961	-0.133165	-0.180951	-0.390013	-0.325612	0.0313483
NM_032775	Homo sapiens kelch-like (KELCHL), mRNA [NM_032775]	-0.199883	-0.21252	-0.153268	-0.228746	-0.182385	-0.248914	0.0694696	0.0998927	0.0313483
NM_003143	Homo sapiens single-stranded DNA binding protein 1 (SSBP1), mRNA [NM_003143]	0.323284	0.405462	0.212185	0.34118	-0.150671	-0.0436201	-0.18571	-0.137931	0.0313523
NM_006999	Homo sapiens polymerase (DNA directed) sigma (POLS), mRNA. [NM_006999]	-0.359152	-0.351204	-0.400575	-0.514867	0.45282	0.439221	0.0382552	-0.233912	0.0313745
NM_021101	Homo sapiens claudin 1 (CLDN1), mRNA. [NM_021101]	0.0600896	0	0	0	4.04527	5.85137	0	0	0.0314461
NM_006572	Homo sapiens guanine nucleotide binding protein (G protein), alpha 13 (GNA13), mRNA [NM_006572]	-0.49445	-0.481594	-0.418396	-0.600448	0.492961	0.361316	0.302461	0.039707	0.0314976
NM_005048	Homo sapiens parathyroid hormone receptor 2 (PTHR2), mRNA. [NM_005048]	0.381752	-0.463273	2.85168	3.36879	0.515631	0	0	0	0.0315038
NM_002167	Homo sapiens inhibitor of DNA binding 3, dominant negative helix-loop-helix protein (ID3), mRNA [NM_002167]	0.762306	0.909524	0.617606	0.578414	0.927098	0.773312	0.115016	0.2078	0.0315038
NM_020795	Homo sapiens neuroligin 2 (NLGN2), mRNA [NM_020795]	-0.47514	-0.621716	-0.687883	-0.882028	-0.58176	-0.413504	0.435697	0.233726	0.0315124
DR773628	ILLUMIGEN_MCQ_56232 Katze_MMOV Macaca mulatta cDNA clone IBIUW:33804 5' similar to Bases 104 to 786 highly similar to human MYL6 (Hs.505705), mRNA sequence [DR773628]	0.56994	0.587792	0.701616	0.737418	0.46294	0.326947	-0.433978	-0.139587	0.0315141
NM_024036	Homo sapiens leucine rich repeat and fibronectin type III domain containing 4 (LRFN4), mRNA [NM_024036]	-0.14568	-0.224945	-0.359378	-0.266609	-0.214173	-0.0856846	-0.715119	-0.828013	0.0316111
NM_152856	Homo sapiens RNA binding motif protein 10 (RBM10), transcript variant 2, mRNA. [NM_152856]	-0.0487178	-0.142354	-0.0908282	0.0104704	0.440774	0.629731	-0.158794	-0.210006	0.031621
NM_002667	Homo sapiens phospholamban (PLN), mRNA [NM_002667]	1.011	0.582908	1.22146	1.19653	-0.615799	-0.992836	0.255365	0.538313	0.0316276
NM_021211	Homo sapiens transposon-derived Buster1 transposase-like protein (LOC58486), mRNA [NM_021211]	-0.0589791	0.0228074	-0.0694232	-0.0737408	0.107546	0.0933337	0.569849	0.814194	0.0316286
NM_032536	Homo sapiens netrin G2 (NTNG2), mRNA. [NM_032536]	-0.0511146	-0.348417	-1.32289	-1.75381	-1.85746	-1.67889	1.07108	0.406362	0.0316286
NM_001006617	Homo sapiens mitogen-activated protein kinase associated protein 1 (MAPKAP1), transcript variant 1, mRNA. [NM_001006617]	0.0690383	0.0471094	0.217158	0.151927	-0.341002	-0.222313	0.163187	0.256829	0.031639
NM_199336	Homo sapiens hypothetical protein DKFZp434N062 (DKFZp434N062), mRNA. [NM_199336]	0.104391	0.0101526	0.0800232	-0.130066	-0.659336	-0.759365	-0.157092	-0.114036	0.0317395
NM_004334	Homo sapiens bone marrow stromal cell antigen 1 (BST1), mRNA. [NM_004334]	0.0447653	-0.0446448	-0.0722954	-0.157327	-0.464888	-0.531773	-0.123558	-0.195127	0.0317723
NM_006342	Homo sapiens transforming, acidic coiled-coil containing protein 3 (TACC3), mRNA. [NM_006342]	0.152166	0.0054055	-0.236417	0.109702	0.682091	0.799498	-0.823874	-0.623689	0.0317932
XR_011635	PREDICTED: Macaca mulatta hypothetical protein LOC702996 (LOC702996), mRNA [XR_011635]	-0.325586	0	0	0	-2.51451	-1.80886	0	0	0.0317941
NM_001937	Homo sapiens dermatopontin (DPT), mRNA [NM_001937]	0.148029	0.288348	0.290615	0.246002	0.612859	0.763204	-0.0360452	0.00835395	0.031796
NM_001238	Homo sapiens cyclin E1 (CCNE1), transcript variant 1, mRNA [NM_001238]	-0.527039	-0.668217	-0.275172	-0.221591	0.394798	0.177706	0.0415032	-0.0386358	0.031828
NM_025196	Homo sapiens GrpE-like 1, mitochondrial (E. coli) (GRPEL1), mRNA [NM_025196]	0.206387	-0.0231549	0.556682	0.536213	0.158958	0.130718	-0.384043	-0.595724	0.0318338
NM_031206	Homo sapiens hypothetical protein FLJ12525 (FLJ12525), mRNA [NM_031206]	0.206711	0.409955	-0.167138	-0.0554082	-0.484002	-0.375789	-0.628214	-0.83265	0.0318349
XM_379968	PREDICTED: Homo sapiens chromosome 7 open reading frame 32 (C7orf32), mRNA [XM_379968]	0.262326	0.315549	0.254379	0.199544	0.513906	0.532672	0.202629	0.116692	0.0318782
A_01_P008732	Unknown	-0.390582	-0.681794	-0.251359	0	-1.28122	-1.55553	0	0	0.0318782
NM_174891	Homo sapiens chromosome 14 open reading frame 79 (C14orf79), mRNA. [NM_174891]	0.532714	0.363043	-0.431708	-0.45498	0.0687665	0.161965	0.0907299	-0.0981537	0.0318782
NM_001010000	Homo sapiens Rho GTPase activating protein 28 (ARHGAP28), transcript variant 1, mRNA. [NM_001010000]	0.424138	0.139467	0.143769	-0.00461941	1.3753	1.22073	0.513286	0.684959	0.0318782
NM_005505	Homo sapiens scavenger receptor class B, member 1 (SCARB1), mRNA. [NM_005505]	0.0842595	-0.0889704	-0.414272	-0.455163	-0.577085	-0.626983	-0.43927	-0.403401	0.0319036
NM_017688	Homo sapiens B-box and SPRY domain containing (BSPRY), mRNA. [NM_017688]	-0.341284	-0.00634282	0.258701	0.568076	-2.91702	-2.43455	0.0142932	-0.735845	0.0319232
NM_138740	Homo sapiens NICE-3 protein (NICE-3), mRNA [NM_138740]	-0.476034	-0.391804	-0.351802	-0.278381	-0.398776	-0.474781	-0.0496113	-0.0430654	0.0319232
NM_001166	Homo sapiens baculoviral IAP repeat-containing 2 (BIRC2), mRNA. [NM_001166]	0.115268	0.189469	0.382855	0.223732	0.789126	0.797068	0.471363	0.372189	0.0319534
NM_000920	Homo sapiens pyruvate carboxylase (PC), nuclear gene encoding mitochondrial protein, transcript variant A, mRNA [NM_000920]	-0.0275321	-0.353122	-0.590537	-0.789672	0.545293	0.590862	-0.252845	-0.225833	0.0320724
NM_025164	Homo sapiens KIAA0999 protein (KIAA0999), mRNA [NM_025164]	0.262705	0.360414	-0.610331	-0.875076	0.735728	1.0226	0.579529	0.271288	0.0320901
NM_031283	Homo sapiens transcription factor 7-like 1 (T-cell specific, HMG-box) (TCF7L1), mRNA. [NM_031283]	-0.0357247	0.0332521	-0.00498429	-0.11766	0.222091	0.0626118	-0.499705	-0.553068	0.0320901
NM_000249	Homo sapiens mutL homolog 1, colon cancer, nonpolyposis type 2 (E. coli) (MLH1), mRNA. [NM_000249]	0.220264	0.396645	0.252685	0.465246	1.10503	0.984011	0.0430111	0.107382	0.0320901
NM_205854	Homo sapiens GSGL541 (UNQ541), mRNA. [NM_205854]	0.0127312	-0.119977	-0.129979	-0.253789	-0.610083	-0.606266	-0.111956	-0.140743	0.0321146
XR_009855	PREDICTED: Macaca mulatta similar to NOL1 [XR_009855]	0.256378	0.219551	0.0278793	-0.0302239	-0.200646	-0.0837272	-0.239543	-0.182998	0.0323404
NM_001498	Homo sapiens glutamate-cysteine ligase, catalytic subunit (GCLC), mRNA [NM_001498]	0.0375536	-0.100193	-0.327886	-0.17279	-0.822433	-0.718952	-0.242754	-0.262111	0.0323413
CN648004	ILLUMIGEN_MCQ_29540 Katze_MMPB Macaca mulatta cDNA clone IBIUW:7020 5' similar to Bases 17 to 588 highly similar to human Unigene Hs.435390, mRNA sequence [CN648004]	-0.0120723	-0.040123	0.161882	0.168154	0.0910003	0.0340239	-0.816089	-0.541086	0.0323457
NM_152359	Homo sapiens carnitine palmitoyltransferase 1C (CPT1C), mRNA. [NM_152359]	0.0398771	-0.250786	-0.797585	-1.05198	-0.632962	-0.671425	0.221481	0.265427	0.0323457
NM_032307	Homo sapiens chromosome 9 open reading frame 64 (C9orf64), mRNA. [NM_032307]	-0.366669	-0.216847	-0.0928934	-0.017604	0.51696	0.500105	0.056261	0.242762	0.0323457
NM_207343	Homo sapiens hypothetical protein DKFZp547C195 (DKFZp547C195), mRNA [NM_207343]	0.874263	0.640397	0.7725	0.886287	-0.0427611	0.032631	0.63013	0.719607	0.0323457
NM_014639	Homo sapiens KIAA0372 (KIAA0372), mRNA [NM_014639]	-0.0419519	-0.0112473	0.081474	0.145587	-0.195061	-0.315584	0.247708	0.188675	0.0323864
NM_207410	Homo sapiens IVFI9356 (UNQ9356), mRNA. [NM_207410]	-0.373064	-0.268146	0	0	-0.0501154	0	0	0	0.0325188
NM_138461	Homo sapiens hypothetical protein BC013113 (LOC116211), mRNA [NM_138461]	-0.267573	-0.150048	-0.182419	-0.117474	0.41989	0.531269	0.0676112	0.222789	0.0325811
NM_139275	Homo sapiens A kinase (PRKA) anchor protein 1 (AKAP1), nuclear gene encoding mitochondrial protein, transcript variant 2, mRNA [NM_139275]	-0.202283	-0.151428	-0.128355	-0.264709	0.15847	0.0871072	0.30544	0.419407	0.0325903
NM_017520	Homo sapiens M-phase phosphoprotein, mpp8 (HSMPP8), mRNA [NM_017520]	1.72076	1.20818	-0.0141881	-0.227612	-0.105496	0.173448	-0.449853	-0.635085	0.0326467
NM_000930	Homo sapiens plasminogen activator, tissue (PLAT), transcript variant 1, mRNA. [NM_000930]	0.060869	0.0692224	0.214484	0.303924	-0.46236	-0.362277	0.0451668	-0.115998	0.0326605
NM_017870	Homo sapiens heat shock 70kDa protein 5 (glucose-regulated protein, 78kDa) binding protein 1 (HSPA5BP1), transcript variant 1, mRNA [NM_017870]	-0.254326	-0.203107	-0.111469	-0.236944	0.288206	0.389903	-0.187875	-0.308888	0.0326666
NM_198552	Homo sapiens chromosome 1 open reading frame 153 (C1orf153), mRNA. [NM_198552]	0.387019	0.0675843	-0.133387	-0.249825	-0.855812	-0.837977	0.454054	0.241464	0.0326666
NM_005895	Homo sapiens golgi autoantigen, golgin subfamily a, 3 (GOLGA3), mRNA [NM_005895]	-0.200587	-0.146038	-0.397895	-0.252084	-0.747592	-0.786929	-0.149951	0.013577	0.0327142
NM_024574	Homo sapiens hypothetical protein FLJ23191 (FLJ23191), mRNA. [NM_024574]	0.787617	0.678104	0.406057	0.255111	0.983915	1.09074	0.640027	0.664926	0.0327679
NM_004105	Homo sapiens EGF-containing fibulin-like extracellular matrix protein 1 (EFEMP1), transcript variant 1, mRNA [NM_004105]	0.249987	0.339506	0.158835	0.180117	-0.125833	-0.16041	-0.188891	-0.360333	0.0327869
NM_016286	Homo sapiens dicarbonyl/L-xylulose reductase (DCXR), mRNA. [NM_016286]	0.809818	0.794571	0.0849729	0.192974	-0.145563	-0.475948	-0.91047	-1.41767	0.0327869
NM_001470	Homo sapiens gamma-aminobutyric acid (GABA) B receptor, 1 (GABBR1), transcript variant 1, mRNA [NM_001470]	0.0511811	-0.0376339	-0.565849	-0.446404	-0.579201	-0.437612	0.00924723	-0.0545377	0.0328069
NM_025029	Homo sapiens hypothetical protein FLJ14346 (FLJ14346), mRNA [NM_025029]	0.200452	0.220001	0.171272	0.304258	0.572629	0.563635	-0.000150234	0.0919355	0.0328321
NM_018357	Homo sapiens La ribonucleoprotein domain family, member 6 (LARP6), transcript variant 1, mRNA. [NM_018357]	-0.103499	-0.251139	-0.0963631	-0.06528	-0.0364024	-0.0478642	0.301168	0.376824	0.0328397
NM_002408	Homo sapiens mannosyl (alpha-1,6-)-glycoprotein beta-1,2-N-acetylglucosaminyltransferase (MGAT2), mRNA [NM_002408]	0.155746	0.136099	0.0734457	0.0808812	0.380227	0.470435	0.151641	0.0776828	0.0328397
NM_004819	Homo sapiens symplekin (SYMPK), mRNA [NM_004819]	-0.29526	-0.236845	-0.619582	-0.725325	-0.137999	0.00880995	-0.40524	-0.423689	0.0328411
NM_153635	Homo sapiens copine family member (LOC151835), mRNA [NM_153635]	-0.0668051	0.116276	0.322561	-0.224059	-1.47295	-1.68853	0.131624	0.120122	0.0328411
NM_018643	Homo sapiens triggering receptor expressed on myeloid cells 1 (TREM1), mRNA. [NM_018643]	0.295897	0.377558	0.45504	0.533626	-0.396895	-0.570008	-0.458414	-0.166709	0.0328411
NM_003408	Homo sapiens zinc finger protein 37 homolog (mouse) (ZFP37), mRNA. [NM_003408]	0.184989	0.0835231	0.116388	-0.0677772	-0.365029	-0.235142	0.495551	0.51514	0.0328418
NM_002228	Homo sapiens v-jun sarcoma virus 17 oncogene homolog (avian) (JUN), mRNA [NM_002228]	-0.590361	-0.298869	-0.0897839	-0.211283	0.956898	1.0007	-0.306896	0.0365843	0.0328805
NM_001005499	Homo sapiens olfactory receptor, family 6, subfamily C, member 70 (OR6C70), mRNA. [NM_001005499]	0.180901	-0.100986	0.28977	0.172827	2.00954	1.43413	-0.206671	-0.242542	0.0328805
NM_000245	Homo sapiens met proto-oncogene (hepatocyte growth factor receptor) (MET), mRNA. [NM_000245]	0.34418	0.485181	0.548052	0.722876	0.707446	0.605677	-0.0430912	-0.092678	0.0328958
NM_014033	Homo sapiens DKFZP586A0522 protein (DKFZP586A0522), mRNA [NM_014033]	0.763827	1.19605	0.203304	0.476443	-0.545814	-0.639886	0.777654	0.881507	0.032916
NM_007265	Homo sapiens suppressor of S. cerevisiae gcr2 (HSGT1), mRNA [NM_007265]	0.156757	0.133661	0.297825	0.162699	-0.180773	-0.187367	-0.0430106	-0.076712	0.03292
NM_013324	Homo sapiens cytokine inducible SH2-containing protein (CISH), transcript variant 1, mRNA [NM_013324]	-0.415522	-0.782029	-0.228627	-0.0919901	-0.800973	-0.790421	0.464169	0.69986	0.0329546
CN802687	ILLUMIGEN_MCQ_25727 Katze_MMBR Macaca mulatta cDNA clone IBIUW:13692 5' similar to Bases 1 to 579 highly similar to human FBXW7 (Hs.312503), mRNA sequence [CN802687]	-0.0831018	-0.236921	-0.0633634	-0.157736	-0.722075	-0.460938	0.508117	0.432894	0.0329613
NM_178134	Homo sapiens cytochrome P450, family 4, subfamily Z, polypeptide 1 (CYP4Z1), mRNA [NM_178134]	0	-0.0128706	0	0	-1.73035	-2.52542	0	0	0.0329778
NM_175850	Homo sapiens DNA (cytosine-5-)-methyltransferase 3 beta (DNMT3B), transcript variant 6, mRNA [NM_175850]	-0.448061	-1.03222	-0.430649	-0.563679	1.14243	1.33447	0.149752	-0.0482441	0.0329778
NM_152672	Homo sapiens organic solute transporter alpha (OSTalpha), mRNA. [NM_152672]	0.0253452	-0.0049733	0.0228267	0.082379	0.324827	0.343086	-0.493273	-0.282077	0.0329778
NM_015526	Homo sapiens CLIP-170-related protein (CLIPR-59), mRNA [NM_015526]	-0.248663	-0.206583	-0.515845	-0.755052	-0.536598	-0.543413	0.145805	0.304577	0.0329972
NM_207344	Homo sapiens hypothetical protein LOC283377 (LOC283377), mRNA. [NM_207344]	0.415396	0.297367	0.356723	0.332529	0.0517265	0.0336938	0.0253826	-0.0564847	0.0329977
NM_002436	Homo sapiens membrane protein, palmitoylated 1, 55kDa (MPP1), mRNA [NM_002436]	-0.481683	-0.498302	0.0364419	-0.101381	-0.440668	-0.485429	0.116838	-0.0333925	0.0329977
NM_002961	Homo sapiens S100 calcium binding protein A4 (calcium protein, calvasculin, metastasin, murine placental homolog) (S100A4), transcript variant 1, mRNA. [NM_002961]	0.0768128	-0.0544575	-0.237406	-0.406644	0.321065	0.213083	0.496277	0.649868	0.0330637
NM_017672	Homo sapiens transient receptor potential cation channel, subfamily M, member 7 (TRPM7), mRNA [NM_017672]	0.140282	0.022816	-0.165207	-0.213151	-0.134186	-0.0644625	0.597694	0.416627	0.0330784
NM_006113	Homo sapiens vav 3 oncogene (VAV3), mRNA [NM_006113]	-0.190782	-0.428831	-0.365978	-0.427014	-0.0724508	-0.0776619	0.500787	0.744715	0.0330784
NM_178335	Homo sapiens chromosome 3 open reading frame 6 (C3orf6), transcript variant 2, mRNA [NM_178335]	-0.0399618	-0.00404604	0.118647	0.135832	0.0984499	-0.0547993	-0.355761	-0.369873	0.0330814
NM_024723	Homo sapiens MICAL-like 2 (MICAL-L2), transcript variant 2, mRNA. [NM_024723]	-0.0689319	-0.040821	-0.545804	-0.715358	-0.664525	-0.561817	-0.041947	-0.165739	0.033089
NM_018279	Homo sapiens transmembrane protein 19 (TMEM19), mRNA [NM_018279]	0.254018	0.22066	-0.11772	-0.266826	-0.345899	-0.336168	0.0311889	-0.07473	0.0330937
XR_010024	PREDICTED: Macaca mulatta similar to Ubiquinol-cytochrome c reductase iron-sulfur subunit, mitochondrial precursor (Rieske iron-sulfur protein) (RISP) (UQCRFS1), mRNA [XR_010024]	0.012693	0.0352127	0.240157	0.294932	0.121064	0.0671198	-0.134944	-0.253892	0.0330937
NM_003202	Homo sapiens transcription factor 7 (T-cell specific, HMG-box) (TCF7), transcript variant 1, mRNA [NM_003202]	-0.508879	-0.536805	-0.20975	-0.638847	0.703954	0.644052	-0.745687	-0.996812	0.0331582
NM_020440	Homo sapiens prostaglandin F2 receptor negative regulator (PTGFRN), mRNA. [NM_020440]	0.233523	-0.027604	-0.824183	-0.785618	0.374194	0.514521	0.212177	-0.0544066	0.0331582
XR_012294	PREDICTED: Macaca mulatta similar to zinc finger, DHHC domain containing 19 (LOC710811), mRNA [XR_012294]	-0.0216029	0.0776539	-0.0115456	0.0329565	0.2589	0.216223	-0.136423	-0.154316	0.0333233
NM_003074	Homo sapiens SWI/SNF related, matrix associated, actin dependent regulator of chromatin, subfamily c, member 1 (SMARCC1), mRNA [NM_003074]	-0.409946	-0.230749	-0.135328	-0.126087	0.0567372	-0.00303491	-0.564687	-0.551651	0.0333301
NM_018944	Homo sapiens chromosome 21 open reading frame 45 (C21orf45), mRNA. [NM_018944]	-0.264493	-0.577101	-0.571046	-0.642816	1.2203	0.8549	-0.425044	-0.140229	0.0333716
NM_006428	Homo sapiens mitochondrial ribosomal protein L28 (MRPL28), nuclear gene encoding mitochondrial protein, mRNA. [NM_006428]	0.00568024	-0.0497686	-0.305637	-0.352113	-0.351379	-0.424218	-0.335731	-0.415653	0.0333861
XR_009789	PREDICTED: Macaca mulatta hypothetical protein LOC693798 (LOC693798), mRNA [XR_009789]	0.121737	0.121913	0.590426	0.679422	1.68014	1.51663	-0.403147	0.141547	0.033421
NM_078468	Homo sapiens BRCA2 and CDKN1A interacting protein (BCCIP), transcript variant B, mRNA [NM_078468]	0.247431	0.205563	0.349962	0.335542	-0.146828	-0.270353	-0.0822369	0.0495361	0.033421
NM_016303	Homo sapiens WW domain binding protein 1 (WBP5), mRNA [NM_016303]	-0.0239121	0.107768	0.268161	0.385676	0.154898	0.0983401	0.672824	0.600276	0.033421
NM_024614	Homo sapiens hypothetical protein FLJ13197 (FLJ13197), mRNA. [NM_024614]	-2.46076	-1.8333	0	0	0.575079	0	0	0	0.033421
NM_006311	Homo sapiens nuclear receptor co-repressor 1 (NCOR1), mRNA [NM_006311]	0.20621	0.326815	0.0175337	-0.117312	-0.367095	-0.380261	0.47081	0.290525	0.033421
NM_006451	Homo sapiens poly(A) binding protein interacting protein 1 (PAIP1), transcript variant 1, mRNA [NM_006451]	0.462425	0.300018	0.504845	0.392247	0.921399	0.866374	0.273826	0.226394	0.033421
NM_175856	Homo sapiens chondroitin sulfate synthase 3 (CSS3), mRNA. [NM_175856]	-0.421165	-0.249924	-0.136144	-0.643172	-0.966336	-0.772123	1.23292	0.946749	0.033421
NM_005531	Homo sapiens interferon, gamma-inducible protein 16 (IFI16), mRNA. [NM_005531]	0.0517071	-0.0640619	0.28352	0.0772013	0.761395	0.815119	0.510596	0.635316	0.033421
NM_018205	Homo sapiens leucine rich repeat containing 20 (LRRC20), transcript variant 3, mRNA [NM_018205]	0.0177333	0.213988	-0.197173	-0.0845541	-0.338668	-0.368366	-0.633861	-0.587086	0.033421
NM_022481	Homo sapiens centaurin, delta 3 (CENTD3), mRNA. [NM_022481]	-0.338322	-0.206379	-0.528509	-0.592053	-0.89608	-0.937837	0.360078	0.0385811	0.033421
NM_198976	Homo sapiens TH1-like (Drosophila) (TH1L), transcript variant 1, mRNA. [NM_198976]	0.163135	0.0354111	0.131057	0.309459	-0.372951	-0.255332	-0.52017	-0.467826	0.033421
NM_005824	Homo sapiens leucine rich repeat containing 17 (LRRC17), mRNA. [NM_005824]	0.167775	0.777762	0.599484	0.817085	2.65619	2.46214	0.747049	0.431589	0.033421
NM_012271	Homo sapiens huntingtin interacting protein B (HYPB), transcript variant 2, mRNA [NM_012271]	-0.190532	-0.132291	-0.5518	-0.619698	-0.0981382	-0.126456	-0.127475	0.0304852	0.033421
NM_002890	Homo sapiens RAS p21 protein activator (GTPase activating protein) 1 (RASA1), transcript variant 1, mRNA [NM_002890]	-0.261628	-0.272643	0.116301	0.128988	0.210009	0.150959	-0.110857	-0.267248	0.033421
NM_020152	Homo sapiens chromosome 21 open reading frame 7 (C21orf7), mRNA. [NM_020152]	0.786247	0.412491	0.701456	1.03882	-0.799085	-0.746279	0.166663	-0.0381917	0.033421
NM_133373	Homo sapiens phospholipase C, delta 3 (PLCD3), mRNA. [NM_133373]	-0.352894	-0.238771	-0.637799	-0.872214	-0.69115	-0.795798	0.488257	0.213953	0.033421
NM_004130	Homo sapiens glycogenin (GYG), mRNA. [NM_004130]	-0.1332	-0.117559	0.0650692	-0.00512867	0.016604	-0.0934951	0.28493	0.276427	0.0334585
NM_002134	Homo sapiens heme oxygenase (decycling) 2 (HMOX2), mRNA. [NM_002134]	-0.0312815	-0.0592537	-0.087357	-0.022084	-0.401883	-0.357981	-0.138994	-0.052925	0.0334784
NM_004521	Homo sapiens kinesin family member 5B (KIF5B), mRNA [NM_004521]	0.160585	0.31018	0.348402	0.192567	-0.400655	-0.305174	0.300991	0.328572	0.0334784
NM_000022	Homo sapiens adenosine deaminase (ADA), mRNA [NM_000022]	0.366482	0.354932	-0.181438	0.0858142	1.03551	0.867508	0.259785	0.255186	0.0334784
NM_024293	Homo sapiens chromosome 2 open reading frame 17 (C2orf17), mRNA. [NM_024293]	-0.469962	-0.562088	-0.517647	-0.507954	0.127465	0.115387	0.13989	-0.0995859	0.0334784
NM_003731	Homo sapiens Sjogren's syndrome nuclear autoantigen 1 (SSNA1), mRNA [NM_003731]	-0.197673	-0.199789	-0.241285	-0.262825	-0.139212	-0.187504	-0.364866	-0.3341	0.0334811
NM_173527	Homo sapiens hypothetical protein FLJ38964 (FLJ38964), mRNA. [NM_173527]	1.04703	0.646327	-0.999404	-1.12834	0.269759	-0.206362	0.551154	0.637438	0.0335221
NM_153046	Homo sapiens tudor domain containing 9 (TDRD9), mRNA. [NM_153046]	0	0.0914315	0	0	1.08298	0.753781	0	0	0.0335228
NM_006530	Homo sapiens YEATS domain containing 4 (YEATS4), mRNA. [NM_006530]	0.0193529	0.00624685	0.220682	0.18857	0.691053	0.822702	-0.0189043	0.196254	0.0335477
NM_201444	Homo sapiens diacylglycerol kinase, alpha 80kDa (DGKA), transcript variant 1, mRNA [NM_201444]	-0.370927	-0.152524	-0.411189	-0.629619	-0.8558	-0.775827	0.179052	0.284764	0.0336151
XR_011978	PREDICTED: Macaca mulatta similar to vacuolar protein sorting 13C protein isoform 2A (LOC709080), mRNA [XR_011978]	-0.251245	-0.0617906	-0.171695	-0.244939	-0.388239	-0.320485	0.35665	0.507532	0.0336151
NM_016623	Homo sapiens hypothetical protein BM-009 (BM-009), mRNA [NM_016623]	0.426956	0.280886	0.154249	0.0754092	-0.445435	-0.348036	0.376782	0.205559	0.0336151
NM_024805	Homo sapiens chromosome 18 open reading frame 22 (C18orf22), mRNA. [NM_024805]	0.23744	0.171287	0.605354	0.515023	0.707176	0.602434	-0.168739	0.0314634	0.0336232
NM_001005266	Homo sapiens chromosome 15 open reading frame 21 (C15orf21), transcript variant 1, mRNA. [NM_001005266]	-0.00350374	0.0346374	0.302009	0.539019	0.638509	0.525286	-0.168124	-0.186765	0.0336232
NM_016192	Homo sapiens transmembrane protein with EGF-like and two follistatin-like domains 2 (TMEFF2), mRNA [NM_016192]	0.0948219	0.0494407	0.457577	0.352323	1.12355	0.794512	-0.226369	-0.104717	0.0336232
NM_017673	Homo sapiens chromosome 1 open reading frame 26 (C1orf26), mRNA. [NM_017673]	0.0352071	-0.155195	-0.502853	-0.786787	0.0845922	-0.0861666	0.593062	0.722308	0.0336232
NM_002650	Homo sapiens phosphatidylinositol 4-kinase, catalytic, alpha polypeptide (PIK4CA), transcript variant 1, mRNA [NM_002650]	0.163374	0.0364277	-0.358829	-0.443032	-0.0708107	-0.0972462	-0.204654	-0.249751	0.0336232
XR_010915	PREDICTED: Macaca mulatta similar to zinc finger protein 259 (LOC696348), mRNA [XR_010915]	0.0768925	0.0187709	0.394233	0.640125	-0.0934312	-0.105643	-0.251123	-0.297799	0.0336561
NM_014301	Homo sapiens iron-sulfur cluster assembly enzyme (ISCU), mRNA [NM_014301]	-0.291166	-0.233674	-0.15304	-0.215357	-0.0798873	-0.0644327	0.013998	0.0643541	0.0336807
NM_030775	Homo sapiens wingless-type MMTV integration site family, member 5B (WNT5B), transcript variant 2, mRNA [NM_030775]	0.684731	0.676575	0.713393	0.408775	-0.135984	-0.278139	-0.0711894	-0.142983	0.0336807
XR_011045	PREDICTED: Macaca mulatta tubulin, beta, 4 (TUBB3), mRNA [XR_011045]	-0.198799	0.162775	-0.225488	-0.318271	-1.02652	-1.01552	0.152132	0.0655126	0.0336807
NM_032827	Homo sapiens atonal homolog 8 (Drosophila) (ATOH8), mRNA. [NM_032827]	0.738295	0.675368	0.208371	0.142885	0.14276	0.0741868	-0.440385	-0.149528	0.0338022
NM_052937	Homo sapiens similar to hypothetical protein FLJ10883 (LOC115294), mRNA. [NM_052937]	0.253868	0.170174	-0.406239	-0.0669682	-0.172727	-0.387075	1.27527	0.992075	0.0338022
NM_012213	Homo sapiens malonyl-CoA decarboxylase (MLYCD), mRNA. [NM_012213]	-0.0229019	-0.0345246	-0.342589	-0.518265	-0.215852	-0.259915	0.173269	0.117447	0.0338022
NM_000224	Homo sapiens keratin 18 (KRT18), transcript variant 1, mRNA [NM_000224]	-0.662348	-0.444993	-0.640204	-0.63821	-1.08253	-1.05032	-0.198746	0.00933453	0.0338934
NM_032592	Homo sapiens 1-aminocyclopropane-1-carboxylate synthase (PHACS), mRNA. [NM_032592]	0.00932879	0.260271	0.379453	0.257585	0.532825	0.458784	-0.400051	-0.533784	0.0339388
NM_005194	Homo sapiens CCAAT/enhancer binding protein (C/EBP), beta (CEBPB), mRNA [NM_005194]	-1.09276	-1.15718	-1.49814	-1.55879	-0.262002	-0.109006	0.870833	0.187963	0.0339388
NM_032034	Homo sapiens solute carrier family 4, sodium bicarbonate transporter-like, member 11 (SLC4A11), mRNA. [NM_032034]	0.170586	0.10716	0.262374	0.423756	0.556403	0.676711	-0.240358	-0.101258	0.0340236
DR771278	ILLUMIGEN_MCQ_66326 Katze_MMTE Macaca mulatta cDNA clone IBIUW:30955 5' similar to Bases 5 to 435 highly similar to human FLJ14525 (Hs.520494), mRNA sequence [DR771278]	0.0255328	-0.0479167	-0.267201	-0.0326052	-1.01246	-0.856337	-0.270803	-0.376767	0.0341108
XR_010654	PREDICTED: Macaca mulatta similar to acyl-CoA synthetase long-chain family member 5 isoform a (LOC696404), mRNA [XR_010654]	0.203397	-0.0493461	0.0207376	-0.0413222	0.917302	1.04679	0.0926523	0.2827	0.0341636
NM_024065	Homo sapiens phosducin-like 3 (PDCL3), mRNA. [NM_024065]	0.101137	-0.0987595	0.363439	0.401149	0.0164926	0.0390712	-0.403814	-0.587699	0.0342134
DQ266251	Macaca fascicularis 17-beta hydroxysteroid dehydrogenase 5 (HSD17B5) mRNA, complete cds [DQ266251]	-0.0853114	0.270631	0.608615	0.508229	0.572481	0.557327	-0.48077	-0.446648	0.0342289
XR_014700	PREDICTED: Macaca mulatta similar to Pituitary tumor-transforming gene 1 protein-interacting protein precursor (Pituitary tumor-transforming gene protein-binding factor) (PTTG-binding factor) (PBF) (LOC722061), mRNA [XR_014700]	0.262369	0.264752	0.321498	0.128795	-0.0732044	-0.216606	0.647413	0.616511	0.0342633
NM_019001	Homo sapiens 5'-3' exoribonuclease 1 (XRN1), mRNA [NM_019001]	0.0371856	-0.110686	-0.126337	-0.0712111	0.230056	0.350505	0.461263	0.437231	0.0343072
DR772617	ILLUMIGEN_MCQ_54566 Katze_MMOV Macaca mulatta cDNA clone IBIUW:33605 5' similar to Bases 173 to 405 highly similar to human YT521 (Hs.175955), mRNA sequence [DR772617]	-0.0239665	-0.0452402	-0.243088	-0.361846	-0.0619544	0.142101	0.529125	0.447516	0.0343072
NM_053051	Homo sapiens LYST-interacting protein LIP8 (LIP8), mRNA. [NM_053051]	-0.195549	-0.240591	0.129725	-0.0361221	0.488865	0.677277	0.00116904	0.0417018	0.0343072
NM_018150	Homo sapiens hypothetical protein FLJ10597 (FLJ10597), mRNA [NM_018150]	0.168505	0.178753	0.0494799	0.0364146	0.0899434	0.037778	0.318527	0.418146	0.0343072
NM_004331	Homo sapiens BCL2/adenovirus E1B 19kDa interacting protein 3-like (BNIP3L), mRNA. [NM_004331]	0.133589	0.371255	0.705348	0.741581	0.875998	0.816268	0.21002	0.207684	0.0343631
CB548939	MMPL0007_F02 MMPL Macaca mulatta cDNA, mRNA sequence [CB548939]	-0.717218	-0.746345	-0.523268	-0.315399	-0.00417137	-0.0152036	-0.38778	-0.30347	0.0343845
NM_020319	Homo sapiens ankyrin repeat and MYND domain containing 2 (ANKMY2), mRNA [NM_020319]	0.397022	0.435601	0.247973	0.224859	-0.350039	-0.331541	0.563134	0.291206	0.0344929
NM_033301	Homo sapiens ribosomal protein L8 (RPL8), transcript variant 2, mRNA [NM_033301]	-0.454193	-0.329328	-0.0586563	-0.105021	0.0624075	0.0401354	-0.0480565	0.0168492	0.0344929
NM_007353	Homo sapiens guanine nucleotide binding protein (G protein) alpha 12 (GNA12), mRNA. [NM_007353]	0.44	0.574059	0.935407	0.76674	-0.423502	-0.0558574	1.42369	1.16953	0.0344929
NM_002293	Homo sapiens laminin, gamma 1 (formerly LAMB2) (LAMC1), mRNA [NM_002293]	0.0542192	-0.0883099	-0.237735	-0.329363	-0.5438	-0.463362	0.0228111	0.0747054	0.0345193
NM_001860	Homo sapiens solute carrier family 31 (copper transporters), member 2 (SLC31A2), mRNA [NM_001860]	-0.505389	-0.347804	0.0503884	0.209494	-0.638165	-0.58246	-0.116502	-0.000345873	0.0345193
XR_010573	PREDICTED: Macaca mulatta similar to citron (LOC703199), mRNA [XR_010573]	-0.357472	0.105292	-0.22234	-0.193849	0.922203	0.917118	-0.440382	-0.518671	0.0345193
NM_000037	Homo sapiens ankyrin 1, erythrocytic (ANK1), transcript variant 3, mRNA [NM_000037]	0.566489	0.501332	-0.214353	-0.191131	0.282312	0.386022	-0.308538	-0.0536049	0.0345482
NM_018677	Homo sapiens acetyl-Coenzyme A synthetase 2 (ADP forming) (ACAS2), transcript variant 1, mRNA. [NM_018677]	-0.169654	0.0978336	0.175037	0.0146665	-0.705619	-0.739419	0.168261	0.190595	0.0345482
NM_021224	Homo sapiens zinc finger protein 462 (ZNF462), mRNA [NM_021224]	0.0104793	-0.0131471	-0.318245	-0.312027	0.559654	0.640786	-0.0326604	-0.330478	0.0345917
NM_000397	Homo sapiens cytochrome b-245, beta polypeptide (chronic granulomatous disease) (CYBB), mRNA. [NM_000397]	-0.346007	-0.516189	0.299815	0.447313	0.812832	1.06269	0.873287	1.27578	0.0346628
NM_030967	Homo sapiens keratin associated protein 1-1 (KRTAP1-1), mRNA [NM_030967]	0.345799	0.371713	0.49728	0.502178	0.284106	-0.205781	-0.992515	-0.896985	0.0347773
NM_006083	Homo sapiens IK cytokine, down-regulator of HLA II (IK), mRNA [NM_006083]	0.0301672	-0.0227862	-0.110909	-0.0916558	-0.280945	-0.194934	0.177328	0.108405	0.0347773
NM_005676	Homo sapiens RNA binding motif protein 10 (RBM10), transcript variant 1, mRNA [NM_005676]	-0.210681	-0.168729	-0.088583	-0.00624589	0.39288	0.58817	-0.0281982	-0.115029	0.0348392
NM_145260	Homo sapiens odd-skipped homolog (Drosophila) (ODD), mRNA [NM_145260]	0.182656	0.245603	0.351347	0.200309	0.50884	0.650325	-0.269431	-0.489006	0.0348887
NM_005644	Homo sapiens TAF12 RNA polymerase II, TATA box binding protein (TBP)-associated factor, 20kDa (TAF12), mRNA [NM_005644]	-0.227639	-0.182082	-0.156462	-0.00643608	-0.376595	-0.432537	0.311638	0.523076	0.0348887
NM_031453	Homo sapiens chromosome 10 open reading frame 45 (C10orf45), mRNA [NM_031453]	-0.0233313	-0.0180387	0.356949	0.0200966	-1.12959	-0.947192	0.112878	0.366757	0.0348887
XR_011884	PREDICTED: Macaca mulatta similar to TMEM9 domain family, member B (LOC708447), mRNA [XR_011884]	0.00336377	0.117949	-0.0876129	-0.0560839	-0.342472	-0.38529	0.0870121	0.00380836	0.0348887
CN801688	ILLUMIGEN_MCQ_35906 Katze_MMPL1 Macaca mulatta cDNA clone IBIUW:15421 5' similar to Bases 1 to 465 highly similar to human ARVCF (Hs.326730), mRNA sequence [CN801688]	-0.526461	-0.48177	-0.691881	-0.522673	-0.918382	-0.777944	-0.15488	-0.124867	0.0349132
NM_014781	Homo sapiens RB1-inducible coiled-coil 1 (RB1CC1), mRNA [NM_014781]	-0.252051	-0.118722	0.339567	0.158027	-0.101969	0.0365296	0.730542	0.612643	0.0349132
NM_003601	Homo sapiens SWI/SNF related, matrix associated, actin dependent regulator of chromatin, subfamily a, member 5 (SMARCA5), mRNA [NM_003601]	0.163461	0.204663	0.141765	0.185788	0.384878	0.480536	0.484666	0.439049	0.034931
NM_030941	Homo sapiens exonuclease NEF-sp (LOC81691), mRNA. [NM_030941]	0.105131	0.448318	0.528524	0.672191	0.781434	1.0453	-0.495652	-0.452479	0.0349878
NM_018062	Homo sapiens Fanconi anemia, complementation group L (FANCL), mRNA. [NM_018062]	0.148114	0.500257	0.212719	0.113383	1.52237	1.26704	-0.212775	0.0227786	0.0350276
NM_015239	Homo sapiens ATP/GTP binding protein 1 (AGTPBP1), mRNA [NM_015239]	0.165381	0.299362	-0.0182107	0.092801	-0.479814	-0.426076	-0.0195666	0.114223	0.0350276
NM_006107	Homo sapiens acid-inducible phosphoprotein (OA48-18), mRNA [NM_006107]	-0.0848401	-0.180627	-0.325865	-0.0836197	-0.29035	-0.220349	0.684699	0.527819	0.0350276
NM_032940	Homo sapiens polymerase (RNA) II (DNA directed) polypeptide C, 33kDa (POLR2C), transcript variant gamma, mRNA [NM_032940],Homo sapiens polymerase (RNA) II (DNA directed) polypeptide C, 33kDa (POLR2C), transcript variant gamma, mRNA. [NM_032940]	0.0936729	0.0975998	0.282134	0.276427	-0.179072	-0.352638	-0.0619742	-0.0268472	0.0350276
AB002384	Homo sapiens mRNA for KIAA0386 gene, partial cds [AB002384]	0.901701	0.401588	-0.0320772	0	1.43243	1.71972	0	0	0.0350295
NM_004675	Homo sapiens DIRAS family, GTP-binding RAS-like 3 (DIRAS3), mRNA. [NM_004675]	-0.256368	-0.10362	-0.243742	-0.37196	0.835042	0.69674	0.0244415	0.303808	0.0350295
NM_006362	Homo sapiens nuclear RNA export factor 1 (NXF1), mRNA [NM_006362]	-0.118216	-0.188631	-0.343721	-0.367808	0.168077	0.0988132	-0.0178488	-0.136054	0.035119
NM_003071	Homo sapiens SWI/SNF related, matrix associated, actin dependent regulator of chromatin, subfamily a, member 3 (SMARCA3), transcript variant 1, mRNA [NM_003071]	-0.114078	-0.110718	0.243859	0.150968	-0.126508	-0.0498273	0.163437	0.137453	0.0351392
NM_004227	Homo sapiens pleckstrin homology, Sec7 and coiled-coil domains 3 (PSCD3), mRNA. [NM_004227]	0.0357733	0.179551	-0.49794	-0.512082	-0.61035	-0.452332	0.553448	0.265392	0.0351392
NM_014291	Homo sapiens glycine C-acetyltransferase (2-amino-3-ketobutyrate coenzyme A ligase) (GCAT), nuclear gene encoding mitochondrial protein, mRNA. [NM_014291]	0.272142	0.563424	0.565338	0.391925	0.740132	0.359066	-0.826095	-0.846649	0.0351499
NM_002537	Homo sapiens ornithine decarboxylase antizyme 2 (OAZ2), mRNA [NM_002537]	-0.22315	-0.268266	-0.502355	-0.575464	-0.571972	-0.481114	-0.0427102	-0.153944	0.0351499
NM_052850	Homo sapiens growth arrest and DNA-damage-inducible, gamma interacting protein 1 (GADD45GIP1), mRNA [NM_052850]	0.0742292	0.166483	0.302567	0.0378275	0.061081	-0.144512	-0.782701	-0.845491	0.0351807
NM_022742	Homo sapiens hypothetical protein DKFZp434G156 (NAG6), mRNA. [NM_022742]	-0.164517	0.0984933	-0.580481	-1.06665	-1.27491	-1.39562	0.259091	0.281204	0.0352155
CN641640	ILLUMIGEN_MCQ_5113 Katze_MMPL2 Macaca mulatta cDNA clone IBIUW:5933 5' similar to Bases 1 to 640 highly similar to human ANXA5 (Hs.145741), mRNA sequence [CN641640]	0.13262	0.0357243	-0.0267773	-0.0240379	-0.17604	-0.194141	0.197729	0.298466	0.0352555
CB548564	MMPL0006_G06 MMPL Macaca mulatta cDNA, mRNA sequence [CB548564]	0.35934	0.364179	0.176073	0.244704	0.0607727	-0.0797852	0.525193	0.63723	0.0352977
NM_032412	Homo sapiens putative nuclear protein ORF1-FL49 (ORF1-FL49), mRNA. [NM_032412]	-0.151317	-0.300886	-0.0923494	-0.193276	-0.603472	-0.573698	0.011889	-0.0411893	0.0353205
NM_016292	Homo sapiens TNF receptor-associated protein 1 (TRAP1), mRNA. [NM_016292]	-0.0700992	-0.0341672	0.170299	0.184057	-0.459916	-0.208515	-0.684973	-0.587535	0.0353296
NM_018473	Homo sapiens thioesterase superfamily member 2 (THEM2), mRNA [NM_018473]	-0.102042	0.116896	-0.313964	-0.313049	-0.648319	-0.699279	-0.161166	-0.139476	0.0353469
NM_005489	Homo sapiens SH2 domain containing 3C (SH2D3C), mRNA [NM_005489]	-0.0476317	-0.06709	-0.0217933	0.23605	-0.627608	-0.64709	0.0205988	0.0717813	0.035383
NM_022826	Homo sapiens membrane-associated ring finger (C3HC4) 7 (MARCH7), mRNA. [NM_022826]	0.00245984	0.0252277	0.0987588	0.139724	0.053233	0.0805453	0.480893	0.352348	0.0353977
NM_019862	Homo sapiens ATP-binding cassette, sub-family C (CFTR/MRP), member 1 (ABCC1), transcript variant 2, mRNA [NM_019862]	0.221549	0.453786	-0.250745	-0.272107	-0.752169	-0.767463	-0.187321	-0.446663	0.0353977
NM_016116	Homo sapiens ankyrin repeat and SOCS box-containing 4 (ASB4), transcript variant 1, mRNA [NM_016116]	0.321223	0.212616	0.0766901	-0.173129	2.11304	1.56541	0.321495	0.0518439	0.0354978
NM_017645	Homo sapiens family with sequence similarity 29, member A (FAM29A), mRNA. [NM_017645]	-0.0837221	-0.161083	-0.29236	-0.0393759	0.628966	0.728221	0.22121	0.340175	0.0354978
XR_010934	PREDICTED: Macaca mulatta similar to pleckstrin homology domain containing, family N member 1 (LOC697918), mRNA [XR_010934]	0.016994	-0.138252	0.939197	0.324634	0.740928	0.949591	-1.04229	-1.21217	0.0354978
NM_030932	Homo sapiens diaphanous homolog 3 (Drosophila) (DIAPH3), mRNA [NM_030932]	1.58646	0.567321	0.819997	0.696428	2.97435	2.79411	-0.976524	-0.4877	0.0354978
NM_175918	Homo sapiens hypothetical protein FLJ34443 (FLJ34443), mRNA. [NM_175918]	0.28933	0.12412	-0.164465	-0.0623935	-0.324572	-0.32865	0.172929	0.224472	0.0355176
NM_002863	Homo sapiens phosphorylase, glycogen; liver (Hers disease, glycogen storage disease type VI) (PYGL), mRNA [NM_002863]	0.000267343	-0.0127303	0.0758624	-0.0396326	0.364466	0.51303	-0.11598	-0.162063	0.0355498
[truncated: 14,881 more rows]

## Sheet: Mtb_Gene_Ontology
DAVID Bioinformatics Resources 6.7
Mtb_Gene_Ontology
National Institute of Allergy and Infectious Diseases (NIAID), NIH
Functional Annotation Chart
Current Gene List: WT_Q1Q2_CorrectedV2_DAVID_Input_File
Current Background: Homo sapiens
213 DAVID IDs
Options
Thresholds: Count EASE
Display: Fold Enrichment Bonferroni Benjamini FDR Fisher Exact LT,PH,PT # of Records
128 chart records
Category	Term	RT	Genes	Count	%	P-Value	FDR
GOTERM_BP_ALL	response to external stimulus	RT		37	17.4	2.2e-10	3.7e-07
GOTERM_BP_ALL	response to wounding	RT		23	10.8	4.5e-07	0.00038
GOTERM_BP_ALL	response to stimulus	RT		73	34.3	4.6e-07	0.00026
GOTERM_BP_ALL	inflammatory response	RT		17	8	2.1e-06	0.0009
GOTERM_BP_ALL	response to stress	RT		41	19.2	1.9e-05	0.0064
GOTERM_BP_ALL	defense response	RT		21	9.9	5.6e-05	0.016
GOTERM_BP_ALL	immune system process	RT		27	12.7	0.00017	0.04
GOTERM_BP_ALL	cell communication	RT		22	10.3	0.00063	0.12
GOTERM_BP_ALL	taxis	RT		9	4.2	0.00074	0.13
GOTERM_BP_ALL	chemotaxis	RT		9	4.2	0.00074	0.13
GOTERM_BP_ALL	response to biotic stimulus	RT		14	6.6	0.00081	0.13
GOTERM_BP_ALL	response to other organism	RT		12	5.6	0.00082	0.12
GOTERM_BP_ALL	immune response	RT		19	8.9	0.0018	0.22
GOTERM_BP_ALL	monocarboxylic acid metabolic process	RT		11	5.2	0.0037	0.38
GOTERM_BP_ALL	cellular response to nutrient	RT		3	1.4	0.0039	0.38
GOTERM_BP_ALL	negative regulation of developmental process	RT		10	4.7	0.0043	0.39
GOTERM_BP_ALL	behavior	RT		14	6.6	0.0047	0.39
GOTERM_BP_ALL	negative regulation of cell differentiation	RT		9	4.2	0.0048	0.38
GOTERM_BP_ALL	cellular response to stimulus	RT		20	9.4	0.005	0.37
GOTERM_BP_ALL	response to chemical stimulus	RT		27	12.7	0.0061	0.42
GOTERM_BP_ALL	regulation of cell proliferation	RT		19	8.9	0.0071	0.45
GOTERM_BP_ALL	cellular response to extracellular stimulus	RT		5	2.3	0.0075	0.45
GOTERM_BP_ALL	multi-organism process	RT		17	8	0.0086	0.48
GOTERM_BP_ALL	response to bacterium	RT		8	3.8	0.0091	0.49
GOTERM_BP_ALL	negative regulation of cellular process	RT		32	15	0.0092	0.48
GOTERM_BP_ALL	negative regulation of biological process	RT		34	16	0.01	0.5
GOTERM_BP_ALL	carboxylic acid biosynthetic process	RT		7	3.3	0.012	0.53
GOTERM_BP_ALL	organic acid biosynthetic process	RT		7	3.3	0.012	0.53
GOTERM_BP_ALL	ovulation	RT		3	1.4	0.012	0.53
GOTERM_BP_ALL	positive regulation of cell proliferation	RT		12	5.6	0.012	0.52
GOTERM_BP_ALL	B cell activation	RT		5	2.3	0.014	0.55
GOTERM_BP_ALL	cell-cell signaling	RT		15	7	0.014	0.56
GOTERM_BP_ALL	fatty acid biosynthetic process	RT		5	2.3	0.015	0.57
GOTERM_BP_ALL	cellular response to nutrient levels	RT		4	1.9	0.016	0.58
GOTERM_BP_ALL	regulation of cell differentiation	RT		13	6.1	0.017	0.58
GOTERM_BP_ALL	cell proliferation	RT		12	5.6	0.017	0.58
GOTERM_BP_ALL	response to extracellular stimulus	RT		8	3.8	0.018	0.58
GOTERM_BP_ALL	locomotory behavior	RT		9	4.2	0.019	0.59
GOTERM_BP_ALL	signal transduction	RT		47	22.1	0.019	0.58
GOTERM_BP_ALL	icosanoid metabolic process	RT		4	1.9	0.019	0.58
GOTERM_BP_ALL	B cell differentiation	RT		4	1.9	0.02	0.59
GOTERM_BP_ALL	leukocyte differentiation	RT		6	2.8	0.022	0.6
GOTERM_BP_ALL	cation homeostasis	RT		9	4.2	0.023	0.62
GOTERM_BP_ALL	unsaturated fatty acid metabolic process	RT		4	1.9	0.024	0.62
GOTERM_BP_ALL	positive regulation of response to stimulus	RT		8	3.8	0.025	0.63
GOTERM_BP_ALL	circulatory system process	RT		7	3.3	0.026	0.63
GOTERM_BP_ALL	blood circulation	RT		7	3.3	0.026	0.63
GOTERM_BP_ALL	regulation of response to stimulus	RT		12	5.6	0.026	0.63
GOTERM_BP_ALL	response to light stimulus	RT		6	2.8	0.026	0.62
GOTERM_BP_ALL	cell division	RT		9	4.2	0.027	0.63
GOTERM_BP_ALL	response to nutrient	RT		6	2.8	0.028	0.63
GOTERM_BP_ALL	negative regulation of secretion	RT		4	1.9	0.029	0.64
GOTERM_BP_ALL	regulation of defense response	RT		6	2.8	0.03	0.64
GOTERM_BP_ALL	negative regulation of programmed cell death	RT		10	4.7	0.031	0.65
GOTERM_BP_ALL	negative regulation of cell death	RT		10	4.7	0.031	0.64
GOTERM_BP_ALL	leukocyte migration	RT		4	1.9	0.032	0.64
GOTERM_BP_ALL	response to nutrient levels	RT		7	3.3	0.033	0.65
GOTERM_BP_ALL	regulation of blood pressure	RT		5	2.3	0.033	0.65
GOTERM_BP_ALL	regulation of developmental process	RT		15	7	0.035	0.65
GOTERM_BP_ALL	response to radiation	RT		7	3.3	0.035	0.65
GOTERM_BP_ALL	regulation of multicellular organismal process	RT		19	8.9	0.035	0.65
GOTERM_BP_ALL	cellular cation homeostasis	RT		8	3.8	0.035	0.64
GOTERM_BP_ALL	stem cell maintenance	RT		3	1.4	0.036	0.65
GOTERM_BP_ALL	locomotion	RT		11	5.2	0.037	0.65
GOTERM_BP_ALL	stem cell development	RT		3	1.4	0.039	0.66
GOTERM_BP_ALL	response to virus	RT		5	2.3	0.043	0.7
GOTERM_BP_ALL	regulation of immune system process	RT		10	4.7	0.045	0.7
GOTERM_BP_ALL	cell adhesion	RT		15	7	0.045	0.7
GOTERM_BP_ALL	biological adhesion	RT		15	7	0.046	0.7
GOTERM_BP_ALL	response to vitamin	RT		4	1.9	0.046	0.69
GOTERM_BP_ALL	negative regulation of cytokine production during immune response	RT		2	0.9	0.048	0.7
GOTERM_BP_ALL	vein smooth muscle contraction	RT		2	0.9	0.048	0.7
GOTERM_BP_ALL	negative regulation of production of molecular mediator of immune response	RT		2	0.9	0.048	0.7
GOTERM_BP_ALL	vesicle-mediated transport	RT		13	6.1	0.048	0.7
GOTERM_BP_ALL	regulation of response to stress	RT		8	3.8	0.049	0.71
GOTERM_BP_ALL	cytokine-mediated signaling pathway	RT		4	1.9	0.053	0.73
GOTERM_BP_ALL	membrane docking	RT		3	1.4	0.054	0.73
GOTERM_BP_ALL	icosanoid biosynthetic process	RT		3	1.4	0.054	0.73
GOTERM_BP_ALL	regulation of epithelial cell proliferation	RT		4	1.9	0.055	0.73
GOTERM_BP_ALL	regulation of immune response	RT		7	3.3	0.057	0.74
GOTERM_BP_ALL	stem cell differentiation	RT		3	1.4	0.057	0.73
GOTERM_BP_ALL	positive regulation of cholesterol storage	RT		2	0.9	0.059	0.74
GOTERM_BP_ALL	response to reactive oxygen species	RT		4	1.9	0.063	0.76
GOTERM_BP_ALL	unsaturated fatty acid biosynthetic process	RT		3	1.4	0.064	0.76
GOTERM_BP_ALL	regulation of pH	RT		3	1.4	0.064	0.76
GOTERM_BP_ALL	anatomical structure formation involved in morphogenesis	RT		9	4.2	0.065	0.76
GOTERM_BP_ALL	negative regulation of apoptosis	RT		9	4.2	0.066	0.77
GOTERM_BP_ALL	response to lipopolysaccharide	RT		4	1.9	0.067	0.76
GOTERM_BP_ALL	lipid metabolic process	RT		16	7.5	0.069	0.77
GOTERM_BP_ALL	regulation of cytokine production	RT		6	2.8	0.069	0.77
GOTERM_BP_ALL	positive regulation of immune system process	RT		7	3.3	0.07	0.77
GOTERM_BP_ALL	regulation of interleukin-6 production	RT		3	1.4	0.07	0.77
GOTERM_BP_ALL	di-, tri-valent inorganic cation homeostasis	RT		7	3.3	0.071	0.76
GOTERM_BP_ALL	cellular catabolic process	RT		19	8.9	0.071	0.76
GOTERM_BP_ALL	negative regulation of cell proliferation	RT		9	4.2	0.073	0.77
GOTERM_BP_ALL	leukocyte chemotaxis	RT		3	1.4	0.074	0.77
GOTERM_BP_ALL	leukocyte activation	RT		7	3.3	0.074	0.77
GOTERM_BP_ALL	oxoacid metabolic process	RT		12	5.6	0.075	0.77
GOTERM_BP_ALL	carboxylic acid metabolic process	RT		12	5.6	0.075	0.77
GOTERM_BP_ALL	negative regulation of cytokine production	RT		3	1.4	0.077	0.77
GOTERM_BP_ALL	organic acid metabolic process	RT		12	5.6	0.078	0.77
GOTERM_BP_ALL	embryonic morphogenesis	RT		8	3.8	0.08	0.78
GOTERM_BP_ALL	cell chemotaxis	RT		3	1.4	0.081	0.78
GOTERM_BP_ALL	negative regulation of transport	RT		5	2.3	0.082	0.78
GOTERM_BP_ALL	positive regulation of pseudopodium assembly	RT		2	0.9	0.082	0.77
GOTERM_BP_ALL	positive regulation of tolerance induction	RT		2	0.9	0.082	0.77
GOTERM_BP_ALL	somatic stem cell division	RT		2	0.9	0.082	0.77
GOTERM_BP_ALL	regulation of tolerance induction	RT		2	0.9	0.082	0.77
GOTERM_BP_ALL	wound healing	RT		6	2.8	0.083	0.77
GOTERM_BP_ALL	cellular response to stress	RT		12	5.6	0.083	0.77
GOTERM_BP_ALL	cellular ketone metabolic process	RT		12	5.6	0.084	0.77
GOTERM_BP_ALL	embryonic development	RT		12	5.6	0.085	0.77
GOTERM_BP_ALL	anatomical structure development	RT		39	18.3	0.086	0.77
GOTERM_BP_ALL	biological regulation	RT		101	47.4	0.086	0.77
GOTERM_BP_ALL	response to molecule of bacterial origin	RT		4	1.9	0.086	0.77
GOTERM_BP_ALL	regulation of cell growth	RT		6	2.8	0.087	0.77
GOTERM_BP_ALL	oxidation reduction	RT		13	6.1	0.088	0.77
GOTERM_BP_ALL	cell fate commitment	RT		5	2.3	0.089	0.77
GOTERM_BP_ALL	osteoblast differentiation	RT		3	1.4	0.092	0.78
GOTERM_BP_ALL	membrane organization	RT		9	4.2	0.092	0.78
GOTERM_BP_ALL	regulation of pseudopodium assembly	RT		2	0.9	0.093	0.78
GOTERM_BP_ALL	fatty acid metabolic process	RT		6	2.8	0.093	0.77
GOTERM_BP_ALL	skeletal system development	RT		8	3.8	0.093	0.77
GOTERM_BP_ALL	cellular response to oxidative stress	RT		3	1.4	0.095	0.78
GOTERM_BP_ALL	lymphocyte activation	RT		6	2.8	0.096	0.77
GOTERM_BP_ALL	hemopoietic or lymphoid organ development	RT		7	3.3	0.097	0.78
GOTERM_BP_ALL	lipid biosynthetic process	RT		8	3.8	0.098	0.78
GOTERM_BP_ALL	positive regulation of immune response	RT		5	2.3	0.1	0.78

## Sheet: ΔdosR_Gene_Ontology
DAVID Bioinformatics Resources 6.7
ΔdosR_Gene_Ontology
National Institute of Allergy and Infectious Diseases (NIAID), NIH
Functional Annotation Chart
Current Gene List: DoSR_Q1Q2_AER_Dn_and_Up_2Fold_Corrected_v1
Current Background: Homo sapiens
308 DAVID IDs
Options
Thresholds: Count EASE
Display: Fold Enrichment Bonferroni Benjamini FDR Fisher Exact LT,PH,PT # of Records
274 chart records
Category	Term	RT	Genes	Count	%	P-Value	FDR
GOTERM_BP_ALL	biological regulation	RT		160	51.9	4.4e-06	0.0091
GOTERM_BP_ALL	negative regulation of cellular process	RT		52	16.9	1.1e-05	0.011
GOTERM_BP_ALL	negative regulation of biological process	RT		55	17.9	1.3e-05	0.009
GOTERM_BP_ALL	regulation of biological process	RT		151	49	2.5e-05	0.013
GOTERM_BP_ALL	regulation of cellular process	RT		146	47.4	3e-05	0.012
GOTERM_BP_ALL	signal transduction	RT		74	24	4.8e-05	0.017
GOTERM_BP_ALL	intracellular signaling cascade	RT		40	13	0.00011	0.033
GOTERM_BP_ALL	regulation of cell proliferation	RT		29	9.4	0.00013	0.033
GOTERM_BP_ALL	positive regulation of immune system process	RT		14	4.5	0.00019	0.042
GOTERM_BP_ALL	regulation of cytokine biosynthetic process	RT		8	2.6	0.00023	0.047
GOTERM_BP_ALL	regulation of response to stimulus	RT		20	6.5	0.00031	0.057
GOTERM_BP_ALL	inflammatory response	RT		16	5.2	0.00038	0.064
GOTERM_BP_ALL	negative regulation of cell proliferation	RT		17	5.5	0.00038	0.06
GOTERM_BP_ALL	regulation of immune response	RT		13	4.2	0.00043	0.061
GOTERM_BP_ALL	regulation of cell cycle	RT		16	5.2	0.00046	0.062
GOTERM_BP_ALL	cell cycle process	RT		22	7.1	0.00053	0.067
GOTERM_BP_ALL	second-messenger-mediated signaling	RT		13	4.2	0.0006	0.071
GOTERM_BP_ALL	cell cycle phase	RT		18	5.8	0.00061	0.068
GOTERM_BP_ALL	response to external stimulus	RT		30	9.7	0.00066	0.069
GOTERM_BP_ALL	regulation of immune system process	RT		17	5.5	0.00077	0.077
GOTERM_BP_ALL	mitosis	RT		12	3.9	0.0012	0.11
GOTERM_BP_ALL	nuclear division	RT		12	3.9	0.0012	0.11
GOTERM_BP_ALL	response to other organism	RT		14	4.5	0.0012	0.11
GOTERM_BP_ALL	M phase	RT		15	4.9	0.0013	0.11
GOTERM_BP_ALL	M phase of mitotic cell cycle	RT		12	3.9	0.0014	0.11
GOTERM_BP_ALL	regulation of protein modification process	RT		14	4.5	0.0014	0.11
GOTERM_BP_ALL	response to wounding	RT		20	6.5	0.0015	0.11
GOTERM_BP_ALL	defense response	RT		22	7.1	0.0016	0.11
GOTERM_BP_ALL	positive regulation of biological process	RT		52	16.9	0.0017	0.12
GOTERM_BP_ALL	organelle fission	RT		12	3.9	0.0017	0.11
GOTERM_BP_ALL	positive regulation of cell proliferation	RT		17	5.5	0.0017	0.11
GOTERM_BP_ALL	regulation of exocytosis	RT		5	1.6	0.0024	0.15
GOTERM_BP_ALL	regulation of cellular protein metabolic process	RT		18	5.8	0.0026	0.16
GOTERM_BP_ALL	regulation of interleukin-12 production	RT		4	1.3	0.0026	0.15
GOTERM_BP_ALL	positive regulation of macromolecule biosynthetic process	RT		22	7.1	0.0032	0.18
GOTERM_BP_ALL	regulation of localization	RT		21	6.8	0.0032	0.17
GOTERM_BP_ALL	regulation of cytokine production	RT		10	3.2	0.0034	0.18
GOTERM_BP_ALL	mitotic cell cycle	RT		15	4.9	0.0038	0.19
GOTERM_BP_ALL	cell division	RT		13	4.2	0.0041	0.2
GOTERM_BP_ALL	regulation of apoptosis	RT		25	8.1	0.0042	0.2
GOTERM_BP_ALL	positive regulation of protein modification process	RT		10	3.2	0.0043	0.2
GOTERM_BP_ALL	positive regulation of molecular function	RT		20	6.5	0.0045	0.2
GOTERM_BP_ALL	positive regulation of macromolecule metabolic process	RT		26	8.4	0.0047	0.21
GOTERM_BP_ALL	regulation of programmed cell death	RT		25	8.1	0.0048	0.21
GOTERM_BP_ALL	regulation of cell death	RT		25	8.1	0.005	0.21
GOTERM_BP_ALL	osteoblast differentiation	RT		5	1.6	0.0052	0.21
GOTERM_BP_ALL	response to biotic stimulus	RT		15	4.9	0.0052	0.21
GOTERM_BP_ALL	regulation of phosphorylation	RT		17	5.5	0.0052	0.21
GOTERM_BP_ALL	positive regulation of cellular biosynthetic process	RT		22	7.1	0.0055	0.21
GOTERM_BP_ALL	cell cycle	RT		24	7.8	0.0055	0.21
GOTERM_BP_ALL	positive regulation of biosynthetic process	RT		22	7.1	0.0064	0.23
GOTERM_BP_ALL	positive regulation of response to stimulus	RT		11	3.6	0.0064	0.23
GOTERM_BP_ALL	system development	RT		55	17.9	0.0065	0.23
GOTERM_BP_ALL	positive regulation of cellular metabolic process	RT		26	8.4	0.0066	0.23
GOTERM_BP_ALL	positive regulation of catalytic activity	RT		18	5.8	0.0066	0.22
GOTERM_BP_ALL	regulation of cellular metabolic process	RT		76	24.7	0.0067	0.22
GOTERM_BP_ALL	regulation of smooth muscle cell proliferation	RT		5	1.6	0.0072	0.23
GOTERM_BP_ALL	endothelial cell proliferation	RT		3	1	0.0073	0.23
GOTERM_BP_ALL	regulation of interleukin-12 biosynthetic process	RT		3	1	0.0073	0.23
GOTERM_BP_ALL	developmental process	RT		70	22.7	0.0074	0.23
GOTERM_BP_ALL	regulation of multicellular organismal process	RT		27	8.8	0.0076	0.23
GOTERM_BP_ALL	regulation of phosphorus metabolic process	RT		17	5.5	0.0076	0.23
GOTERM_BP_ALL	regulation of phosphate metabolic process	RT		17	5.5	0.0076	0.23
GOTERM_BP_ALL	positive regulation of cytokine biosynthetic process	RT		5	1.6	0.0083	0.25
GOTERM_BP_ALL	multicellular organismal process	RT		90	29.2	0.0086	0.25
GOTERM_BP_ALL	anatomical structure development	RT		58	18.8	0.009	0.26
GOTERM_BP_ALL	regulation of DNA recombination	RT		4	1.3	0.009	0.25
GOTERM_BP_ALL	positive regulation of cellular process	RT		45	14.6	0.0092	0.25
GOTERM_BP_ALL	regulation of metabolic process	RT		78	25.3	0.0094	0.26
GOTERM_BP_ALL	protein kinase cascade	RT		14	4.5	0.0095	0.26
GOTERM_BP_ALL	cell surface receptor linked signal transduction	RT		45	14.6	0.01	0.26
GOTERM_BP_ALL	multicellular organismal development	RT		64	20.8	0.01	0.26
GOTERM_BP_ALL	regulation of protein metabolic process	RT		18	5.8	0.01	0.26
GOTERM_BP_ALL	positive regulation of signal transduction	RT		12	3.9	0.011	0.27
GOTERM_BP_ALL	positive regulation of immune response	RT		8	2.6	0.011	0.27
GOTERM_BP_ALL	positive regulation of metabolic process	RT		26	8.4	0.011	0.28
GOTERM_BP_ALL	regulation of molecular function	RT		27	8.8	0.011	0.27
GOTERM_BP_ALL	chromosome segregation	RT		6	1.9	0.011	0.27
GOTERM_BP_ALL	regulation of signal transduction	RT		25	8.1	0.012	0.28
GOTERM_BP_ALL	enzyme linked receptor protein signaling pathway	RT		13	4.2	0.013	0.29
GOTERM_BP_ALL	regulation of protein kinase activity	RT		13	4.2	0.013	0.3
GOTERM_BP_ALL	regulation of generation of precursor metabolites and energy	RT		4	1.3	0.013	0.3
GOTERM_BP_ALL	response to stress	RT		41	13.3	0.014	0.3
GOTERM_BP_ALL	organ development	RT		42	13.6	0.014	0.3
GOTERM_BP_ALL	regulation of mitotic cell cycle	RT		8	2.6	0.014	0.3
GOTERM_BP_ALL	cell communication	RT		23	7.5	0.014	0.3
GOTERM_BP_ALL	cell differentiation	RT		40	13	0.014	0.3
GOTERM_BP_ALL	regulation of catalytic activity	RT		24	7.8	0.015	0.3
GOTERM_BP_ALL	regulation of transport	RT		15	4.9	0.015	0.3
GOTERM_BP_ALL	positive regulation of cell cycle	RT		5	1.6	0.015	0.3
GOTERM_BP_ALL	phosphoinositide-mediated signaling	RT		6	1.9	0.016	0.32
GOTERM_BP_ALL	response to bacterium	RT		9	2.9	0.016	0.31
GOTERM_BP_ALL	regulation of activated T cell proliferation	RT		3	1	0.016	0.32
GOTERM_BP_ALL	cellular developmental process	RT		41	13.3	0.017	0.32
GOTERM_BP_ALL	positive regulation of cellular protein metabolic process	RT		10	3.2	0.017	0.31
GOTERM_BP_ALL	positive regulation of cell migration	RT		6	1.9	0.017	0.31
GOTERM_BP_ALL	regulation of response to stress	RT		11	3.6	0.017	0.32
GOTERM_BP_ALL	regulation of kinase activity	RT		13	4.2	0.017	0.31
GOTERM_BP_ALL	positive regulation of B cell activation	RT		4	1.3	0.017	0.32
GOTERM_BP_ALL	positive regulation of cytokine production	RT		6	1.9	0.017	0.31
GOTERM_BP_ALL	regulation of developmental process	RT		20	6.5	0.018	0.32
GOTERM_BP_ALL	regulation of cell differentiation	RT		16	5.2	0.019	0.32
GOTERM_BP_ALL	regulation of leukocyte mediated immunity	RT		5	1.6	0.019	0.33
GOTERM_BP_ALL	oocyte maturation	RT		3	1	0.019	0.33
GOTERM_BP_ALL	regulation of secretion	RT		9	2.9	0.02	0.34
GOTERM_BP_ALL	positive regulation of protein metabolic process	RT		10	3.2	0.021	0.35
GOTERM_BP_ALL	positive regulation of multicellular organismal process	RT		10	3.2	0.022	0.35
GOTERM_BP_ALL	leukocyte homeostasis	RT		4	1.3	0.022	0.35
GOTERM_BP_ALL	regulation of interleukin-6 production	RT		4	1.3	0.022	0.35
GOTERM_BP_ALL	regulation of interleukin-6 biosynthetic process	RT		3	1	0.022	0.36
GOTERM_BP_ALL	negative regulation of smooth muscle cell proliferation	RT		3	1	0.022	0.36
GOTERM_BP_ALL	regulation of vesicle-mediated transport	RT		6	1.9	0.022	0.36
GOTERM_BP_ALL	positive regulation of cell communication	RT		12	3.9	0.023	0.36
GOTERM_BP_ALL	anti-apoptosis	RT		9	2.9	0.023	0.35
GOTERM_BP_ALL	regulation of transferase activity	RT		13	4.2	0.023	0.35
GOTERM_BP_ALL	anaphase-promoting complex-dependent proteasomal ubiquitin-dependent protein catabolic process	RT		5	1.6	0.023	0.36
GOTERM_BP_ALL	regulation of cell migration	RT		8	2.6	0.024	0.36
GOTERM_BP_ALL	regulation of cellular localization	RT		10	3.2	0.024	0.36
GOTERM_BP_ALL	cell-cell signaling	RT		18	5.8	0.024	0.36
GOTERM_BP_ALL	positive regulation of cell motion	RT		6	1.9	0.024	0.36
GOTERM_BP_ALL	positive regulation of locomotion	RT		6	1.9	0.024	0.36
GOTERM_BP_ALL	regulation of protein kinase cascade	RT		10	3.2	0.024	0.36
GOTERM_BP_ALL	regulation of cell communication	RT		27	8.8	0.025	0.36
GOTERM_BP_ALL	regulation of cellular carbohydrate metabolic process	RT		4	1.3	0.025	0.36
GOTERM_BP_ALL	homeostasis of number of cells	RT		6	1.9	0.026	0.37
GOTERM_BP_ALL	regulation of protein amino acid phosphorylation	RT		8	2.6	0.026	0.37
GOTERM_BP_ALL	regulation of carbohydrate metabolic process	RT		4	1.3	0.027	0.38
GOTERM_BP_ALL	regulation of immune effector process	RT		6	1.9	0.027	0.37
GOTERM_BP_ALL	positive regulation of transcription	RT		17	5.5	0.028	0.38
GOTERM_BP_ALL	regulation of cell activation	RT		8	2.6	0.028	0.38
GOTERM_BP_ALL	alcohol metabolic process	RT		14	4.5	0.029	0.38
GOTERM_BP_ALL	negative regulation of cell differentiation	RT		9	2.9	0.029	0.38
GOTERM_BP_ALL	cell cycle arrest	RT		6	1.9	0.029	0.38
GOTERM_BP_ALL	regulation of production of molecular mediator of immune response	RT		4	1.3	0.031	0.4
GOTERM_BP_ALL	regulation of ubiquitin-protein ligase activity during mitotic cell cycle	RT		5	1.6	0.031	0.4
GOTERM_BP_ALL	cell proliferation	RT		14	4.5	0.032	0.4
GOTERM_BP_ALL	reproductive developmental process	RT		10	3.2	0.032	0.4
GOTERM_BP_ALL	epidermal cell differentiation	RT		5	1.6	0.032	0.4
GOTERM_BP_ALL	regulation of defense response	RT		7	2.3	0.033	0.41
GOTERM_BP_ALL	positive regulation of nucleobase, nucleoside, nucleotide and nucleic acid metabolic process	RT		18	5.8	0.033	0.41
GOTERM_BP_ALL	small GTPase mediated signal transduction	RT		11	3.6	0.033	0.4
GOTERM_BP_ALL	monosaccharide metabolic process	RT		9	2.9	0.033	0.4
GOTERM_BP_ALL	positive regulation of defense response	RT		5	1.6	0.034	0.41
GOTERM_BP_ALL	positive regulation of gene expression	RT		17	5.5	0.035	0.41
GOTERM_BP_ALL	response to virus	RT		6	1.9	0.036	0.42
GOTERM_BP_ALL	negative regulation of apoptosis	RT		12	3.9	0.036	0.42
GOTERM_BP_ALL	blood circulation	RT		8	2.6	0.037	0.42
GOTERM_BP_ALL	circulatory system process	RT		8	2.6	0.037	0.42
GOTERM_BP_ALL	positive regulation of cell activation	RT		6	1.9	0.039	0.44
GOTERM_BP_ALL	negative regulation of programmed cell death	RT		12	3.9	0.039	0.44
GOTERM_BP_ALL	negative regulation of cell death	RT		12	3.9	0.039	0.44
GOTERM_BP_ALL	adaptive immune response based on somatic recombination of immune receptors built from immunoglobulin superfamily domains	RT		5	1.6	0.04	0.44
GOTERM_BP_ALL	adaptive immune response	RT		5	1.6	0.04	0.44
GOTERM_BP_ALL	regulation of ubiquitin-protein ligase activity	RT		5	1.6	0.042	0.45
GOTERM_BP_ALL	skeletal system development	RT		11	3.6	0.042	0.45
GOTERM_BP_ALL	regulation of locomotion	RT		8	2.6	0.043	0.46
GOTERM_BP_ALL	hexose metabolic process	RT		8	2.6	0.043	0.46
GOTERM_BP_ALL	positive regulation of nitrogen compound metabolic process	RT		18	5.8	0.043	0.46
GOTERM_BP_ALL	regulation of cell division	RT		4	1.3	0.044	0.46
GOTERM_BP_ALL	regulation of cell motion	RT		8	2.6	0.044	0.46
GOTERM_BP_ALL	ossification	RT		6	1.9	0.044	0.46
GOTERM_BP_ALL	regulation of macromolecule metabolic process	RT		67	21.8	0.045	0.47
GOTERM_BP_ALL	regulation of ligase activity	RT		5	1.6	0.047	0.47
GOTERM_BP_ALL	oocyte development	RT		3	1	0.047	0.48
GOTERM_BP_ALL	positive regulation of transcription from RNA polymerase II promoter	RT		12	3.9	0.048	0.48
GOTERM_BP_ALL	di-, tri-valent inorganic cation homeostasis	RT		9	2.9	0.048	0.48
GOTERM_BP_ALL	regulation of biological quality	RT		34	11	0.048	0.48
GOTERM_BP_ALL	positive regulation of muscle cell apoptosis	RT		2	0.6	0.049	0.48
GOTERM_BP_ALL	positive regulation of smooth muscle cell apoptosis	RT		2	0.6	0.049	0.48
GOTERM_BP_ALL	positive regulation of multi-organism process	RT		2	0.6	0.049	0.48
GOTERM_BP_ALL	positive regulation of killing of cells of another organism	RT		2	0.6	0.049	0.48
GOTERM_BP_ALL	negative regulation of protein modification process	RT		6	1.9	0.049	0.48
GOTERM_BP_ALL	regulation of lymphocyte proliferation	RT		5	1.6	0.05	0.49
GOTERM_BP_ALL	positive regulation of organelle organization	RT		5	1.6	0.05	0.49
GOTERM_BP_ALL	oocyte differentiation	RT		3	1	0.052	0.49
GOTERM_BP_ALL	regulation of mononuclear cell proliferation	RT		5	1.6	0.052	0.49
GOTERM_BP_ALL	regulation of leukocyte proliferation	RT		5	1.6	0.052	0.49
GOTERM_BP_ALL	regulation of B cell activation	RT		4	1.3	0.053	0.5
GOTERM_BP_ALL	blood vessel development	RT		9	2.9	0.054	0.5
GOTERM_BP_ALL	regulation of primary metabolic process	RT		67	21.8	0.054	0.5
GOTERM_BP_ALL	embryonic development	RT		16	5.2	0.054	0.5
GOTERM_BP_ALL	negative regulation of molecular function	RT		11	3.6	0.054	0.5
GOTERM_BP_ALL	bone development	RT		6	1.9	0.056	0.5
GOTERM_BP_ALL	positive regulation of transcription, DNA-dependent	RT		14	4.5	0.057	0.51
GOTERM_BP_ALL	positive regulation of apoptosis	RT		13	4.2	0.058	0.51
GOTERM_BP_ALL	negative regulation of cellular metabolic process	RT		19	6.2	0.058	0.51
GOTERM_BP_ALL	regulation of leukocyte activation	RT		7	2.3	0.06	0.52
GOTERM_BP_ALL	positive regulation of programmed cell death	RT		13	4.2	0.06	0.52
GOTERM_BP_ALL	positive regulation of cell killing	RT		3	1	0.06	0.52
GOTERM_BP_ALL	vasculature development	RT		9	2.9	0.061	0.52
GOTERM_BP_ALL	positive regulation of RNA metabolic process	RT		14	4.5	0.061	0.52
GOTERM_BP_ALL	regulation of cyclin-dependent protein kinase activity	RT		4	1.3	0.061	0.52
GOTERM_BP_ALL	regulation of lymphocyte mediated immunity	RT		4	1.3	0.061	0.52
GOTERM_BP_ALL	positive regulation of protein kinase cascade	RT		7	2.3	0.062	0.52
GOTERM_BP_ALL	regulation of transcription from RNA polymerase II promoter	RT		19	6.2	0.062	0.52
GOTERM_BP_ALL	positive regulation of cell death	RT		13	4.2	0.063	0.52
GOTERM_BP_ALL	rhythmic process	RT		6	1.9	0.064	0.53
GOTERM_BP_ALL	regulation of adaptive immune response based on somatic recombination of immune receptors built from immunoglobulin superfamily domains	RT		4	1.3	0.064	0.53
GOTERM_BP_ALL	positive regulation of lymphocyte proliferation	RT		4	1.3	0.064	0.53
GOTERM_BP_ALL	multi-organism process	RT		18	5.8	0.065	0.53
GOTERM_BP_ALL	blood vessel morphogenesis	RT		8	2.6	0.065	0.53
GOTERM_BP_ALL	positive regulation of mitosis	RT		3	1	0.065	0.53
GOTERM_BP_ALL	positive regulation of nuclear division	RT		3	1	0.065	0.53
GOTERM_BP_ALL	neutrophil homeostasis	RT		2	0.6	0.065	0.53
GOTERM_BP_ALL	interferon-gamma production	RT		2	0.6	0.065	0.53
GOTERM_BP_ALL	regulation of killing of cells of another organism	RT		2	0.6	0.065	0.53
GOTERM_BP_ALL	reproductive process in a multicellular organism	RT		14	4.5	0.066	0.53
GOTERM_BP_ALL	multicellular organism reproduction	RT		14	4.5	0.066	0.53
GOTERM_BP_ALL	negative regulation of macromolecule metabolic process	RT		19	6.2	0.067	0.53
GOTERM_BP_ALL	response to stimulus	RT		70	22.7	0.067	0.53
GOTERM_BP_ALL	regulation of mitosis	RT		4	1.3	0.067	0.53
GOTERM_BP_ALL	regulation of adaptive immune response	RT		4	1.3	0.067	0.53
GOTERM_BP_ALL	regulation of nuclear division	RT		4	1.3	0.067	0.53
GOTERM_BP_ALL	positive regulation of mononuclear cell proliferation	RT		4	1.3	0.067	0.53
GOTERM_BP_ALL	response to mechanical stimulus	RT		4	1.3	0.067	0.53
GOTERM_BP_ALL	tissue remodeling	RT		4	1.3	0.067	0.53
GOTERM_BP_ALL	positive regulation of leukocyte proliferation	RT		4	1.3	0.067	0.53
GOTERM_BP_ALL	cyclic-nucleotide-mediated signaling	RT		6	1.9	0.067	0.53
GOTERM_BP_ALL	apoptotic nuclear changes	RT		3	1	0.07	0.54
GOTERM_BP_ALL	regulation of immunoglobulin production	RT		3	1	0.07	0.54
GOTERM_BP_ALL	negative regulation of developmental process	RT		9	2.9	0.07	0.54
GOTERM_BP_ALL	cAMP-mediated signaling	RT		5	1.6	0.075	0.56
GOTERM_BP_ALL	regulation of system process	RT		10	3.2	0.075	0.56
GOTERM_BP_ALL	response to extracellular stimulus	RT		8	2.6	0.076	0.57
GOTERM_BP_ALL	negative regulation of signal transduction	RT		8	2.6	0.078	0.57
GOTERM_BP_ALL	transforming growth factor beta receptor signaling pathway	RT		4	1.3	0.079	0.58
GOTERM_BP_ALL	regulation of cell killing	RT		3	1	0.079	0.57
GOTERM_BP_ALL	positive regulation of phosphorylation	RT		5	1.6	0.08	0.57
GOTERM_BP_ALL	positive regulation of lymphocyte activation	RT		5	1.6	0.08	0.57
GOTERM_BP_ALL	positive regulation of protein kinase activity	RT		8	2.6	0.08	0.58
GOTERM_BP_ALL	regulation of smooth muscle cell apoptosis	RT		2	0.6	0.081	0.58
GOTERM_BP_ALL	negative regulation of cellular protein metabolic process	RT		7	2.3	0.082	0.58
GOTERM_BP_ALL	acute inflammatory response	RT		5	1.6	0.082	0.58
GOTERM_BP_ALL	innate immune response	RT		6	1.9	0.082	0.58
GOTERM_BP_ALL	regulation of cellular catabolic process	RT		4	1.3	0.082	0.58
GOTERM_BP_ALL	transmembrane receptor protein tyrosine kinase signaling pathway	RT		8	2.6	0.083	0.58
GOTERM_BP_ALL	negative regulation of transcription	RT		13	4.2	0.084	0.58
GOTERM_BP_ALL	regulation of T cell proliferation	RT		4	1.3	0.085	0.58
GOTERM_BP_ALL	response to chemical stimulus	RT		29	9.4	0.086	0.59
GOTERM_BP_ALL	cellular di-, tri-valent inorganic cation homeostasis	RT		8	2.6	0.086	0.59
GOTERM_BP_ALL	epithelium development	RT		8	2.6	0.086	0.59
GOTERM_BP_ALL	positive regulation of phosphate metabolic process	RT		5	1.6	0.087	0.59
GOTERM_BP_ALL	positive regulation of phosphorus metabolic process	RT		5	1.6	0.087	0.59
GOTERM_BP_ALL	regulation of protein ubiquitination	RT		5	1.6	0.087	0.59
GOTERM_BP_ALL	regulation of blood pressure	RT		5	1.6	0.087	0.59
GOTERM_BP_ALL	growth	RT		7	2.3	0.087	0.59
GOTERM_BP_ALL	cellular calcium ion homeostasis	RT		7	2.3	0.087	0.59
GOTERM_BP_ALL	reproductive process	RT		19	6.2	0.088	0.59
GOTERM_BP_ALL	proteasomal protein catabolic process	RT		5	1.6	0.092	0.6
GOTERM_BP_ALL	proteasomal ubiquitin-dependent protein catabolic process	RT		5	1.6	0.092	0.6
GOTERM_BP_ALL	cellular response to extracellular stimulus	RT		4	1.3	0.092	0.6
GOTERM_BP_ALL	reproduction	RT		19	6.2	0.092	0.6
GOTERM_BP_ALL	positive regulation of kinase activity	RT		8	2.6	0.093	0.6
GOTERM_BP_ALL	cellular response to stimulus	RT		20	6.5	0.094	0.6
GOTERM_BP_ALL	regulation of cellular biosynthetic process	RT		59	19.2	0.094	0.6
GOTERM_BP_ALL	interphase of mitotic cell cycle	RT		5	1.6	0.094	0.6
GOTERM_BP_ALL	transmembrane receptor protein serine/threonine kinase signaling pathway	RT		5	1.6	0.094	0.6
GOTERM_BP_ALL	regulation of cellular response to stress	RT		5	1.6	0.094	0.6
GOTERM_BP_ALL	negative regulation of catalytic activity	RT		9	2.9	0.094	0.6
GOTERM_BP_ALL	negative regulation of protein metabolic process	RT		7	2.3	0.094	0.6
GOTERM_BP_ALL	regulation of JNK cascade	RT		4	1.3	0.095	0.6
GOTERM_BP_ALL	RNA catabolic process	RT		4	1.3	0.095	0.6
GOTERM_BP_ALL	calcium ion homeostasis	RT		7	2.3	0.096	0.6
GOTERM_BP_ALL	positive regulation by symbiont of host defense response	RT		2	0.6	0.096	0.6
GOTERM_BP_ALL	positive regulation of interleukin-6 biosynthetic process	RT		2	0.6	0.096	0.6
GOTERM_BP_ALL	positive regulation of isotype switching to IgG isotypes	RT		2	0.6	0.096	0.6
GOTERM_BP_ALL	positive regulation of interleukin-12 production	RT		2	0.6	0.096	0.6
GOTERM_BP_ALL	modulation by organism of defense response of other organism during symbiotic interaction	RT		2	0.6	0.096	0.6
GOTERM_BP_ALL	positive regulation by organism of defense response of other organism during symbiotic interaction	RT		2	0.6	0.096	0.6
GOTERM_BP_ALL	modulation by symbiont of host defense response	RT		2	0.6	0.096	0.6
GOTERM_BP_ALL	response to vitamin	RT		4	1.3	0.098	0.61
GOTERM_BP_ALL	keratinocyte differentiation	RT		4	1.3	0.098	0.61
GOTERM_BP_ALL	nervous system development	RT		25	8.1	0.099	0.61
GOTERM_BP_ALL	negative regulation of protein amino acid phosphorylation	RT		3	1	0.1	0.61

## Sheet: ΔdosS_Gene_Ontology
DAVID Bioinformatics Resources 6.7
ΔdosS_Gene_Ontology
National Institute of Allergy and Infectious Diseases (NIAID), NIH
Functional Annotation Chart
Current Gene List: DoSS_Q1Q2_AER_Dn_and_Up_2Fold_CORRECTED_v1
Current Background: Homo sapiens
1269 DAVID IDs
Options
Thresholds: Count EASE
Display: Fold Enrichment Bonferroni Benjamini FDR Fisher Exact LT,PH,PT # of Records
355 chart records
Category	Term	RT	Genes	Count	%	P-Value	FDR
GOTERM_BP_ALL	M phase	RT		88	6.9	2.7e-27	9.6e-24
GOTERM_BP_ALL	mitosis	RT		69	5.4	8.3e-26	1.5e-22
GOTERM_BP_ALL	nuclear division	RT		69	5.4	8.3e-26	1.5e-22
GOTERM_BP_ALL	cell cycle	RT		142	11.2	2.4e-25	2.8e-22
GOTERM_BP_ALL	cell cycle phase	RT		97	7.6	2.6e-25	2.3e-22
GOTERM_BP_ALL	M phase of mitotic cell cycle	RT		69	5.4	2.7e-25	1.9e-22
GOTERM_BP_ALL	organelle fission	RT		69	5.4	1.1e-24	6.5e-22
GOTERM_BP_ALL	cell cycle process	RT		114	9	7e-24	3.5e-21
GOTERM_BP_ALL	mitotic cell cycle	RT		86	6.8	3.2e-22	1.4e-19
GOTERM_BP_ALL	cell division	RT		70	5.5	1.1e-18	4.2e-16
GOTERM_BP_ALL	chromosome segregation	RT		29	2.3	1.1e-12	3.8e-10
GOTERM_BP_ALL	DNA metabolic process	RT		79	6.2	1.7e-10	5.4e-08
GOTERM_BP_ALL	DNA replication	RT		42	3.3	2.2e-10	6.4e-08
GOTERM_BP_ALL	organelle organization	RT		157	12.4	7.9e-10	2.1e-07
GOTERM_BP_ALL	immune system process	RT		123	9.7	6e-09	1.5e-06
GOTERM_BP_ALL	immune response	RT		93	7.3	8.5e-09	2e-06
GOTERM_BP_ALL	response to stimulus	RT		330	26	4.8e-08	1.1e-05
GOTERM_BP_ALL	inflammatory response	RT		53	4.2	6e-08	1.2e-05
GOTERM_BP_ALL	microtubule cytoskeleton organization	RT		32	2.5	6.1e-08	1.2e-05
GOTERM_BP_ALL	mitotic sister chromatid segregation	RT		15	1.2	9.2e-08	1.7e-05
GOTERM_BP_ALL	cellular component organization	RT		247	19.5	1.1e-07	2e-05
GOTERM_BP_ALL	defense response	RT		82	6.5	1.2e-07	2e-05
GOTERM_BP_ALL	regulation of cell cycle process	RT		27	2.1	1.4e-07	2.2e-05
GOTERM_BP_ALL	sister chromatid segregation	RT		15	1.2	1.4e-07	2.1e-05
GOTERM_BP_ALL	response to stress	RT		178	14	1.8e-07	2.6e-05
GOTERM_BP_ALL	regulation of cell cycle	RT		51	4	6.5e-07	9.1e-05
GOTERM_BP_ALL	response to wounding	RT		71	5.6	8.1e-07	0.00011
GOTERM_BP_ALL	response to virus	RT		25	2	8.1e-07	0.00011
GOTERM_BP_ALL	microtubule-based process	RT		42	3.3	1.1e-06	0.00013
GOTERM_BP_ALL	regulation of mitotic cell cycle	RT		30	2.4	1.5e-06	0.00018
GOTERM_BP_ALL	response to external stimulus	RT		106	8.4	1.6e-06	0.00019
GOTERM_BP_ALL	response to chemical stimulus	RT		138	10.9	2e-06	0.00023
GOTERM_BP_ALL	taxis	RT		30	2.4	4.3e-06	0.00047
[truncated: 322 more rows]

## Sheet: ΔdosT_Gene_Ontology
DAVID Bioinformatics Resources 6.7
[truncated: 68 more rows]

[truncated: 10 more sheets: Canonical pathways, MtbTotal, Mtb Inflammatory-Immune genes, ΔdosRTotal, ΔdosRInflammatory-Immune genes, ΔdosSTotal, ΔdosS Inflammatory-Immune genes, ΔdosTTotal, ΔdosT Inflammatory-Immune genes, TNF_RNA-Silencing]
