# Supplementary material for: Mycobacterium tuberculosis sensor kinase DosS modulates the autophagosome in a DosR-independent manner
Source: Commun Biol. 2019 Sep 20;2:349. doi: 10.1038/s42003-019-0594-0 (PMC6754383; doi:10.1038/s42003-019-0594-0)
Supplement: Supplementary file 4 — Supplementary Data 2 [file 42003_2019_594_MOESM4_ESM.xls]

## Sheet: RV_Mtb_TB
Rv#	MT#	Description	symbol	ID_5488	Rep1	Rep2	Rep3	Avg_Mtb
Rv3089	MT3174	acyl-CoA synthase	fadD13	1320653	7.56595	0.735761	1.31671	3.20614
Rv2825c	MT2895.1	conserved hypothetical protein	Rv2825c	1319812	7.69944	1.48374	-0.31073	2.95748
Rv2828c	MT2895.1	conserved hypothetical protein	Rv2828c	1319812	7.69944	1.48374	-0.31073	2.95748
Rv0566c	MT0592	conserved hypothetical protein	Rv0566c	1313224	4.65833	1.21636	0	2.93734
Rv0885	MT0908	unknown transmembrane protein	Rv0885	1314107	4.51248	2.28504	-0.187642	2.20329
Rv1841c	MT1889	possible membrane protein	Rv1841c	1316898	2.05179	0.979851	3.42623	2.15262
Rv0206c	MT0216	conserved large membrane protein	mmpL3	1312163	2.13761	1.84776	0	1.99269
Rv2413c	MT2486	conserved hypothetical protein	Rv2413c	1318595	5.16637	0.931161	-0.225915	1.95721
Rv2226	MT2285	hypothetical protein	Rv2226	1318034	1.81806	1.18994	2.42615	1.81138
Rv2455c	MT2530	probable oxidoreductase alpha subunit	Rv2455c	1318748	4.4883	1.10166	-0.268278	1.7739
Rv1117	MT1149	conserved hypothetical protein	Rv1117	1314803	2.89234	0.640715	0	1.76653
Rv1368	MT1415	lipoprotein	lprF	1315567	1.9198	1.57927	0	1.74954
Rv2306c	MT2363	hypothetical protein	Rv2306c	1318246	3.64264	1.18813	0.267215	1.69933
Rv2551c	MT2628	hypothetical protein	Rv2551c	1319017	2.29561	1.04521	0	1.67041
Rv1313c	MT1353	transposase	Rv1313c	1315440	2.59691	0.66179	0	1.62935
Rv3798	MT1353	transposase	Rv3798	1315440	2.59691	0.66179	0	1.62935
Rv2112c	MT2172	conserved hypothetical protein	dop	1317697	1.70114	0.689815	2.41754	1.60283
Rv3223c	MT3320	ECF subfamily sigma subunit	sigH	1321018	3.45104	0.838712	0.471344	1.58703
Rv2629	MT2704	hypothetical protein	Rv2629	1319246	2.47833	0.629728	0	1.55403
Rv2515c	MT2591	hypothetical protein	Rv2515c	1318899	1.69467	1.37846	0	1.53656
Rv2395	MT2465	probable membrane protein	Rv2395	1318539	2.38553	0.613399	0	1.49947
Rv0604	MT0632	lipoprotein	lpqO	1313314	2.03516	2.49884	-0.0383366	1.49856
Rv1135c	MT1168	PPE-family protein	PPE16	1315163	1.37304	1.53873	0	1.45588
Rv3018c	MT3101	PPE-family protein	PPE46	1320416	3.28274	1.29233	-0.294515	1.42685
Rv3022c	MT3101	PPE-family protein	PPE48	1320416	3.28274	1.29233	-0.294515	1.42685
Rv2390c	MT2459	conserved hypothetical protein	Rv2390c	1318516	0.744514	0.947293	2.556	1.41593
Rv1853	MT1901	urease accessory protein	ureD	1316969	1.65767	0.973505	1.53953	1.39023
Rv2189c	MT2244	hypothetical protein	Rv2189c	1317920	2.83526	1.03355	0.247235	1.37202
Rv1990A	MT2045.1		Rv1990A	1317338	1.2632	1.46925	0	1.36623
Rv3431c	MT3537	probable truncated transposase	Rv3431c	1321624	0.843272	2.53931	0.653962	1.34552
Rv3316	MT3417	succinate dehydrogenase C subunit	sdhC	1321305	1.12156	1.21204	1.62086	1.31815
Rv3352c	MT3460	defective/truncated oxidoreductase	Rv3352c	1321419	2.49801	1.4214	-0.0534952	1.28864
Rv0996	MT1025	hypothetical protein	Rv0996	1314452	1.44574	0.986935	0	1.21634
Rv1751	MT1794	possible hydroxylasehyroxylase	Rv1751	1316654	2.1782	1.77807	-0.329426	1.20895
Rv0074	MT0080	conserved hypothetical protein	Rv0074	1311782	1.80627	0.597946	0	1.20211
Rv2050	MT2110	conserved hypothetical protein	Rv2050	1317522	1.11908	1.72853	0.72587	1.19116
Rv2877c	MT2945	possible mercury resistance transport system	Rv2877c	1319936	0.956397	0.714812	1.84354	1.17158
Rv1491c	MT1538	probable membrane protein	Rv1491c	1315918	1.15685	1.17409	0	1.16547
Rv2035	MT2095	hypothetical protein	Rv2035	1317483	1.64268	0.687397	0	1.16504
Rv2612c	MT2687	CDP-diacylglycerol-glycerol-3-phosphate	pgsA1	1319195	1.67071	1.5732	0.196655	1.14686
Rv2501c	MT2576	acetyl/propionyl-CoA carboxylase, [alpha] subunit	accA1	1318853	2.0882	1.00184	0.340095	1.14338
Rv1091	MT1123	PE_PGRS-family protein	PE_PGRS22	1314968	2.78314	0.588208	-0.0706915	1.10022
Rv3315c	MT3416	probable cytidine deaminase	cdd	1321308	1.46003	0.734878	0	1.09746
Rv2410c	MT2483	conserved hypothetical protein	Rv2410c	1318583	1.30927	0.858109	0	1.08369
Rv0858c	MT0881	possible aminotransferase	dapC	1314031	1.62382	0.994393	0.614639	1.07762
Rv0536	MT0560	UDP-glucose 4-epimerase	galE3	1313142	1.03214	1.03762	0	1.03488
Rv1769	MT1820	hypothetical protein	Rv1769	1316699	1.09906	0.953165	0	1.02611
Rv2287	MT2345	probable Na+/H+ exchanger	yjcE	1318202	0.828634	1.22227	0	1.02545
Rv1515c	MT1565	conserved hypothetical protein	Rv1515c	1315998	1.06231	0.932702	0	0.997505
Rv1224	MT1262	conserved hypothetical protein	tatB	1315110	1.38481	0.59057	0	0.987692
Rv3165c	MT3254	hypothetical protein	Rv3165c	1320830	2.40569	0.585671	-0.0728404	0.972841
Rv2922c	MT2990	member of Smc1/Cut3/Cut14 family	smc	1320387	1.11776	0.81392	0	0.965839
Rv1430	MT1474	PE-family protein	PE16	1315755	1.11909	1.15499	0.6057	0.959927
Rv3667	MT3768	acetyl-CoA synthase	acs	1322318	2.9143	0.739895	-0.806486	0.949237
Rv3758c	MT3865	osmoprotection ABC transporter	proV	1322585	1.04798	0.847326	0	0.947653
Rv3728	MT3831	possible sugar transporter	Rv3728	1322529	0.981666	1.26422	0.512589	0.919491
Rv1412	MT1456	riboflavin synthase [alpha] chain	ribC	1315742	0.593475	1.16764	0.833661	0.864925
Rv0855	MT0878	fatty acyl-CoA racemase	far	1314040	1.91522	0.813048	-0.144141	0.861375
Rv3436c	MT3542	glucosamine-fructose-6-phosphate aminotransferase	glmS	1321647	1.05634	0.654619	0	0.855477
Rv1260	MT1298	probable oxidoreductase	Rv1260	1315229	1.35298	1.00537	0.0826999	0.813686
Rv2920c	MT2988	putative ammonium transporter	amt	1320107	0.970927	0.654951	0	0.812939
Rv0955	MT0982	possible membrane protein	Rv0955	1314328	0.632264	0.991909	0	0.812086
Rv3523	MT3623	lipid carrier protein	ltp3	1321907	1.13631	1.12016	0.156011	0.804161
Rv2415c	MT2488.1	hypothetical protein		1318604	1.05459	0.972976	0.335826	0.787797
Rv2815c	MT2882	possible IS6110 transposase	Rv2815c	1319768	0.602206	0.902389	0	0.752297
Rv2244	MT2304	acyl carrier protein (meromycolate extension)	acpM	1318076	1.76988	1.23754	-0.829978	0.725812
Rv2819c	MT2886	hypothetical protein	Rv2819c	1319775	0.950454	0.864369	0.35228	0.722367
Rv2573	MT2649	hypothetical protein	Rv2573	1319077	2.26109	0.677752	-0.83964	0.699735
Rv3559c	MT3664	short-chain alcohol dehydrogenase	Rv3559c	1322010	0.652413	0.728874	0	0.690643
Rv3228	MT3325	conserved hypothetical protein	Rv3228	1321104	0.978671	0.888053	0.192239	0.686321
Rv1750c	MT1793	acyl-CoA synthase	fadD1	1316641	0.608964	0.758528	0	0.683746
Rv1659	MT1697	arginosuccinate lyase	argH	1316370	1.09215	0.585028	0.347774	0.674984
Rv1064c	MT1094	lipoprotein	lpqV	1314671	0.847341	0.719548	0.409123	0.658671
Rv1540	MT1592	conserved hypothetical protein	Rv1540	1316056	1.56849	0.727591	-0.323935	0.657382
Rv1828	MT1876	conserved hypothetical protein	Rv1828	1316857	0.778157	0.839985	0.353777	0.657306
Rv3445c	MT3550	hypothetical protein	esxU	1321662	0.589625	0.731281	0.625972	0.64896
Rv1757c	MT1804	possible IS6110 transposase	Rv1757c	1316697	0.746893	0.691722	0.339226	0.592614
Rv2522c	MT2598	conserved hypothetical protein	Rv2522c	1318926	0.909621	0.734154	0.0939323	0.579236
Rv0081	MT0088	transcriptional regulator (ArsR family)	Rv0081	1311772	1.07686	0.913451	-0.277451	0.570952
Rv1065	MT1095	conserved hypothetical protein	Rv1065	1314672	0.693511	0.916641	0.0763948	0.562182
Rv0731c	MT0756	conserved hypothetical protein	Rv0731c	1313670	0.88072	1.11158	-0.329587	0.554237
Rv2607	MT2682	pyridoxamine 5'-phosphate oxidase	pdxH	1319186	0.958065	1.26165	-0.622833	0.532292
Rv0914c	MT0939	lipid transfer protein	Rv0914c	1314204	1.73385	1.05937	-1.2926	0.500205
Rv2250c	MT2310	putative transcriptional regulator	Rv2250c	1318103	1.06554	1.05431	-0.744189	0.458552
Rv2829c	MT2896	conserved hypothetical protein	vapC22	1319800	0.892632	0.83107	-0.423027	0.433559
Rv3623	MT3725	similar OMP28	lpqG	1322195	1.02035	0.604697	-0.330472	0.431526
Rv0240	MT0254	hypothetical protein	Rv0240	1312238	0.611374	0.632881	0.00738648	0.417214
Rv0413	MT0426	MutT homologue	mutT3	1312729	0.604308	0.622183	-0.10312	0.374457
Rv1083	MT1114	conserved hypothetical protein	Rv1083	1314712	-1.52041	-0.800468	3.09985	0.259659
Rv3086	MT3171	zinc-containing alcohol dehydrogenase	adhD	1320635	-0.679898	-0.691211	1.96795	0.198948
Rv1226c	MT1264	possible membrane protein	Rv1226c	1315130	0.799434	0.904228	-1.78039	-0.0255774
Rv1215c	MT1253	conserved hypothetical protein	Rv1215c	1315093	-1.28996	-1.27056	2.09409	-0.155474
Rv3551	MT3655	possible glutaconate CoA-transferase	Rv3551	1321977	-0.686749	-0.763072	0.973334	-0.158829
Rv1417	MT1460	hypothetical protein	Rv1417	1315698	-1.11204	-0.925803	1.32504	-0.237598
Rv1953	MT2003	conserved hypothetical protein	vapC14	1317224	-0.970554	-0.761405	0.330219	-0.467246
Rv2579	MT2656	1,3,4,6-tetrachloro-1,4-cyclohexadiene hydrolase	dhaA	1319094	-0.608141	-0.740872	-0.242234	-0.530415
Rv1345	MT1387	acyl-CoA synthase	mbtM	1315502	-0.688234	-1.02135	-0.180557	-0.630046
Rv0493c	MT0513	conserved hypothetical protein	Rv0493c	1312993	-0.702146	-0.9488	-0.257222	-0.636056
Rv0585c	MT0613	possible membrane protein	Rv0585c	1313263	-0.596797	-0.797352	-0.53398	-0.642709
Rv3881c	MT3996	conserved hypothetical protein	espB	1322944	-0.652906	-0.697253	0	-0.675079
Rv0899	MT0922	member of OmpA family	ompA	1314164	-1.03793	-1.04197	0.0182246	-0.687226
Rv2197c	MT2253	hypothetical protein	Rv2197c	1317932	-0.656232	-0.845841	0	-0.751036
Rv1631	MT1667	conserved hypothetical protein	coaE	1316317	-0.661378	-1.08553	-0.524566	-0.757157
Rv0028	MT0030.1	hypothetical protein	Rv0028	1311618	-1.01211	-1.40117	0.031109	-0.794056
Rv3529c	MT3632	conserved hypothetical protein	Rv3529c	1321920	-0.781648	-0.814746	0	-0.798197
Rv0990c	MT1019	hypothetical protein	Rv0990c	1314446	-0.813164	-0.813109	0	-0.813137
Rv3782	MT3891	similar to rhamnosyl transferase	glfT1	1322651	-0.595702	-1.14323	0	-0.869465
Rv2044c	MT2104	hypothetical protein	Rv2044c	1317513	-0.626812	-1.15419	0	-0.890503
Rv2782c	MT2852	protease/peptidase, M16 family (insulinase)	Rv2782c	1319668	-0.896677	-0.925106	0	-0.910891
Rv0115	MT0123	conserved hypothetical protein	hddA	1311865	-0.601565	-0.721299	-1.75444	-1.02577
Rv0674	MT0703	hypothetical protein	Rv0674	1313512	-0.680953	-1.64508	-0.758828	-1.02829
Rv2002	MT2058	3-oxoacyl-[ACP] reductase	fabG3	1317373	-1.26755	-0.83254	0	-1.05004
Rv0851c	MT0874	Short-chain dehydrogenases/reductase	Rv0851c	1314015	-1.42252	-0.877369	0	-1.14995
Rv0764c	MT0788	possible lanosterol 14-demethylase cytochrome P450	cyp51	1313768	-0.868877	-1.77688	0	-1.32288
Rv1322	MT1363.1	hypothetical protein	Rv1322	1315417	-1.65749	-1.57955	0	-1.61852

## Sheet: RV_ΔdosS_TB
Rv#	MT#	Gene Description	Symbol	ID_5489	Rep1	Rep2	Rep3	Avg_ΔdosS-TB
Rv3535c	MT3639	acetaldehyde dehydrogenase	hsaG	1321938	4.32515	0.00312419	6.99568	3.77465
Rv1182	MT1219	PKS-associated protein, unknown function	papA3	1314994	7.44119	0.863892	1.38347	3.22952
Rv0706	MT0733	50S ribosomal protein L22	rplV	1313610	2.22324	0.444009	6.88987	3.18571
Rv0564c	MT0590	glycerol-3-phosphate dehydrogenase	gpdA1	1313206	5.30362	0.68553	0	2.99458
Rv2592c	MT2669	Holliday junction binding protein	ruvB	1319136	5.2425	0.928566	2.60343	2.92483
Rv1596	MT1632	nicotinate-nucleotide pyrophosphatase	nadC	1316181	5.35072	0.177066	0	2.76389
Rv2829c	MT2896	conserved hypothetical protein	vapC22	1319800	5.61961	0.742249	1.59752	2.65313
Rv3140	MT3227	acyl-CoA dehydrogenase	fadE23	1320790	5.16902	0.78387	1.84616	2.59968
Rv2395	MT2465	probable membrane protein	Rv2395	1318539	4.57711	0.834768	2.34912	2.587
Rv2189c	MT2244	hypothetical protein	Rv2189c	1317920	3.81773	1.05783	2.68117	2.51891
Rv2439c	MT2515	glutamate 5-kinase	proB	1318707	0.842846	-0.262057	6.92696	2.50258
Rv3159c	MT3247	PPE-family protein	PPE53	1321002	6.36793	-0.019804	1.04438	2.46417
Rv3038c	MT3123	hypothetical protein	Rv3038c	1320452	3.99884	1.22892	2.05799	2.42858
Rv0561c	MT0587	similar to squalene monooxygenase	Rv0561c	1313203	4.90986	-0.0954855	0	2.40719
Rv2677c	MT2751	protoporphyrinogen oxidase	hemY	1319363	4.79708	0.0281264	2.26431	2.36317
Rv0914c	MT0939	lipid transfer protein	Rv0914c	1314204	4.10163	0.904164	1.89357	2.29979
Rv2448c	MT2524	valyl-tRNA synthase	valS	1318724	3.53537	1.66123	1.60952	2.26871
Rv0536	MT0560	UDP-glucose 4-epimerase	galE3	1313142	4.59584	0.660749	1.52334	2.25998
Rv1713	MT1753	conserved hypothetical protein	engA	1316648	5.1382	0.323687	1.29756	2.25315
Rv2419c	MT2492	putative phosphoglycerate mutase	gpgP	1318619	6.2202	-0.529439	0.881333	2.1907
Rv1678	MT1718	probably integral membrane protein	Rv1678	1316422	2.61562	0.597286	3.05703	2.08998
Rv2825c	MT2895.1	conserved hypothetical protein	Rv2825c	1319812	1.07931	1.42988	3.72449	2.07789
Rv2828c	MT2895.1	conserved hypothetical protein	Rv2828c	1319812	1.07931	1.42988	3.72449	2.07789
Rv2515c	MT2591	hypothetical protein	Rv2515c	1318899	3.72762	0.683345	1.65143	2.0208
Rv1264	MT1302	similar to adenylate cyclases	Rv1264	1315238	3.68687	0.752961	1.61319	2.01767
Rv0274	MT0286.1	hypothetical protein	Rv0274	1312354	4.69579	-0.412028	1.59	1.95792
Rv2977c	MT3055	probable thiamine-monophosphate kinase	thiL	1320240	2.27804	1.72621	1.79425	1.93283
Rv2607	MT2682	pyridoxamine 5'-phosphate oxidase	pdxH	1319186	3.10377	1.21041	1.4814	1.93186
Rv3414c	MT3523	ECF subfamily sigma subunit	sigD	1321590	3.92859	-0.0906039	0	1.91899
Rv2612c	MT2687	CDP-diacylglycerol-glycerol-3-phosphate	pgsA1	1319195	2.85384	1.12311	1.43654	1.8045
Rv2000	MT2056	hypothetical protein	Rv2000	1317376	3.31773	0.246399	0	1.78206
Rv1751	MT1794	possible hydroxylasehyroxylase	Rv1751	1316654	1.90749	1.43796	1.97251	1.77265
Rv3304	MT3403	conserved hypothetical protein	Rv3304	1321273	3.63537	0.22659	1.43926	1.76707
Rv1769	MT1820	hypothetical protein	Rv1769	1316699	3.33564	0.867165	0.962438	1.72175
Rv2394	MT2464	[gamma] -glutamyltranspeptidase precursor	ggtB	1318542	3.4524	0.628994	0.941074	1.67416
Rv1130	MT1162	conserved hypothetical protein	prpD	1314841	2.57495	0.483414	1.76149	1.60662
Rv1996	MT2052	conserved hypothetical protein	Rv1996	1317358	3.20743	0.831146	0.746695	1.59509
Rv1934c	MT1984	acyl-CoA dehydrogenase	fadE17	1317166	3.09264	0.00574089	0	1.54919
Rv0409	MT0422	acetate kinase	ackA	1312717	2.68719	0.573287	1.38415	1.54821
Rv3431c	MT3537	probable truncated transposase	Rv3431c	1321624	2.33758	0.344298	1.96129	1.54772
Rv0359	MT0375	conserved hypothetical protein	Rv0359	1312585	3.33379	-0.306108	0	1.51384
Rv3315c	MT3416	probable cytidine deaminase	cdd	1321308	2.44699	0.745369	1.28548	1.49261
Rv0996	MT1025	hypothetical protein	Rv0996	1314452	1.99744	0.88428	1.49442	1.45871
Rv1607	MT1642	putative calcium/proton antiporter	chaA	1316249	1.71005	1.21951	1.41001	1.44653
Rv3316	MT3417	succinate dehydrogenase C subunit	sdhC	1321305	2.0046	0.896741	1.42393	1.44176
Rv2522c	MT2598	conserved hypothetical protein	Rv2522c	1318926	2.17171	0.670019	1.4506	1.43077
Rv3439c	MT3544	conserved hypothetical protein	Rv3439c	1321702	2.25751	0.630804	1.31381	1.40071
Rv1412	MT1456	riboflavin synthase [alpha] chain	ribC	1315742	2.36207	0.944625	0.849988	1.38556
Rv3895c	MT4011	conserved hypothetical protein	eccB2	1322976	1.70309	0.457398	1.99351	1.38467
Rv1135c	MT1168	PPE-family protein	PPE16	1315163	2.29336	1.21238	0.601984	1.36924
Rv1260	MT1298	probable oxidoreductase	Rv1260	1315229	1.68016	0.644995	1.70172	1.34229
Rv2244	MT2304	acyl carrier protein (meromycolate extension)	acpM	1318076	1.62722	0.907741	1.4816	1.33885
Rv1430	MT1474	PE-family protein	PE16	1315755	1.67982	0.977942	1.34169	1.33315
Rv0106	MT0115	conserved hypothetical protein	Rv0106	1311838	1.49158	0.514467	1.98042	1.32882
Rv0843	MT0865	similar to various dehydrogenases	Rv0843	1313993	1.84	0.807504	0	1.32375
Rv3682	MT3784	class A penicillin binding protein	ponA2	1322354	2.19626	0.86031	0.719617	1.25873
Rv2415c	MT2488.1	hypothetical protein		1318604	1.51462	0.826971	1.42581	1.2558
Rv0855	MT0878	fatty acyl-CoA racemase	far	1314040	1.87082	0.512661	0	1.19174
Rv3806c	MT3913	possible integral membrane protein	ubiA	1322711	1.34575	0.842839	1.33952	1.17604
Rv2136c	MT2194	putative bacitracin resistance protein	Rv2136c	1317759	2.4526	-0.118333	0	1.16713
Rv2920c	MT2988	putative ammonium transporter	amt	1320107	0.723011	0.33702	2.43573	1.16525
Rv0817c	MT0839	probable exported protein	Rv0817c	1313920	2.06133	-0.644019	2.02744	1.14825
Rv2719c	MT2792	conserved hypothetical protein	Rv2719c	1319482	1.46723	0.865771	1.08737	1.14012
Rv0081	MT0088	transcriptional regulator (ArsR family)	Rv0081	1311772	1.2714	0.872558	1.27089	1.13828
Rv3289c	MT3388	hypothetical protein	Rv3289c	1321220	2.19642	0.482605	0.66527	1.11477
Rv3523	MT3623	lipid carrier protein	ltp3	1321907	1.72723	0.639469	0.965451	1.11072
Rv0204c	MT0214	probable membrane protein	Rv0204c	1312127	1.71671	0.795154	0.753816	1.08856
Rv2877c	MT2945	possible mercury resistance transport system	Rv2877c	1319936	1.74833	0.249467	1.23196	1.07658
Rv3084	MT3169	probable acetyl-hydrolase	lipR	1320602	1.34246	0.840301	1.02978	1.07085
Rv1864c	MT1913	conserved hypothetical protein	Rv1864c	1316963	0.928266	0.551007	1.72168	1.06699
Rv1853	MT1901	urease accessory protein	ureD	1316969	1.79919	0.302771	0	1.05098
Rv2847c	MT2913	multifunctional enzyme, siroheme synthase	cysG	1319840	0.863941	0.501907	1.73724	1.03436
Rv1542c	MT1594	hemoglobin-like, oxygen carrier	glbN	1316065	1.49099	-0.0491832	1.555	0.998936
Rv0084	MT0091	formate hydrogenlyase subunit 4	hycD	1311804	2.07751	0.30852	0.597997	0.994676
Rv3228	MT3325	conserved hypothetical protein	Rv3228	1321104	1.41271	0.666622	0.900956	0.99343
Rv2250c	MT2310	putative transcriptional regulator	Rv2250c	1318103	1.19559	0.854684	0.910617	0.986963
Rv2390c	MT2459	conserved hypothetical protein	Rv2390c	1318516	1.44009	0.674007	0.83733	0.98381
Rv1493	MT1540	methylmalonyl-CoA mutase, [alpha] subunit	mutB	1315955	2.24419	-0.11073	0.778256	0.970572
Rv2031c	MT2090	14kD antigen, heat shock protein Hsp20 family	hspX	1317464	1.93905	0.15183	0.806697	0.965859
Rv2884	MT2952	two-component response regulator	Rv2884	1319966	1.33967	0.211392	1.32508	0.958716
Rv3559c	MT3664	short-chain alcohol dehydrogenase	Rv3559c	1322010	1.19251	0.181737	1.49207	0.955438
Rv1990A	MT2045.1		Rv1990A	1317338	1.06613	0.577355	1.18108	0.941521
Rv0731c	MT0756	conserved hypothetical protein	Rv0731c	1313670	1.27083	0.0834797	1.46426	0.939525
Rv0210	MT0220	hypothetical protein	Rv0210	1312154	1.50614	0.686731	0.622834	0.938569
Rv3858c	MT3973	small subunit of NADH-dependent glutamate synthase	gltD	1322882	1.30812	0.566573	0	0.937347
Rv3548c	MT3652	short-chain alcohol dehydrogenase family	Rv3548c	1321970	1.8955	0.170492	0.743002	0.93633
Rv2811	MT2878	conserved hypothetical protein	Rv2811	1319749	1.63645	0.207602	0	0.922027
Rv1224	MT1262	conserved hypothetical protein	tatB	1315110	1.50961	0.331079	0	0.920343
Rv3629c	MT3731	possible membrane protein	Rv3629c	1322239	1.22655	0.118213	1.415	0.919921
Rv2333c	MT2395	probable tetracenomycin C resistance protein	stp	1318342	1.72947	0.00143581	1.01697	0.915959
Rv0056	MT0062	50S ribosomal protein L9	rplI	1311706	0.877357	0.824725	1.01584	0.905975
Rv2399c	MT2470	sulphate transport system permease protein	cysT	1318545	1.24901	0.77132	0.649277	0.88987
Rv1757c	MT1804	possible IS6110 transposase	Rv1757c	1316697	1.06015	0.38762	1.19563	0.881133
Rv3445c	MT3550	hypothetical protein	esxU	1321662	1.18355	0.748636	0.682177	0.871455
Rv2776c	MT2846	probable oxidoreductase	Rv2776c	1319650	0.804407	0.774936	0.968829	0.849391
Rv0208c	MT2018	conserved hypothetical protein	Rv0208c	1317260	0.616424	0.597692	1.32788	0.847331
Rv1966	MT2018	cell invasion protein	mce3A	1317260	0.616424	0.597692	1.32788	0.847331
Rv2948c	MT3021	acyl-CoA synthase	fadD22	1320143	1.68136	0.0121983	0	0.846777
Rv1367c	MT1414	probable penicillin binding protein	Rv1367c	1315580	2.40746	-0.717776	0	0.844841
Rv1165	MT1202	conserved hypothetical protein	typA	1314944	1.44124	0.105494	0.981014	0.842583
Rv1737c	MT1779	nitrite extrusion protein	narK2	1316609	0.900513	0.270834	1.33124	0.834195
Rv3170	MT3259	Probable flavin-containing monoamine oxidase	aofH	1320863	1.04968	0.550337	0.883766	0.827928
Rv1091	MT1123	PE_PGRS-family protein	PE_PGRS22	1314968	1.68665	0.167061	0.626163	0.826625
Rv2815c	MT2882	possible IS6110 transposase	Rv2815c	1319768	0.946126	0.77933	0.713753	0.81307
Rv1257c	MT1296	similar to many dehydrogenases	Rv1257c	1315217	1.51711	0.196779	0.691362	0.801749
Rv2878c	MT2946	secreted protein Mpt53	mpt53	1319960	1.09243	0.117631	1.08647	0.765511
Rv2443	MT2519	C4-dicarboxylate transport protein	dctA	1318696	0.815823	0.605301	0.777712	0.732945
Rv1309	MT1349	ATP synthase [gamma] chain	atpG	1315386	1.26639	-0.287391	1.21688	0.731962
Rv0265c	MT0278	iron transport protein FeIII dicitrate transporter	fecB2	1312328	1.23309	0.10827	0.846562	0.729308
Rv3091	MT3176	hypothetical protein	Rv3091	1320644	1.15764	0.169175	0.812629	0.713148
Rv0499	MT0519	hypothetical protein	Rv0499	1313013	1.11091	0.320512	0.696691	0.709373
Rv1534	MT1585	transcriptional regulator (TetR/AcrR family)	Rv1534	1316050	0.869791	0.461634	0.766724	0.699383
Rv1646	MT1684	PE-family protein	PE	1316349	1.09953	0.135475	0.862457	0.699154
Rv1719	MT1758	transcriptional regulator (IclR family)	Rv1719	1316551	1.40864	-0.126618	0.78509	0.689037
Rv3296	MT3395	ATP-dependent helicase	lhr	1321287	1.18726	0.0742012	0.751665	0.671041
Rv2414c	MT2487	conserved hypothetical protein	Rv2414c	1318607	0.814352	0.561493	0.624711	0.666852
Rv3795	MT3902	involved in arabinogalactan synthesis	embB	1322765	0.702538	0.478675	0.806589	0.6626
Rv3536c	MT3640	aromatic hydrocarbon degradation	hsaE	1321935	0.642389	0.276536	0.935138	0.618021
Rv3875	MT3989	early secretory antigen target	esxA	1322918	1.10359	-0.0778532	0.784469	0.603403
Rv0116c	MT0125	conserved hypothetical protein	ldtA	1311874	1.41959	-0.291757	0.673255	0.600362
Rv1797	MT1846	conserved hypothetical protein	eccE5	1316771	0.949161	0.00850044	0.786843	0.581501
Rv0425c	MT0440	C-terminal region putative cation-transporting	ctpH	1312827	1.0501	0.109984	0	0.580044
Rv2391	MT2461	probable nitrite reductase/sulphite reductase	sirA	1318525	0.843985	0.134898	0.752221	0.577035
Rv1619	MT1655	conserved hypothetical protein	Rv1619	1316258	1.34621	-0.234707	0	0.555751
Rv2442c	MT2518	50S ribosomal protein L21	rplU	1318689	1.66807	-0.876443	0.750767	0.514132
Rv2922c	MT2990	member of Smc1/Cut3/Cut14 family	smc	1320387	0.972223	0.0209161	0	0.496569
Rv3558	MT3663	PPE-family protein	PPE64	1322047	0.667506	0.173098	0.634642	0.491749
Rv1310	MT1350	ATP synthase [beta] chain	atpD	1315389	1.19605	-0.473532	0.751919	0.49148
Rv3236c	MT3333	probable glutathione-regulated potassium-efflux	Rv3236c	1321068	0.648388	0.0870862	0.702326	0.479267
Rv0078B	MT0085.1		Rv0078B	1311770	0.638717	-0.308323	0.983656	0.438017
	MT0085.1	hypothetical protein		1311770	0.638717	-0.308323	0.983656	0.438017
Rv0010c	MT0013	hypothetical protein	Rv0010c	1311561	0.626221	0.00878854	0.636318	0.423776
Rv0201c	MT0211	conserved hypothetical protein	Rv0201c	1312116	1.22676	-0.677903	0	0.274427
Rv2416c	MT2489	conserved hypothetical protein	eis	1318613	-0.920455	0.448696	0	-0.235879
Rv1990c	MT2044	putative transcriptional regulator	Rv1990c	1317333	-0.880557	0.232271	0	-0.324143
Rv2074	MT2134	hypothetical protein	Rv2074	1317590	-1.21348	0.563161	0	-0.32516
Rv1557	MT1608	conserved large membrane protein	mmpL6	1316107	-1.01209	0.293249	0	-0.359422
Rv0874c	MT0897	conserved hypothetical protein	Rv0874c	1314080	-1.14412	0.390377	0	-0.37687
Rv2782c	MT2852	protease/peptidase, M16 family (insulinase)	Rv2782c	1319668	-0.70493	-0.288395	-0.656468	-0.549931
Rv2523c	MT2599	CoA:apo-[ACP] pantethienephosphotransferase	acpS	1318931	-0.621374	-0.400154	-0.883745	-0.635091
Rv0112	MT0121	probable GDP-mannose dehydratase	gca	1311868	-0.75564	-0.500966	-0.712872	-0.656492
Rv0871	MT0893	probable cold shock protein	cspB	1314069	-1.00486	-0.429679	-0.645592	-0.693376
Rv3589	MT3695	probable DNA glycosylase	mutY	1322095	-0.715742	-0.704589	0	-0.710166
Rv0724	MT0749	protease IV, signal peptide peptidase	sppA	1313656	-1.07345	-0.397994	0	-0.735721
Rv0245	MT0259	probable monooxygenase	Rv0245	1312274	-0.701761	-0.560538	-0.961418	-0.741239
Rv1359	MT1403	putative transcriptional regulator	Rv1359	1315533	-0.959949	-0.526576	-0.760354	-0.74896
Rv2625c	MT2700	conserved hypothetical protein	Rv2625c	1319228	-1.87189	0.366203	0	-0.752842
Rv0933	MT0960	ABC transport component of phosphate uptake	pstB	1314271	-0.912441	-0.519032	-0.873569	-0.768348
Rv0211	MT0221	phosphoenolpyruvate carboxykinase	pckA	1312151	-1.17423	-0.566779	-0.979707	-0.906904
Rv0159c	MT0168	PE-family protein	PE3	1311997	-1.47858	-0.340391	0	-0.909488
Rv1850	MT1898	urease [alpha] subunit	ureC	1316923	-2.01298	0.117765	0	-0.947608
Rv2579	MT2656	1,3,4,6-tetrachloro-1,4-cyclohexadiene hydrolase	dhaA	1319094	-1.28522	-0.671256	-0.901523	-0.952665
Rv1322	MT1363.1	hypothetical protein	Rv1322	1315417	-0.849411	-1.06128	-0.952444	-0.954379
Rv3643	MT3746	hypothetical protein	Rv3643	1322242	-0.953949	-1.28167	0	-1.11781
Rv1215c	MT1253	conserved hypothetical protein	Rv1215c	1315093	-1.36325	-0.860796	-1.14323	-1.12243
Rv0096	MT0105	PPE-family protein	PPE1	1311827	-0.626969	-1.66746	0	-1.14722
Rv1650	MT1688	phenylalanyl-tRNA synthase [beta] subunit	pheT	1316358	-2.64183	0.00972477	0	-1.31605
Rv2003c	MT2059	conserved hypothetical protein	Rv2003c	1317379	-0.627451	-0.710193	-2.74775	-1.3618
Rv2492	MT2567	hypothetical protein	Rv2492	1318923	-2.26526	-0.735832	0	-1.50055

## Sheet: MetaData_Mtb_ΔdosS_TB
Rv#	MT#	Gene Description	Symbol	ID_5488	Rep1	Rep2	Rep3	Avg_Mtb_TB	ID_5489	Rep1	Rep2	Rep3	Avg_ΔdosTB
Rv3089	MT3174	acyl-CoA synthase	fadD13	1320653	7.56595	0.735761	1.31671	3.20614	0	0	0	0	0
Rv2825c	MT2895.1	conserved hypothetical protein	Rv2825c	1319812	7.69944	1.48374	-0.31073	2.95748	1319812	1.07931	1.42988	3.72449	2.07789
Rv2828c	MT2895.1	conserved hypothetical protein	Rv2828c	1319812	7.69944	1.48374	-0.31073	2.95748	1319812	1.07931	1.42988	3.72449	2.07789
Rv0566c	MT0592	conserved hypothetical protein	Rv0566c	1313224	4.65833	1.21636		2.93734	0	0	0	0	0
Rv0885	MT0908	unknown transmembrane protein	Rv0885	1314107	4.51248	2.28504	-0.187642	2.20329	0	0	0	0	0
Rv1841c	MT1889	possible membrane protein	Rv1841c	1316898	2.05179	0.979851	3.42623	2.15262	0	0	0	0	0
Rv0206c	MT0216	conserved large membrane protein	mmpL3	1312163	2.13761	1.84776		1.99269	0	0	0	0	0
Rv2413c	MT2486	conserved hypothetical protein	Rv2413c	1318595	5.16637	0.931161	-0.225915	1.95721	0	0	0	0	0
Rv2226	MT2285	hypothetical protein	Rv2226	1318034	1.81806	1.18994	2.42615	1.81138	0	0	0	0	0
Rv2455c	MT2530	probable oxidoreductase alpha subunit	Rv2455c	1318748	4.4883	1.10166	-0.268278	1.7739	0	0	0	0	0
Rv1117	MT1149	conserved hypothetical protein	Rv1117	1314803	2.89234	0.640715		1.76653	0	0	0	0	0
Rv1368	MT1415	lipoprotein	lprF	1315567	1.9198	1.57927		1.74954	0	0	0	0	0
Rv2306c	MT2363	hypothetical protein	Rv2306c	1318246	3.64264	1.18813	0.267215	1.69933	0	0	0	0	0
Rv2551c	MT2628	hypothetical protein	Rv2551c	1319017	2.29561	1.04521		1.67041	0	0	0	0	0
Rv1313c	MT1353	transposase	Rv1313c	1315440	2.59691	0.66179		1.62935	0	0	0	0	0
Rv3798	MT1353	transposase	Rv3798	1315440	2.59691	0.66179		1.62935	0	0	0	0	0
Rv2112c	MT2172	conserved hypothetical protein	Rv2112c	1317697	1.70114	0.689815	2.41754	1.60283	0	0	0	0	0
Rv3223c	MT3320	ECF subfamily sigma subunit	sigH	1321018	3.45104	0.838712	0.471344	1.58703	0	0	0	0	0
Rv2629	MT2704	hypothetical protein	Rv2629	1319246	2.47833	0.629728		1.55403	0	0	0	0	0
Rv2515c	MT2591	hypothetical protein	Rv2515c	1318899	1.69467	1.37846		1.53656	1318899	3.72762	0.683345	1.65143	2.0208
Rv2395	MT2465	probable membrane protein	Rv2395	1318539	2.38553	0.613399		1.49947	1318539	4.57711	0.834768	2.34912	2.587
Rv0604	MT0632	lipoprotein	lpqO	1313314	2.03516	2.49884	-0.0383366	1.49856	0	0	0	0	0
Rv1135c	MT1168	PPE-family protein	PPE	1315163	1.37304	1.53873		1.45588	1315163	2.29336	1.21238	0.601984	1.36924
Rv3018c	MT3101	PPE-family protein	PPE	1320416	3.28274	1.29233	-0.294515	1.42685	0	0	0	0	0
Rv3022c	MT3101	PPE-family protein	PPE	1320416	3.28274	1.29233	-0.294515	1.42685	0	0	0	0	0
Rv2390c	MT2459	conserved hypothetical protein	Rv2390c	1318516	0.744514	0.947293	2.556	1.41593	1318516	1.44009	0.674007	0.83733	0.98381
Rv1853	MT1901	urease accessory protein	ureD	1316969	1.65767	0.973505	1.53953	1.39023	1316969	1.79919	0.302771	0	1.05098
Rv2189c	MT2244	hypothetical protein	Rv2189c	1317920	2.83526	1.03355	0.247235	1.37202	1317920	3.81773	1.05783	2.68117	2.51891
Rv1990A	MT2045.1		Rv1990A	1317338	1.2632	1.46925		1.36623	1317338	1.06613	0.577355	1.18108	0.941521
Rv3431c	MT3537	probable truncated transposase	Rv3431c	1321624	0.843272	2.53931	0.653962	1.34552	1321624	2.33758	0.344298	1.96129	1.54772
Rv3316	MT3417	succinate dehydrogenase C subunit	sdhC	1321305	1.12156	1.21204	1.62086	1.31815	1321305	2.0046	0.896741	1.42393	1.44176
Rv3352c	MT3460	defective/truncated oxidoreductase	Rv3352c	1321419	2.49801	1.4214	-0.0534952	1.28864	0	0	0	0	0
Rv0996	MT1025	hypothetical protein	Rv0996	1314452	1.44574	0.986935		1.21634	1314452	1.99744	0.88428	1.49442	1.45871
Rv1751	MT1794	possible hydroxylasehyroxylase	Rv1751	1316654	2.1782	1.77807	-0.329426	1.20895	1316654	1.90749	1.43796	1.97251	1.77265
Rv0074	MT0080	conserved hypothetical protein	Rv0074	1311782	1.80627	0.597946		1.20211	0	0	0	0	0
Rv2050	MT2110	conserved hypothetical protein	Rv2050	1317522	1.11908	1.72853	0.72587	1.19116	0	0	0	0	0
Rv2877c	MT2945	possible mercury resistance transport system	Rv2877c	1319936	0.956397	0.714812	1.84354	1.17158	1319936	1.74833	0.249467	1.23196	1.07658
Rv1491c	MT1538	probable membrane protein	Rv1491c	1315918	1.15685	1.17409		1.16547	0	0	0	0	0
Rv2035	MT2095	hypothetical protein	Rv2035	1317483	1.64268	0.687397		1.16504	0	0	0	0	0
Rv2612c	MT2687	CDP-diacylglycerol-glycerol-3-phosphate	pgsA	1319195	1.67071	1.5732	0.196655	1.14686	1319195	2.85384	1.12311	1.43654	1.8045
Rv2501c	MT2576	acetyl/propionyl-CoA carboxylase, [alpha] subunit	accA1	1318853	2.0882	1.00184	0.340095	1.14338	0	0	0	0	0
Rv1091	MT1123	PE_PGRS-family protein	PE_PGRS	1314968	2.78314	0.588208	-0.0706915	1.10022	1314968	1.68665	0.167061	0.626163	0.826625
Rv3315c	MT3416	probable cytidine deaminase	cdd	1321308	1.46003	0.734878		1.09746	1321308	2.44699	0.745369	1.28548	1.49261
Rv2410c	MT2483	conserved hypothetical protein	Rv2410c	1318583	1.30927	0.858109		1.08369	0	0	0	0	0
Rv0858c	MT0881	possible aminotransferase	Rv0858c	1314031	1.62382	0.994393	0.614639	1.07762	0	0	0	0	0
Rv0536	MT0560	UDP-glucose 4-epimerase	galE2	1313142	1.03214	1.03762		1.03488	1313142	4.59584	0.660749	1.52334	2.25998
Rv1769	MT1820	hypothetical protein	Rv1769	1316699	1.09906	0.953165		1.02611	1316699	3.33564	0.867165	0.962438	1.72175
Rv2287	MT2345	probable Na+/H+ exchanger	yjcE	1318202	0.828634	1.22227		1.02545	0	0	0	0	0
Rv1515c	MT1565	conserved hypothetical protein	Rv1515c	1315998	1.06231	0.932702		0.997505	0	0	0	0	0
Rv1224	MT1262	conserved hypothetical protein	Rv1224	1315110	1.38481	0.59057		0.987692	1315110	1.50961	0.331079	0	0.920343
Rv3165c	MT3254	hypothetical protein	Rv3165c	1320830	2.40569	0.585671	-0.0728404	0.972841	0	0	0	0	0
Rv2922c	MT2990	member of Smc1/Cut3/Cut14 family	smc	1320387	1.11776	0.81392		0.965839	1320387	0.972223	0.0209161	0	0.496569
Rv1430	MT1474	PE-family protein	PE	1315755	1.11909	1.15499	0.6057	0.959927	1315755	1.67982	0.977942	1.34169	1.33315
Rv3667	MT3768	acetyl-CoA synthase	acs	1322318	2.9143	0.739895	-0.806486	0.949237	0	0	0	0	0
Rv3758c	MT3865	osmoprotection ABC transporter	proV	1322585	1.04798	0.847326		0.947653	0	0	0	0	0
Rv3728	MT3831	possible sugar transporter	Rv3728	1322529	0.981666	1.26422	0.512589	0.919491	0	0	0	0	0
Rv1412	MT1456	riboflavin synthase [alpha] chain	ribC	1315742	0.593475	1.16764	0.833661	0.864925	1315742	2.36207	0.944625	0.849988	1.38556
Rv0855	MT0878	fatty acyl-CoA racemase	far	1314040	1.91522	0.813048	-0.144141	0.861375	1314040	1.87082	0.512661	0	1.19174
Rv3436c	MT3542	glucosamine-fructose-6-phosphate aminotransferase	glmS	1321647	1.05634	0.654619		0.855477	0	0	0	0	0
Rv1260	MT1298	probable oxidoreductase	Rv1260	1315229	1.35298	1.00537	0.0826999	0.813686	1315229	1.68016	0.644995	1.70172	1.34229
Rv2920c	MT2988	putative ammonium transporter	amt	1320107	0.970927	0.654951		0.812939	1320107	0.723011	0.33702	2.43573	1.16525
Rv0955	MT0982	possible membrane protein	Rv0955	1314328	0.632264	0.991909		0.812086	0	0	0	0	0
Rv3523	MT3623	lipid carrier protein	Rv3523	1321907	1.13631	1.12016	0.156011	0.804161	1321907	1.72723	0.639469	0.965451	1.11072
Rv2415c	MT2488.1	hypothetical protein		1318604	1.05459	0.972976	0.335826	0.787797	1318604	1.51462	0.826971	1.42581	1.2558
Rv2815c	MT2882	possible IS6110 transposase	Rv2815c	1319768	0.602206	0.902389		0.752297	1319768	0.946126	0.77933	0.713753	0.81307
Rv2244	MT2304	acyl carrier protein (meromycolate extension)	acpM	1318076	1.76988	1.23754	-0.829978	0.725812	1318076	1.62722	0.907741	1.4816	1.33885
Rv2819c	MT2886	hypothetical protein	Rv2819c	1319775	0.950454	0.864369	0.35228	0.722367	0	0	0	0	0
Rv2573	MT2649	hypothetical protein	Rv2573	1319077	2.26109	0.677752	-0.83964	0.699735	0	0	0	0	0
Rv3559c	MT3664	short-chain alcohol dehydrogenase	Rv3559c	1322010	0.652413	0.728874		0.690643	1322010	1.19251	0.181737	1.49207	0.955438
Rv3228	MT3325	conserved hypothetical protein	Rv3228	1321104	0.978671	0.888053	0.192239	0.686321	1321104	1.41271	0.666622	0.900956	0.99343
Rv1750c	MT1793	acyl-CoA synthase	fadD1	1316641	0.608964	0.758528		0.683746	0	0	0	0	0
Rv1659	MT1697	arginosuccinate lyase	argH	1316370	1.09215	0.585028	0.347774	0.674984	0	0	0	0	0
Rv1064c	MT1094	lipoprotein	lpqV	1314671	0.847341	0.719548	0.409123	0.658671	0	0	0	0	0
Rv1540	MT1592	conserved hypothetical protein	Rv1540	1316056	1.56849	0.727591	-0.323935	0.657382	0	0	0	0	0
Rv1828	MT1876	conserved hypothetical protein	Rv1828	1316857	0.778157	0.839985	0.353777	0.657306	0	0	0	0	0
Rv3445c	MT3550	hypothetical protein	Rv3445c	1321662	0.589625	0.731281	0.625972	0.64896	1321662	1.18355	0.748636	0.682177	0.871455
Rv1757c	MT1804	possible IS6110 transposase	Rv1757c	1316697	0.746893	0.691722	0.339226	0.592614	1316697	1.06015	0.38762	1.19563	0.881133
Rv2522c	MT2598	conserved hypothetical protein	Rv2522c	1318926	0.909621	0.734154	0.0939323	0.579236	1318926	2.17171	0.670019	1.4506	1.43077
Rv0081	MT0088	transcriptional regulator (ArsR family)	Rv0081	1311772	1.07686	0.913451	-0.277451	0.570952	1311772	1.2714	0.872558	1.27089	1.13828
Rv1065	MT1095	conserved hypothetical protein	Rv1065	1314672	0.693511	0.916641	0.0763948	0.562182	0	0	0	0	0
Rv0731c	MT0756	conserved hypothetical protein	Rv0731c	1313670	0.88072	1.11158	-0.329587	0.554237	1313670	1.27083	0.0834797	1.46426	0.939525
Rv2607	MT2682	pyridoxamine 5'-phosphate oxidase	pdxH	1319186	0.958065	1.26165	-0.622833	0.532292	1319186	3.10377	1.21041	1.4814	1.93186
Rv0914c	MT0939	lipid transfer protein	Rv0914c	1314204	1.73385	1.05937	-1.2926	0.500205	1314204	4.10163	0.904164	1.89357	2.29979
Rv2250c	MT2310	putative transcriptional regulator	Rv2250c	1318103	1.06554	1.05431	-0.744189	0.458552	1318103	1.19559	0.854684	0.910617	0.986963
Rv2829c	MT2896	conserved hypothetical protein	Rv2829c	1319800	0.892632	0.83107	-0.423027	0.433559	1319800	5.61961	0.742249	1.59752	2.65313
Rv3623	MT3725	similar OMP28	lpqG	1322195	1.02035	0.604697	-0.330472	0.431526	0	0	0	0	0
Rv0240	MT0254	hypothetical protein	Rv0240	1312238	0.611374	0.632881	0.00738648	0.417214	0	0	0	0	0
Rv0413	MT0426	MutT homologue	mutT3	1312729	0.604308	0.622183	-0.10312	0.374457	0	0	0	0	0
Rv1083	MT1114	conserved hypothetical protein	Rv1083	1314712	-1.52041	-0.800468	3.09985	0.259659	0	0	0	0	0
Rv3086	MT3171	zinc-containing alcohol dehydrogenase	adhD	1320635	-0.679898	-0.691211	1.96795	0.198948	0	0	0	0	0
Rv1226c	MT1264	possible membrane protein	Rv1226c	1315130	0.799434	0.904228	-1.78039	-0.0255774	0	0	0	0	0
Rv1215c	MT1253	conserved hypothetical protein	Rv1215c	1315093	-1.28996	-1.27056	2.09409	-0.155474	1315093	-1.36325	-0.860796	-1.14323	-1.12243
Rv3551	MT3655	possible glutaconate CoA-transferase	Rv3551	1321977	-0.686749	-0.763072	0.973334	-0.158829	0	0	0	0	0
Rv1417	MT1460	hypothetical protein	Rv1417	1315698	-1.11204	-0.925803	1.32504	-0.237598	0	0	0	0	0
Rv1953	MT2003	conserved hypothetical protein	Rv1953	1317224	-0.970554	-0.761405	0.330219	-0.467246	0	0	0	0	0
Rv2579	MT2656	1,3,4,6-tetrachloro-1,4-cyclohexadiene hydrolase	linB	1319094	-0.608141	-0.740872	-0.242234	-0.530415	1319094	-1.28522	-0.671256	-0.901523	-0.952665
Rv1345	MT1387	acyl-CoA synthase	fadD33	1315502	-0.688234	-1.02135	-0.180557	-0.630046	0	0	0	0	0
Rv0493c	MT0513	conserved hypothetical protein	Rv0493c	1312993	-0.702146	-0.9488	-0.257222	-0.636056	0	0	0	0	0
Rv0585c	MT0613	possible membrane protein	Rv0585c	1313263	-0.596797	-0.797352	-0.53398	-0.642709	0	0	0	0	0
Rv3881c	MT3996	conserved hypothetical protein	Rv3881c	1322944	-0.652906	-0.697253		-0.675079	0	0	0	0	0
Rv0899	MT0922	member of OmpA family	ompA	1314164	-1.03793	-1.04197	0.0182246	-0.687226	0	0	0	0	0
Rv2197c	MT2253	hypothetical protein	Rv2197c	1317932	-0.656232	-0.845841		-0.751036	0	0	0	0	0
Rv1631	MT1667	conserved hypothetical protein	Rv1631	1316317	-0.661378	-1.08553	-0.524566	-0.757157	0	0	0	0	0
Rv0028	MT0030.1	hypothetical protein	Rv0028	1311618	-1.01211	-1.40117	0.031109	-0.794056	0	0	0	0	0
Rv3529c	MT3632	conserved hypothetical protein	Rv3529c	1321920	-0.781648	-0.814746		-0.798197	0	0	0	0	0
Rv0990c	MT1019	hypothetical protein	Rv0990c	1314446	-0.813164	-0.813109		-0.813137	0	0	0	0	0
Rv3782	MT3891	similar to rhamnosyl transferase	rfbE	1322651	-0.595702	-1.14323		-0.869465	0	0	0	0	0
Rv2044c	MT2104	hypothetical protein	Rv2044c	1317513	-0.626812	-1.15419		-0.890503	0	0	0	0	0
Rv2782c	MT2852	protease/peptidase, M16 family (insulinase)	pepR	1319668	-0.896677	-0.925106		-0.910891	1319668	-0.70493	-0.288395	-0.656468	-0.549931
Rv0115	MT0123	conserved hypothetical protein	Rv0115	1311865	-0.601565	-0.721299	-1.75444	-1.02577	0	0	0	0	0
Rv0674	MT0703	hypothetical protein	Rv0674	1313512	-0.680953	-1.64508	-0.758828	-1.02829	0	0	0	0	0
Rv2002	MT2058	3-oxoacyl-[ACP] reductase	fabG3	1317373	-1.26755	-0.83254		-1.05004	0	0	0	0	0
Rv0851c	MT0874	Short-chain dehydrogenases/reductase	Rv0851c	1314015	-1.42252	-0.877369		-1.14995	0	0	0	0	0
Rv0764c	MT0788	possible lanosterol 14-demethylase cytochrome P450	Rv0764c	1313768	-0.868877	-1.77688		-1.32288	0	0	0	0	0
Rv1322	MT1363.1	hypothetical protein	Rv1322	1315417	-1.65749	-1.57955		-1.61852	1315417	-0.849411	-1.06128	-0.952444	-0.954379

## Sheet: Linear regression
RV#	Avg_Mtb_TB	Avg_ΔdosS_TB	Rv#	Fold Change Avg_H37RvTB	Fold Change Avg_ΔdosS_TB
Rv2492		-1.50055	Rv2492		-2.8295
Rv2003c		-1.3618	Rv2003c		-2.57006
Rv1650		-1.31605	Rv1650		-2.48984
Rv0096		-1.14722	Rv0096		-2.21486
Rv1215c	-0.155474	-1.12243	Rv1215c	-1.11379	-2.17713
Rv3643		-1.11781	Rv3643		-2.17017
Rv1322	-1.61852	-0.954379	Rv1322	-3.07059	-1.93774
Rv2579	-0.530415	-0.952665	Rv2579	-1.44434	-1.93544
Rv1850		-0.947608	Rv1850		-1.92867
Rv0159c		-0.909488	Rv0159c		-1.87838
Rv0211		-0.906904	Rv0211		-1.87502
Rv0933		-0.768348	Rv0933		-1.70332
Rv2625c		-0.752842	Rv2625c		-1.68511
Rv1359		-0.74896	Rv1359		-1.68058
Rv0245		-0.741239	Rv0245		-1.67161
Rv0724		-0.735721	Rv0724		-1.66523
Rv3589		-0.710166	Rv3589		-1.63599
Rv0871		-0.693376	Rv0871		-1.61706
Rv0112		-0.656492	Rv0112		-1.57625
Rv2523c		-0.635091	Rv2523c		-1.55304
Rv2782c	-0.910891	-0.549931	Rv2782c	-1.88021	-1.46402
Rv0874c		-0.37687	Rv0874c		-1.29852
Rv1557		-0.359422	Rv1557		-1.28291
Rv2074		-0.32516	Rv2074		-1.2528
Rv1990c		-0.324143	Rv1990c		-1.25192
Rv2416c		-0.235879	Rv2416c		-1.17762
Rv0201c		0.274427	Rv0201c		1.20951
Rv0010c		0.423776	Rv0010c		1.34143
Rv0078B		0.438017	Rv0078B		1.35474
		0.438017			1.35474
Rv3236c		0.479267	Rv3236c		1.39403
Rv1310		0.49148	Rv1310		1.40589
Rv3558		0.491749	Rv3558		1.40615
Rv2922c	0.965839	0.496569	Rv2922c	1.9532	1.41085
Rv2442c		0.514132	Rv2442c		1.42813
Rv1619		0.555751	Rv1619		1.46993
Rv2391		0.577035	Rv2391		1.49178
Rv0425c		0.580044	Rv0425c		1.49489
Rv1797		0.581501	Rv1797		1.49641
Rv0116c		0.600362	Rv0116c		1.5161
Rv3875		0.603403	Rv3875		1.5193
Rv3536c		0.618021	Rv3536c		1.53477
Rv3795		0.6626	Rv3795		1.58293
Rv2414c		0.666852	Rv2414c		1.58761
Rv3296		0.671041	Rv3296		1.59222
Rv1719		0.689037	Rv1719		1.61221
Rv1646		0.699154	Rv1646		1.62355
Rv1534		0.699383	Rv1534		1.62381
Rv0499		0.709373	Rv0499		1.63509
Rv3091		0.713148	Rv3091		1.63938
Rv0265c		0.729308	Rv0265c		1.65784
Rv1309		0.731962	Rv1309		1.6609
Rv2443		0.732945	Rv2443		1.66203
Rv2878c		0.765511	Rv2878c		1.69997
Rv1257c		0.801749	Rv1257c		1.74321
Rv2815c	0.752297	0.81307	Rv2815c	1.68447	1.75695
Rv1091	1.10022	0.826625	Rv1091	2.14387	1.77353
Rv3170		0.827928	Rv3170		1.77513
Rv1737c		0.834195	Rv1737c		1.78286
Rv1165		0.842583	Rv1165		1.79326
Rv1367c		0.844841	Rv1367c		1.79607
Rv2948c		0.846777	Rv2948c		1.79848
Rv0208c		0.847331	Rv0208c		1.79917
Rv1966		0.847331	Rv1966		1.79917
Rv2776c		0.849391	Rv2776c		1.80174
Rv3445c	0.64896	0.871455	Rv3445c	1.56804	1.82951
Rv1757c	0.592614	0.881133	Rv1757c	1.50798	1.84182
Rv2399c		0.88987	Rv2399c		1.85301
Rv0056		0.905975	Rv0056		1.87381
Rv2333c		0.915959	Rv2333c		1.88682
Rv3629c		0.919921	Rv3629c		1.89201
Rv1224	0.987692	0.920343	Rv1224	1.98301	1.89257
Rv2811		0.922027	Rv2811		1.89477
Rv3548c		0.93633	Rv3548c		1.91365
Rv3858c		0.937347	Rv3858c		1.915
Rv0210		0.938569	Rv0210		1.91663
Rv0731c	0.554237	0.939525	Rv0731c	1.46839	1.9179
Rv1990A	1.36623	0.941521	Rv1990A	2.57795	1.92055
Rv3559c	0.690643	0.955438	Rv3559c	1.614	1.93917
Rv2884		0.958716	Rv2884		1.94358
Rv2031c		0.965859	Rv2031c		1.95323
Rv1493		0.970572	Rv1493		1.95962
Rv2390c	1.41593	0.98381	Rv2390c	2.66832	1.97768
Rv2250c	0.458552	0.986963	Rv2250c	1.37416	1.98201
Rv3228	0.686321	0.99343	Rv3228	1.60917	1.99091
Rv0084		0.994676	Rv0084		1.99263
Rv1542c		0.998936	Rv1542c		1.99853
Rv2847c		1.03436	Rv2847c		2.04821
Rv1853	1.39023	1.05098	Rv1853	2.62121	2.07194
Rv1864c		1.06699	Rv1864c		2.09505
Rv3084		1.07085	Rv3084		2.10067
Rv2877c	1.17158	1.07658	Rv2877c	2.25259	2.10904
Rv0204c		1.08856	Rv0204c		2.12662
Rv3523	0.804161	1.11072	Rv3523	1.74613	2.15953
Rv3289c		1.11477	Rv3289c		2.1656
Rv0081	0.570952	1.13828	Rv0081	1.4855	2.20119
Rv2719c		1.14012	Rv2719c		2.204
Rv0817c		1.14825	Rv0817c		2.21645
Rv2920c	0.812939	1.16525	Rv2920c	1.75679	2.24273
Rv2136c		1.16713	Rv2136c		2.24565
Rv3806c		1.17604	Rv3806c		2.25955
Rv0855	0.861375	1.19174	Rv0855	1.81677	2.28428
Rv2415c	0.787797	1.2558	Rv2415c	1.72644	2.388
Rv3682		1.25873	Rv3682		2.39285
Rv0843		1.32375	Rv0843		2.50316
Rv0106		1.32882	Rv0106		2.51198
Rv1430	0.959927	1.33315	Rv1430	1.94521	2.51953
Rv2244	0.725812	1.33885	Rv2244	1.65383	2.5295
Rv1260	0.813686	1.34229	Rv1260	1.7577	2.53553
Rv1135c	1.45588	1.36924	Rv1135c	2.74325	2.58335
Rv3895c		1.38467	Rv3895c		2.61111
Rv1412	0.864925	1.38556	Rv1412	1.82124	2.61273
Rv3439c		1.40071	Rv3439c		2.64031
Rv2522c	0.579236	1.43077	Rv2522c	1.49406	2.69591
Rv3316	1.31815	1.44176	Rv3316	2.49347	2.71651
Rv1607		1.44653	Rv1607		2.72551
Rv0996	1.21634	1.45871	Rv0996	2.32356	2.74863
Rv3315c	1.09746	1.49261	Rv3315c	2.13977	2.81398
Rv0359		1.51384	Rv0359		2.8557
Rv3431c	1.34552	1.54772	Rv3431c	2.54121	2.92355
Rv0409		1.54821	Rv0409		2.92454
Rv1934c		1.54919	Rv1934c		2.92653
Rv1996		1.59509	Rv1996		3.02113
Rv1130		1.60662	Rv1130		3.04537
Rv2394		1.67416	Rv2394		3.19133
Rv1769	1.02611	1.72175	Rv1769	2.03653	3.29836
Rv3304		1.76707	Rv3304		3.40363
Rv1751	1.20895	1.77265	Rv1751	2.31169	3.41681
Rv2000		1.78206	Rv2000		3.43918
Rv2612c	1.14686	1.8045	Rv2612c	2.21431	3.49307
Rv3414c		1.91899	Rv3414c		3.78159
Rv2607	0.532292	1.93186	Rv2607	1.44623	3.81546
Rv2977c		1.93283	Rv2977c		3.81805
Rv0274		1.95792	Rv0274		3.88502
Rv1264		2.01767	Rv1264		4.0493
Rv2515c	1.53656	2.0208	Rv2515c	2.90103	4.05808
Rv2825c	2.95748	2.07789	Rv2825c	7.76768	4.2219
Rv2828c	2.95748	2.07789	Rv2828c	7.76768	4.2219
Rv1678		2.08998	Rv1678		4.25741
Rv2419c		2.1907	Rv2419c		4.56526
Rv1713		2.25315	Rv1713		4.76722
Rv0536	1.03488	2.25998	Rv0536	2.04895	4.78983
Rv2448c		2.26871	Rv2448c		4.81891
Rv0914c	0.500205	2.29979	Rv0914c	1.41441	4.92385
Rv2677c		2.36317	Rv2677c		5.14501
Rv0561c		2.40719	Rv0561c		5.30438
Rv3038c		2.42858	Rv3038c		5.38365
Rv3159c		2.46417	Rv3159c		5.51809
Rv2439c		2.50258	Rv2439c		5.66699
Rv2189c	1.37202	2.51891	Rv2189c	2.58832	5.73148
Rv2395	1.49947	2.587	Rv2395	2.82738	6.00847
Rv3140		2.59968	Rv3140		6.06153
Rv2829c	0.433559	2.65313	Rv2829c	1.35056	6.29029
Rv1596		2.76389	Rv1596		6.79226
Rv2592c		2.92483	Rv2592c		7.59386
Rv0564c		2.99458	Rv0564c		7.96998
Rv0706		3.18571	Rv0706		9.09899
Rv1182		3.22952	Rv1182		9.37954
Rv3535c		3.77465	Rv3535c		13.6862
Rv0764c	-1.32288		Rv0764c	-2.50165
Rv0851c	-1.14995		Rv0851c	-2.21906
Rv2002	-1.05004		Rv2002	-2.07059
Rv0674	-1.02829		Rv0674	-2.0396
Rv0115	-1.02577		Rv0115	-2.03604
Rv2044c	-0.890503		Rv2044c	-1.85382
Rv3782	-0.869465		Rv3782	-1.82699
Rv0990c	-0.813137		Rv0990c	-1.75703
Rv3529c	-0.798197		Rv3529c	-1.73893
Rv0028	-0.794056		Rv0028	-1.73394
Rv1631	-0.757157		Rv1631	-1.69016
Rv2197c	-0.751036		Rv2197c	-1.683
Rv0899	-0.687226		Rv0899	-1.61018
Rv3881c	-0.675079		Rv3881c	-1.59668
Rv0585c	-0.642709		Rv0585c	-1.56126
Rv0493c	-0.636056		Rv0493c	-1.55408
Rv1345	-0.630046		Rv1345	-1.54761
Rv1953	-0.467246		Rv1953	-1.38247
Rv1417	-0.237598		Rv1417	-1.17903
Rv3551	-0.158829		Rv3551	-1.11638
Rv1226c	-0.0255774		Rv1226c	-1.01789
Rv3086	0.198948		Rv3086	1.14786
Rv1083	0.259659		Rv1083	1.1972
Rv0413	0.374457		Rv0413	1.29635
Rv0240	0.417214		Rv0240	1.33535
Rv3623	0.431526		Rv3623	1.34866
Rv1065	0.562182		Rv1065	1.4765
Rv1828	0.657306		Rv1828	1.57714
Rv1540	0.657382		Rv1540	1.57722
Rv1064c	0.658671		Rv1064c	1.57863
Rv1659	0.674984		Rv1659	1.59658
Rv1750c	0.683746		Rv1750c	1.60631
Rv2573	0.699735		Rv2573	1.62421
Rv2819c	0.722367		Rv2819c	1.64989
Rv0955	0.812086		Rv0955	1.75575
Rv3436c	0.855477		Rv3436c	1.80936
Rv3728	0.919491		Rv3728	1.89145
Rv3758c	0.947653		Rv3758c	1.92873
Rv3667	0.949237		Rv3667	1.93085
Rv3165c	0.972841		Rv3165c	1.9627
Rv1515c	0.997505		Rv1515c	1.99654
Rv2287	1.02545		Rv2287	2.03559
Rv0858c	1.07762		Rv0858c	2.11055
Rv2410c	1.08369		Rv2410c	2.11945
Rv2501c	1.14338		Rv2501c	2.20898
Rv2035	1.16504		Rv2035	2.24239
Rv1491c	1.16547		Rv1491c	2.24307
Rv2050	1.19116		Rv2050	2.28336
Rv0074	1.20211		Rv0074	2.30075
Rv3352c	1.28864		Rv3352c	2.44297
Rv3018c	1.42685		Rv3018c	2.68859
Rv3022c	1.42685		Rv3022c	2.68859
Rv0604	1.49856		Rv0604	2.8256
Rv2629	1.55403		Rv2629	2.93637
Rv3223c	1.58703		Rv3223c	3.00431
Rv2112c	1.60283		Rv2112c	3.03739
Rv1313c	1.62935		Rv1313c	3.09373
Rv3798	1.62935		Rv3798	3.09373
Rv2551c	1.67041		Rv2551c	3.18305
Rv2306c	1.69933		Rv2306c	3.2475
Rv1368	1.74954		Rv1368	3.36251
Rv1117	1.76653		Rv1117	3.40234
Rv2455c	1.7739		Rv2455c	3.41976
Rv2226	1.81138		Rv2226	3.50978
Rv2413c	1.95721		Rv2413c	3.88309
Rv0206c	1.99269		Rv0206c	3.97977
Rv1841c	2.15262		Rv1841c	4.44636
Rv0885	2.20329		Rv0885	4.60529
Rv0566c	2.93734		Rv0566c	7.65999
Rv3089	3.20614		Rv3089	9.22877

## Sheet: % Functional Category
Intracellular bacteria (derived from infected RhBMDM)	Mtb	ΔdosS	genes in Tuberculist	% Category
				Mtb	ΔdosS
Insertion Sequences and phages	5	3	147	3.40136	2.04082
PE/PPE	5	8	168	2.97619	4.7619
Regulatory proteins	2	7	195	1.02564	3.58974
Virulence, detoxification, adaptation	4	6	228	1.75439	2.63158
Information pathways	2	10	241	0.829876	4.14938
Lipid metabolism	12	13	247	4.8583	5.26316
Cell wall and cell processes	25	38	773	3.23415	4.91591
Intermediary metabolism and respiration	22	42	923	2.38353	4.55038
Conserved hypothetical proteins	35	29	1081	3.23774	2.6827
Functional Categories reported as Tuberculist	Number of Genes	Percentage of Genome
Unknown	16	0.4
Stable RNAs	71	1.7
Insertion Sequences and phages	147	3.6
PE/PPE	168	4.1
Regulatory proteins	195	4.8
Virulence, detoxification, adaptation	228	5.6
Information pathways	241	5.9
Lipid metabolism	247	6
Cell wall and cell processes	773	18.9
Intermediary metabolism and respiration	923	22.6
Conserved hypothetical proteins	1081	26.4
	4090	100

## Sheet: Cell Wall and Cell Protein
MT#	Description	Gene	Rv#	ID	Rep1	Rep2	Rep3	Avg_Mtb_TB	Rep1	Rep2	Rep3	Avg_ΔdosS_TB
MT0960	ABC transport component of phosphate uptake	pstB	Rv0933	0	0	0	0	0	-0.912441	-0.519032	-0.873569	-0.768348
MT2700	conserved hypothetical protein	Rv2625c	Rv2625c	0	0	0	0	0	-1.87189	0.366203	0	-0.752842
MT0749	protease IV, signal peptide peptidase	sppA	Rv0724	0	0	0	0	0	-1.07345	-0.397994	0	-0.735721
MT0121	probable GDP-mannose dehydratase	gca	Rv0112	0	0	0	0	0	-0.75564	-0.500966	-0.712872	-0.656492
MT1608	conserved large membrane protein	mmpL6	Rv1557	0	0	0	0	0	-1.01209	0.293249	0	-0.359422
MT1889	possible membrane protein	Rv1841c	Rv1841c	1316898	2.05179	0.979851	3.42623	2.15262	0	0	0	0
MT0216	conserved large membrane protein	mmpL3	Rv0206c	1312163	2.13761	1.84776	0	1.99269	0	0	0	0
MT1415	lipoprotein	lprF	Rv1368	1315567	1.9198	1.57927	0	1.74954	0	0	0	0
MT0632	lipoprotein	lpqO	Rv0604	1313314	2.03516	2.49884	-0.0383366	1.49856	0	0	0	0
MT1538	probable membrane protein	Rv1491c	Rv1491c	1315918	1.15685	1.17409	0	1.16547	0	0	0	0
MT2345	probable Na+/H+ exchanger	yjcE	Rv2287	1318202	0.828634	1.22227	0	1.02545	0	0	0	0
MT3831	possible sugar transporter	Rv3728	Rv3728	1322529	0.981666	1.26422	0.512589	0.919491	0	0	0	0
MT0982	possible membrane protein	Rv0955	Rv0955	1314328	0.632264	0.991909	0	0.812086	0	0	0	0
MT1094	lipoprotein	lpqV	Rv1064c	1314671	0.847341	0.719548	0.409123	0.658671	0	0	0	0
MT3725	similar OMP28	lpqG	Rv3623	1322195	1.02035	0.604697	-0.330472	0.431526	0	0	0	0
MT1264	possible membrane protein	Rv1226c	Rv1226c	1315130	0.799434	0.904228	-1.78039	-0.0255774	0	0	0	0
MT1460	hypothetical protein	Rv1417	Rv1417	1315698	-1.11204	-0.925803	1.32504	-0.237598	0	0	0	0
MT0613	possible membrane protein	Rv0585c	Rv0585c	1313263	-0.596797	-0.797352	-0.53398	-0.642709	0	0	0	0
MT3996	conserved hypothetical protein	espB	Rv3881c	1322944	-0.652906	-0.697253	0	-0.675079	0	0	0	0
MT0922	member of OmpA family	ompA	Rv0899	1314164	-1.03793	-1.04197	0.0182246	-0.687226	0	0	0	0
MT2253	hypothetical protein	Rv2197c	Rv2197c	1317932	-0.656232	-0.845841	0	-0.751036	0	0	0	0
MT3891	similar to rhamnosyl transferase	glfT1	Rv3782	1322651	-0.595702	-1.14323	0	-0.869465	0	0	0	0
MT0123	conserved hypothetical protein	hddA	Rv0115	1311865	-0.601565	-0.721299	-1.75444	-1.02577	0	0	0	0
MT0013	hypothetical protein	Rv0010c	Rv0010c	0	0	0	0	0	0.626221	0.00878854	0.636318	0.423776
MT3333	probable glutathione-regulated potassium-efflux	Rv3236c	Rv3236c	0	0	0	0	0	0.648388	0.0870862	0.702326	0.479267
MT2990	member of Smc1/Cut3/Cut14 family	smc	Rv2922c	1320387	1.11776	0.81392	0	0.965839	0.972223	0.0209161	0	0.496569
MT1655	conserved hypothetical protein	Rv1619	Rv1619	0	0	0	0	0	1.34621	-0.234707	0	0.555751
MT0440	C-terminal region putative cation-transporting	ctpH	Rv0425c	0	0	0	0	0	1.0501	0.109984	0	0.580044
MT1846	conserved hypothetical protein	eccE5	Rv1797	0	0	0	0	0	0.949161	0.00850044	0.786843	0.581501
MT0125	conserved hypothetical protein	ldtA	Rv0116c	0	0	0	0	0	1.41959	-0.291757	0.673255	0.600362
MT3989	early secretory antigen target	esxA	Rv3875	0	0	0	0	0	1.10359	-0.0778532	0.784469	0.603403
MT3902	involved in arabinogalactan synthesis	embB	Rv3795	0	0	0	0	0	0.702538	0.478675	0.806589	0.6626
MT0278	iron transport protein FeIII dicitrate transporter	fecB2	Rv0265c	0	0	0	0	0	1.23309	0.10827	0.846562	0.729308
MT2519	C4-dicarboxylate transport protein	dctA	Rv2443	0	0	0	0	0	0.815823	0.605301	0.777712	0.732945
MT2946	secreted protein Mpt53	mpt53	Rv2878c	0	0	0	0	0	1.09243	0.117631	1.08647	0.765511
MT1779	nitrite extrusion protein	narK2	Rv1737c	0	0	0	0	0	0.900513	0.270834	1.33124	0.834195
MT3550	hypothetical protein	esxU	Rv3445c	1321662	0.589625	0.731281	0.625972	0.64896	1.18355	0.748636	0.682177	0.871455
MT2470	sulphate transport system permease protein	cysT	Rv2399c	0	0	0	0	0	1.24901	0.77132	0.649277	0.88987
MT2395	probable tetracenomycin C resistance protein	stp	Rv2333c	0	0	0	0	0	1.72947	0.00143581	1.01697	0.915959
MT3731	possible membrane protein	Rv3629c	Rv3629c	0	0	0	0	0	1.22655	0.118213	1.415	0.919921
MT1262	conserved hypothetical protein	tatB	Rv1224	1315110	1.38481	0.59057	0	0.987692	1.50961	0.331079	0	0.920343
MT2945	possible mercury resistance transport system	Rv2877c	Rv2877c	1319936	0.956397	0.714812	1.84354	1.17158	1.74833	0.249467	1.23196	1.07658
MT0214	probable membrane protein	Rv0204c	Rv0204c	0	0	0	0	0	1.71671	0.795154	0.753816	1.08856
MT3388	hypothetical protein	Rv3289c	Rv3289c	0	0	0	0	0	2.19642	0.482605	0.66527	1.11477
MT2792	conserved hypothetical protein	Rv2719c	Rv2719c	0	0	0	0	0	1.46723	0.865771	1.08737	1.14012
MT0839	probable exported protein	Rv0817c	Rv0817c	0	0	0	0	0	2.06133	-0.644019	2.02744	1.14825
MT2988	putative ammonium transporter	amt	Rv2920c	1320107	0.970927	0.654951	0	0.812939	0.723011	0.33702	2.43573	1.16525
MT2194	putative bacitracin resistance protein	Rv2136c	Rv2136c	0	0	0	0	0	2.4526	-0.118333	0	1.16713
MT3913	possible integral membrane protein	ubiA	Rv3806c	0	0	0	0	0	1.34575	0.842839	1.33952	1.17604
MT3784	class A penicillin binding protein	ponA2	Rv3682	0	0	0	0	0	2.19626	0.86031	0.719617	1.25873
MT4011	conserved hypothetical protein	eccB2	Rv3895c	0	0	0	0	0	1.70309	0.457398	1.99351	1.38467
MT1642	putative calcium/proton antiporter	chaA	Rv1607	0	0	0	0	0	1.71005	1.21951	1.41001	1.44653
MT1025	hypothetical protein	Rv0996	Rv0996	1314452	1.44574	0.986935	0	1.21634	1.99744	0.88428	1.49442	1.45871
MT0375	conserved hypothetical protein	Rv0359	Rv0359	0	0	0	0	0	3.33379	-0.306108	0	1.51384
MT1718	probably integral membrane protein	Rv1678	Rv1678	0	0	0	0	0	2.61562	0.597286	3.05703	2.08998
MT2465	probable membrane protein	Rv2395	Rv2395	1318539	2.38553	0.613399	0	1.49947	4.57711	0.834768	2.34912	2.587

## Sheet: Conserved Hypotheticals
Gene	Description	Rv#	MT#	ID_5488	Rep1	Rep2	Rep3	Avg_Mtb_TB	Rep1	Rep2	Rep3	Avg_ΔdosS_TB
Rv2492	Hypothetical protein	Rv2492	MT2567	0	0	0	0	0	-2.26526	-0.735832		-1.50055
Rv2003c	Conserved hypothetical protein	Rv2003c	MT2059	0	0	0	0	0	-0.627451	-0.710193	-2.74775	-1.3618
Rv1215c	Conserved protein	Rv1215c	MT1253	1315093	-1.28996	-1.27056	2.09409	-0.155474	-1.36325	-0.860796	-1.14323	-1.12243
Rv3643	Hypothetical protein	Rv3643	MT3746	0	0	0	0	0	-0.953949	-1.28167		-1.11781
Rv1322	Conserved hypothetical protein	Rv1322	MT1363.1	1315417	-1.65749	-1.57955		-1.61852	-0.849411	-1.06128	-0.952444	-0.954379
Rv0874c	Conserved hypothetical protein	Rv0874c	MT0897	0	0	0	0	0	-1.14412	0.390377		-0.37687
Rv0201c	Conserved protein	Rv0201c	MT0211	0	0	0	0	0	1.22676	-0.677903		0.274427
Rv0078B	Conserved protein		MT0085.1	0	0	0	0	0	0.638717	-0.308323	0.983656	0.438017
Rv2414c	Conserved hypothetical protein	Rv2414c	MT2487	0	0	0	0	0	0.814352	0.561493	0.624711	0.666852
Rv0499	Conserved hypothetical protein	Rv0499	MT0519	0	0	0	0	0	1.11091	0.320512	0.696691	0.709373
Rv3091	Conserved protein	Rv3091	MT3176	0	0	0	0	0	1.15764	0.169175	0.812629	0.713148
Rv1367c	Conserved protein	Rv1367c	MT1414	0	0	0	0	0	2.40746	-0.717776		0.844841
Rv2811	Conserved hypothetical protein	Rv2811	MT2878	0	0	0	0	0	1.63645	0.207602		0.922027
Rv0210	Hypothetical protein	Rv0210	MT0220	0	0	0	0	0	1.50614	0.686731	0.622834	0.938569
Rv2390c	Conserved hypothetical protein	Rv2390c	MT2459	1318516	0.744514	0.947293	2.556	1.41593	1.44009	0.674007	0.83733	0.98381
Rv3228	Conserved hypothetical protein	Rv3228	MT3325	1321104	0.978671	0.888053	0.192239	0.686321	1.41271	0.666622	0.900956	0.99343
Rv1864c	Conserved protein	Rv1864c	MT1913	0	0	0	0	0	0.928266	0.551007	1.72168	1.06699
Rv0106	Conserved hypothetical protein	Rv0106	MT0115	0	0	0	0	0	1.49158	0.514467	1.98042	1.32882
Rv3439c	Conserved hypothetical alanine and proline rich protein	Rv3439c	MT3544	0	0	0	0	0	2.25751	0.630804	1.31381	1.40071
Rv2522c	Conserved hypothetical protein	Rv2522c	MT2598	1318926	0.909621	0.734154	0.0939323	0.579236	2.17171	0.670019	1.4506	1.43077
Rv1769	Conserved protein	Rv1769	MT1820	1316699	1.09906	0.953165	0	1.02611	3.33564	0.867165	0.962438	1.72175
Rv3304	Conserved protein	Rv3304	MT3403	0	0	0	0	0	3.63537	0.22659	1.43926	1.76707
Rv2000	Unknown protein	Rv2000	MT2056	0	0	0	0	0	3.31773	0.246399		1.78206
Rv0274	Conserved protein	Rv0274	MT0286.1	0	0	0	0	0	4.69579	-0.412028	1.59	1.95792
Rv2515c	Conserved hypothetical protein	Rv2515c	MT2591	1318899	1.69467	1.37846		1.53656	3.72762	0.683345	1.65143	2.0208
Rv2825c	Conserved hypothetical protein	Rv2825c	MT2895.1	1319812	7.69944	1.48374	-0.31073	2.95748	1.07931	1.42988	3.72449	2.07789
Rv2828c	Conserved hypothetical protein	Rv2828c	MT2895.1	1319812	7.69944	1.48374	-0.31073	2.95748	1.07931	1.42988	3.72449	2.07789
Rv3038c	Conserved protein	Rv3038c	MT3123	0	0	0	0	0	3.99884	1.22892	2.05799	2.42858
Rv2189c	Conserved hypothetical protein	Rv2189c	MT2244	1317920	2.83526	1.03355	0.247235	1.37202	3.81773	1.05783	2.68117	2.51891

## Sheet: Information Pathways
					Mtb			ΔdosS
Gene	Description	MT#	Rv#	ID	Rep1	Rep2	Rep3	Rep1	Rep2	Rep3
sigH	Alternative RNA polymerase sigma-E factor (sigma-24) SigH (RPOE)	MT3320	Rv3223c	1321018	3.45104	0.838712	0.471344	0	0	0
mutT3	Possible mutator protein MutT3 (7,8-dihydro-8-oxoguanine-triphosphatase) (8-oxo-dGTPase) (dGTP pyrophosphohydrolase)	MT0426	Rv0413	1312729	0.604308	0.622183	-0.10312	0	0	0
recD	Probable exonuclease V (alpha chain) RecD (exodeoxyribonuclease V alpha chain) (exodeoxyribonuclease V polypeptide)	MT0657	Rv0629c	0	0	0	0	0	0	0
sigD	Probable alternative RNA polymerase sigma-D factor SigD	MT3523	Rv3414c	0	0	0	0	3.92859	-0.0906039
rplV	50S ribosomal protein L22 RplV	MT0733	Rv0706	0	0	0	0	2.22324	0.444009	6.88987
ruvB	Probable holliday junction DNA helicase RuvB	MT2669	Rv2592c	0	0	0	0	5.2425	0.928566	2.60343
valS	Probable valyl-tRNA synthase protein ValS (valyl-tRNA synthetase) (valine--tRNA ligase) (valine translase)	MT2524	Rv2448c	0	0	0	0	3.53537	1.66123	1.60952
rplI	50S ribosomal protein L9 RplI	MT0062	Rv0056	0	0	0	0	0.877357	0.824725	1.01584
typA	Possible GTP-binding translation elongation factor TypA (tyrosine phosphorylated protein A) (GTP-binding protein)	MT1202	Rv1165	0	0	0	0	1.44124	0.105494	0.981014
lhr	Probable ATP-dependent helicase Lhr (large helicase-related protein)	MT3395	Rv3296	0	0	0	0	1.18726	0.0742012	0.751665
rplU	50S ribosomal protein L21 RplU	MT2518	Rv2442c	0	0	0	0	1.66807	-0.876443	0.750767
mutY	Probable adenine glycosylase MutY	MT3695	Rv3589	0	0	0	0	-0.715742	-0.704589
pheT	Probable phenylalanyl-tRNA synthetase, beta chain PheT	MT1688	Rv1650	0	0	0	0	-2.64183	0.00972477

## Sheet: Insertion Sequences
Rv#	Description	MT#	ID_5488	Rep1	Rep2	Rep3	Avg_Mtb_TB	Rep1	Rep2	Rep3	Avg_ΔdosSTB
Rv3431c	Possible transposase (fragment)	MT3537	1321624	0.843272	2.53931	0.653962	1.34552	2.33758	0.344298	1.96129	1.54772
Rv1757c	Putative transposase for insertion sequence element IS6110 (fragment)	MT1804	1316697	0.746893	0.691722	0.339226	0.592614	1.06015	0.38762	1.19563	0.881133
Rv1313c	Possible transposase	MT1353	1315440	2.59691	0.66179	0	1.62935	0	0		0
Rv3798	Probable transposase	MT1353	1315440	2.59691	0.66179	0	1.62935	0	0		0
Rv2815c	Probable transposase	MT2882	1319768	0.602206	0.902389	0	0.752297	0.946126	0.77933	0.713753	0.81307

## Sheet: Intermediatory Metabolism
Gene	Description	MT#	Rv#	ID	Rep1	Rep2	Rep3	Avg_Mtb	Rep1	Rep2	Rep3	Avg_ΔdosS
dhaA	Possible haloalkane dehalogenase DhaA (1-chlorohexane halidohydrolase)	MT2656	Rv2579	1319094	-0.608141	-0.740872	-0.242234	-0.530415	-1.28522	-0.671256	-0.901523	-0.952665
ureC	Urease alpha subunit UreC (urea amidohydrolase)	MT1898	Rv1850	0	0	0	0	0	-2.01298	0.117765	0	-0.947608
pckA	Probable iron-regulated phosphoenolpyruvate carboxykinase [GTP] PckA (phosphoenolpyruvate carboxylase) (PEPCK)(pep carboxykinase)	MT0221	Rv0211	0	0	0	0	0	-1.17423	-0.566779	-0.979707	-0.906904
Rv0245	Possible oxidoreductase	MT0259	Rv0245	0	0	0	0	0	-0.701761	-0.560538	-0.961418	-0.741239
pepR	Probable zinc protease PepR	MT2852	Rv2782c	1319668	-0.896677	-0.925106	0	-0.910891	-0.70493	-0.288395	-0.656468	-0.549931
Rv2074	Possible pyridoxamine 5'-phosphate oxidase (PNP/PMP oxidase) (pyridoxinephosphate oxidase) (PNPOX) (pyridoxine 5'-phosphate oxidase)	MT2134	Rv2074	0	0	0	0	0	-1.21348	0.563161	0	-0.32516
cyp51	Cytochrome P450 51 Cyp51 (CYPL1) (P450-L1A1) (sterol 14-alpha demethylase) (lanosterol 14-alpha demethylase) (P450-14DM)	MT0788	Rv0764c	1313768	-0.868877	-1.77688	0	-1.32288	0	0	0	0
Rv0851c	Probable short-chain type dehydrogenase/reductase	MT0874	Rv0851c	1314015	-1.42252	-0.877369	0	-1.14995	0	0	0	0
coaE	Probable dephospho-CoA kinase CoaE (dephosphocoenzyme a kinase)	MT1667	Rv1631	1316317	-0.661378	-1.08553	-0.524566	-0.757157	0	0	0	0
Rv3551	Possible CoA-transferase (alpha subunit)	MT3655	Rv3551	1321977	-0.686749	-0.763072	0.973334	-0.158829	0	0	0	0
adhD	Probable zinc-type alcohol dehydrogenase AdhD (aldehyde reductase)	MT3171	Rv3086	1320635	-0.679898	-0.691211	1.96795	0.198948	0	0	0	0
argH	Probable argininosuccinate lyase ArgH	MT1697	Rv1659	1316370	1.09215	0.585028	0.347774	0.674984	0	0	0	0
glmS	Probable glucosamine--fructose-6-phosphate aminotransferase [isomerizing] GlmS (hexosephosphate aminotransferase) (D-fructose-6-phosphate amidotransferase) (GFAT) (L-glutamine-D-fructose-6-phosphate amidotransferase) (glucosamine-6-phosphate synthase)	MT3542	Rv3436c	1321647	1.05634	0.654619	0	0.855477	0	0	0	0
dapC	Probable N-succinyldiaminopimelate aminotransferase DapC (DAP-at)	MT0881	Rv0858c	1314031	1.62382	0.994393	0.614639	1.07762	0	0	0	0
Rv3352c	Possible oxidoreductase	MT3460	Rv3352c	1321419	2.49801	1.4214	-0.0534952	1.28864	0	0	0	0
dop	Deamidase of pup Dop	MT2172	Rv2112c	1317697	1.70114	0.689815	2.41754	1.60283	0	0	0	0
Rv2455c	Probable oxidoreductase (alpha subunit)	MT2530	Rv2455c	1318748	4.4883	1.10166	-0.268278	1.7739	0	0	0	0
atpD	Probable ATP synthase beta chain AtpD	MT1350	Rv1310	0	0	0	0	0	1.19605	-0.473532	0.751919	0.49148
sirA	Ferredoxin-dependent sulfite reductase SirA	MT2461	Rv2391	0	0	0	0	0	0.843985	0.134898	0.752221	0.577035
hsaE	Probable hydratase	MT3640	Rv3536c	0	0	0	0	0	0.642389	0.276536	0.935138	0.618021
atpG	Probable ATP synthase gamma chain AtpG	MT1349	Rv1309	0	0	0	0	0	1.26639	-0.287391	1.21688	0.731962
Rv1257c	Probable oxidoreductase	MT1296	Rv1257c	0	0	0	0	0	1.51711	0.196779	0.691362	0.801749
aofH	Probable flavin-containing monoamine oxidase AofH (amine oxidase) (MAO)	MT3259	Rv3170	0	0	0	0	0	1.04968	0.550337	0.883766	0.827928
Rv0208c	Hypothetical methlytransferase (methylase)	MT2018	Rv0208c	0	0	0	0	0	0.616424	0.597692	1.32788	0.847331
Rv2776c	Probable oxidoreductase	MT2846	Rv2776c	0	0	0	0	0	0.804407	0.774936	0.968829	0.849391
Rv3548c	Probable short-chain type dehydrogenase/reductase	MT3652	Rv3548c	0	0	0	0	0	1.8955	0.170492	0.743002	0.93633
gltD	Probable NADH-dependent glutamate synthase (small subunit) GltD (L-glutamate synthase) (L-glutamate synthetase) (NADH-glutamate synthase) (glutamate synthase (NADH)) (GLTS beta chain) (NADPH-GOGAT)	MT3973	Rv3858c	0	0	0	0	0	1.30812	0.566573	0	0.937347
Rv3559c	Probable oxidoreductase	MT3664	Rv3559c	1322010	0.652413	0.728874	0	0.690643	1.19251	0.181737	1.49207	0.955438
hycD	Possible formate hydrogenlyase HycD (FHL)	MT0091	Rv0084	0	0	0	0	0	2.07751	0.30852	0.597997	0.994676
glbN	Hemoglobin GlbN	MT1594	Rv1542c	0	0	0	0	0	1.49099	-0.0491832	1.555	0.998936
cysG	Possible multifunctional enzyme siroheme synthase CysG: uroporphyrin-III C-methyltransferase (urogen III methylase) (SUMT) (uroporphyrinogen III methylase) (UROM) + precorrin-2 oxidase + ferrochelatase	MT2913	Rv2847c	0	0	0	0	0	0.863941	0.501907	1.73724	1.03436
ureD	Probable urease accessory protein UreD	MT1901	Rv1853	1316969	1.65767	0.973505	1.53953	1.39023	1.79919	0.302771	0	1.05098
lipR	Probable acetyl-hydrolase/esterase LipR	MT3169	Rv3084	0	0	0	0	0	1.34246	0.840301	1.02978	1.07085
Rv0843	Probable dehydrogenase	MT0865	Rv0843	0	0	0	0	0	1.84	0.807504	0	1.32375
Rv1260	Probable oxidoreductase	MT1298	Rv1260	1315229	1.35298	1.00537	0.0826999	0.813686	1.68016	0.644995	1.70172	1.34229
ribC	Probable riboflavin synthase alpha chain RibC (RibE)	MT1456	Rv1412	1315742	0.593475	1.16764	0.833661	0.864925	2.36207	0.944625	0.849988	1.38556
sdhC	Probable succinate dehydrogenase (cytochrome B-556 subunit) SdhC (succinic dehydrogenase) (fumarate reductase) (fumarate dehydrogenase) (fumaric hydrogenase)	MT3417	Rv3316	1321305	1.12156	1.21204	1.62086	1.31815	2.0046	0.896741	1.42393	1.44176
cdd	Probable cytidine deaminase Cdd (cytidine aminohydrolase) (cytidine nucleoside deaminase)	MT3416	Rv3315c	1321308	1.46003	0.734878	0	1.09746	2.44699	0.745369	1.28548	1.49261
ackA	Probable acetate kinase AckA (acetokinase)	MT0422	Rv0409	0	0	0	0	0	2.68719	0.573287	1.38415	1.54821
prpD	Possible methylcitrate dehydratase PrpD	MT1162	Rv1130	0	0	0	0	0	2.57495	0.483414	1.76149	1.60662
ggtB	Probable gamma-glutamyltranspeptidase precursor GgtB (gamma-glutamyltransferase) (glutamyl transpeptidase)	MT2464	Rv2394	0	0	0	0	0	3.4524	0.628994	0.941074	1.67416
Rv1751	Probable oxidoreductase	MT1794	Rv1751	1316654	2.1782	1.77807	-0.329426	1.20895	1.90749	1.43796	1.97251	1.77265
pdxH	Probable pyridoxamine 5'-phosphate oxidase PdxH (PNP/PMP oxidase) (pyridoxinephosphate oxidase) (PNPOX) (pyridoxine 5'-phosphate oxidase)	MT2682	Rv2607	1319186	0.958065	1.26165	-0.622833	0.532292	3.10377	1.21041	1.4814	1.93186
thiL	Probable thiamine-monophosphate kinase ThiL (thiamine-phosphate kinase)	MT3055	Rv2977c	0	0	0	0	0	2.27804	1.72621	1.79425	1.93283
Rv1264	Adenylyl cyclase (ATP pyrophosphate-lyase) (adenylate cyclase)	MT1302	Rv1264	0	0	0	0	0	3.68687	0.752961	1.61319	2.01767
gpgP	Glucosyl-3-phosphoglycerate phosphatase GpgP	MT2492	Rv2419c	0	0	0	0	0	6.2202	-0.529439	0.881333	2.1907
engA	Probable GTP-binding protein EngA	MT1753	Rv1713	0	0	0	0	0	5.1382	0.323687	1.29756	2.25315
galE3	Probable UDP-glucose 4-epimerase GalE3 (galactowaldenase) (UDP-galactose 4-epimerase) (uridine diphosphate galactose 4-epimerase) (uridine diphospho-galactose 4-epimerase)	MT0560	Rv0536	1313142	1.03214	1.03762	0	1.03488	4.59584	0.660749	1.52334	2.25998
hemY	Probable protoporphyrinogen oxidase HemY (protoporphyrinogen-IX oxidase) (protoporphyrinogenase) (PPO)	MT2751	Rv2677c	0	0	0	0	0	4.79708	0.0281264	2.26431	2.36317
Rv0561c	Possible oxidoreductase	MT0587	Rv0561c	0	0	0	0	0	4.90986	-0.0954855	0	2.40719
proB	Probable glutamate 5-kinase protein ProB (gamma-glutamyl kinase) (GK)	MT2515	Rv2439c	0	0	0	0	0	0.842846	-0.262057	6.92696	2.50258
nadC	Probable nicotinate-nucleotide pyrophosphatase NadC	MT1632	Rv1596	0	0	0	0	0	5.35072	0.177066	0	2.76389
hsaG	Probable acetaldehyde dehydrogenase (acetaldehyde dehydrogenase [acetylating])	MT3639	Rv3535c	0	0	0	0	0	4.32515	0.00312419	6.99568	3.77465

[truncated: 11 more sheets: Lipid, PE-PPE, Regulatory Pathways, DosR regulon, Virulence Detoxification Adapta, Phosphoproteomics_ΔdosSTHyp30, Phosphoproteomics_MtbHyp30, Phosphoproteomics_ΔdosTHyp30, Phosphoproteomics_ΔdosTAer, Phosphoproteomics_ΔdosSHyp30, Phosphoproteomics_ΔdosSAer]
